# Supplementary material for: Identification of Rice Blast Loss-of-Function Mutant Alleles in the Wheat Genome as a New Strategy for Wheat Blast Resistance Breeding
Source: Front Genet. 2021 May 19;12:623419. doi: 10.3389/fgene.2021.623419 (PMC8170139; doi:10.3389/fgene.2021.623419)
Supplement: Supplementary file 6 [file Data_Sheet_1.XLSX]

## Sheet: TraesCS1A02G207700
GENE LOCI	REF	ALT	QUAL	FILTER	INFO	FORMAT	M-4P13-D1-D12	L-P1-A1-A12	L-P1-A1-H1	L-P1-A10-H10	L-P1-A11-H11	L-P1-A12-H12	L-P1-A2-H2	L-P1-A3-H3	L-P1-A4-H4	L-P1-A5-H5	L-P1-A6-H6	L-P1-A7-H7	L-P1-A8-H8	L-P1-A9-H9	L-P1-B1-B12	L-P1-C1-C12	L-P1-D1-D12	L-P1-E1-E12	L-P1-F1-F12	L-P1-G1-G12	L-P1-H1-H12	L-P10-A1-A12	L-P10-A1-H1	L-P10-A10-H10	L-P10-A11-H11	L-P10-A12-H12	L-P10-A2-H2	L-P10-A3-H3	L-P10-A4-H4	L-P10-A5-H5	L-P10-A6-H6	L-P10-A7-H7	L-P10-A8-H8	L-P10-A9-H9	L-P10-B1-B12	L-P10-C1-C12	L-P10-D1-D12	L-P10-E1-E12	L-P10-F1-F12	L-P10-G1-G12	L-P10-H1-H12	L-P11-A1-A12	L-P11-A1-H1
6903	C	A	246.85	PASS	AC=6;AF=0.013;AN=474;BaseQRankSum=0.739;DP=525;Dels=0.00;ExcessHet=0.0004;FS=0.000;HaplotypeScore=0.1971;InbreedingCoeff=-0.1190;MLEAC=4;MLEAF=8.439e-03;MQ=43.84;MQ0=26;MQRankSum=3.111;QD=31.75;ReadPosRankSum=0.212;SOR=1.573	GT:AD:DP:GQ:PL	./.	./.	./.:.:1	0/0:5,0:5:9:0,9,125	0/0:5,0:5:6:0,6,85	./.	0/0:4,0:4:6:0,6,85	0/0:1,0:1:3:0,3,39	0/0:1,0:1:3:0,3,40	./.	0/0:3,0:3:6:0,6,81	0/0:4,0:4:9:0,9,120	0/0:1,0:1:3:0,3,40	0/0:3,0:3:6:0,6,85	./.	./.	0/0:1,0:1:3:0,3,40	0/0:1,0:1:3:0,3,39	./.	0/0:1,0:1:3:0,3,40	./.	./.	0/0:1,0:1:3:0,3,40	./.	./.	./.	./.	./.	./.	./.	./.	0/0:2,0:2:3:0,3,45	./.	./.	0/0:3,0:3:6:0,6,85	./.	0/0:2,0:2:6:0,6,70	./.	0/0:2,0:2:6:0,6,71	./.	./.	0/0:1,0:1:3:0,3,37	./.
6903	CA	C	139.92	PASS	AC=15;AF=0.032;AN=476;BaseQRankSum=-1.033;DP=525;ExcessHet=0.0000;FS=0.000;InbreedingCoeff=-0.0366;MLEAC=9;MLEAF=0.019;MQ=43.84;MQ0=0;MQRankSum=2.931;QD=19.99;ReadPosRankSum=4.202;SOR=0.879	GT:AD:DP:GQ:PL	./.	./.	0/0:0,0:1:1:0,1,2	0/0:4,0:4:12:0,12,182	0/0:3,0:3:9:0,9,136	./.	0/0:3,0:3:9:0,9,136	0/0:1,0:1:3:0,3,45	0/0:1,0:1:3:0,3,45	./.	0/0:2,0:2:6:0,6,91	0/0:4,0:4:12:0,12,182	0/0:1,0:1:3:0,3,45	0/0:3,0:3:5:0,5,50	./.	./.	0/0:1,0:1:3:0,3,45	0/0:1,0:1:3:0,3,45	./.	1/1:0,0:1:1:2,1,0	./.	./.	0/0:1,0:1:3:0,3,45	./.	./.	./.	./.	./.	./.	./.	./.	0/0:2,0:2:6:0,6,91	./.	./.	0/0:3,0:3:9:0,9,136	./.	0/0:2,0:2:6:0,6,91	./.	0/0:2,0:2:6:0,6,88	./.	./.	0/0:1,0:1:3:0,3,45	./.
6902	A	T	419.38	PASS	AC=11;AF=0.014;AN=800;BaseQRankSum=0.860;DP=1487;Dels=0.00;ExcessHet=0.0000;FS=0.000;HaplotypeScore=0.2238;InbreedingCoeff=-0.0753;MLEAC=9;MLEAF=0.011;MQ=46.70;MQ0=80;MQRankSum=3.725;QD=36.27;ReadPosRankSum=0.098;SOR=1.115	GT:AD:DP:GQ:PL	./.	./.	0/0:1,0:1:3:0,3,40	0/0:5,0:5:9:0,9,121	0/0:6,0:6:6:0,6,85	0/0:3,0:3:6:0,6,85	0/0:7,0:7:12:0,12,149	0/0:5,0:5:12:0,12,150	0/0:5,0:5:9:0,9,130	./.	0/0:4,0:4:9:0,9,121	0/0:4,0:4:9:0,9,125	0/0:9,0:9:24:0,24,293	0/0:9,0:9:24:0,24,311	0/0:9,0:9:18:0,18,236	0/0:3,0:3:3:0,3,45	0/0:2,0:2:6:0,6,80	0/0:1,0:1:3:0,3,39	./.	./.:.:1	0/0:2,0:2:3:0,3,45	./.	0/0:3,0:3:9:0,9,121	0/0:1,0:2:3:0,3,40	./.	0/0:1,0:1:3:0,3,41	0/0:2,0:2:3:0,3,45	./.	0/0:1,0:1:3:0,3,37	./.	./.	0/0:3,0:3:6:0,6,82	0/0:1,0:1:3:0,3,40	./.	0/0:7,0:7:12:0,12,170	0/0:3,0:3:9:0,9,111	0/0:3,0:3:9:0,9,100	0/0:1,0:1:3:0,3,40	0/0:5,0:5:15:0,15,191	0/0:3,0:3:6:0,6,74	./.	0/0:2,0:2:6:0,6,74	0/0:2,0:2:6:0,6,81
6901	T	A	147.37	PASS	AC=15;AF=0.013;AN=1116;BaseQRankSum=-0.609;DP=20283;Dels=0.00;ExcessHet=3.4243;FS=0.000;HaplotypeScore=0.6029;InbreedingCoeff=-0.0488;MLEAC=10;MLEAF=8.961e-03;MQ=53.72;MQ0=1553;MQRankSum=-3.214;QD=1.34;ReadPosRankSum=0.140;SOR=0.201	GT:AD:DP:GQ:PL	./.	./.	0/0:9,0:9:18:0,18,243	0/0:15,0:16:27:0,27,369	0/0:26,0:26:51:0,51,662	0/0:11,0:11:24:0,24,333	0/0:25,0:25:57:0,57,746	0/0:25,0:25:57:0,57,739	0/0:25,0:25:48:0,48,649	0/0:22,0:22:45:0,45,578	0/0:37,1:38:78:0,78,1019	0/0:17,0:17:36:0,36,482	0/0:30,1:31:38:0,38,911	0/0:27,0:27:72:0,72,938	0/0:214,0:214:99:0,491,6520	0/0:6,0:6:9:0,9,130	0/0:3,0:3:9:0,9,120	0/0:4,0:4:9:0,9,120	0/0:1,0:1:3:0,3,39	0/0:5,0:5:12:0,12,164	0/0:9,0:9:24:0,24,316	0/0:15,0:15:30:0,30,387	0/0:10,0:10:30:0,30,382	0/0:8,0:8:15:0,15,215	0/0:5,0:5:15:0,15,200	0/0:5,0:5:12:0,12,160	0/0:7,0:7:15:0,15,209	0/0:2,0:2:6:0,6,68	0/0:2,0:2:6:0,6,80	0/0:4,0:4:9:0,9,119	0/0:4,0:4:9:0,9,119	0/0:9,0:9:21:0,21,279	0/0:10,0:10:24:0,24,329	0/0:8,0:8:18:0,18,239	0/0:25,1:26:14:0,14,667	0/0:16,0:16:39:0,39,492	0/0:12,0:12:30:0,30,389	0/0:6,0:6:18:0,18,228	0/1:13,1:14:4:4,0,402	0/0:9,0:9:18:0,18,244	0/0:11,0:11:21:0,21,287	0/0:5,0:5:15:0,15,186	0/0:6,0:6:18:0,18,235
6862	C	T	7355.68	PASS	AC=2;AF=1.739e-03;AN=1150;BaseQRankSum=8.169;DP=738340;Dels=0.00;ExcessHet=3.0141;FS=0.000;HaplotypeScore=32.1814;InbreedingCoeff=-0.0019;MLEAC=2;MLEAF=1.739e-03;MQ=59.19;MQ0=831;MQRankSum=10.118;QD=3.94;ReadPosRankSum=-1.313;SOR=0.841	GT:AD:DP:GQ:PL	0/0:2,0:2:6:0,6,73	0/0:898,0:898:99:0,2004,27287	0/0:508,0:508:99:0,1183,15919	0/0:1259,0:1259:99:0,2820,38145	0/0:1789,1:1790:99:0,3988,53869	0/0:1406,0:1407:99:0,2859,39532	0/0:956,1:958:99:0,2134,28722	0/0:1070,0:1071:99:0,2453,33033	0/0:892,0:893:99:0,2043,27444	0/0:991,1:992:99:0,2197,29629	0/0:1030,0:1031:99:0,2384,32031	0/0:1135,1:1136:99:0,2542,34524	0/0:1257,0:1258:99:0,2739,37072	0/0:1170,0:1172:99:0,2808,37451	0/0:1241,0:1242:99:0,2715,37067	0/0:853,0:853:99:0,1902,25843	0/0:1004,0:1004:99:0,2239,30472	0/0:1091,0:1095:99:0,2576,34852	0/0:456,0:456:99:0,1077,14500	0/0:964,0:964:99:0,2272,30611	0/0:1763,0:1763:99:0,3858,52686	0/0:1540,1:1544:99:0,3572,48145	0/0:1449,0:1449:99:0,3563,47801	0/0:1059,0:1061:99:0,2483,33532	0/0:903,0:903:99:0,2233,29699	0/0:1116,0:1118:99:0,2721,36392	0/0:1139,0:1139:99:0,2838,37839	0/0:831,0:832:99:0,1962,26201	0/0:1210,0:1210:99:0,2766,37446	0/0:1271,0:1272:99:0,3097,41379	0/0:1348,0:1351:99:0,3025,41006	0/0:1117,0:1117:99:0,2721,36348	0/0:1361,0:1362:99:0,3193,43091	0/0:1417,0:1417:99:0,3401,45511	0/0:1921,0:1923:99:0,4328,58718	0/0:2241,0:2243:99:0,5062,68744	0/0:1312,0:1312:99:0,3004,40812	0/0:2246,6:2253:99:0,4961,68948	0/0:1817,2:1820:99:0,4024,54860	0/0:1583,0:1585:99:0,3834,51425	0/0:1505,1:1508:99:0,3554,47981	0/0:1500,0:1501:99:0,3615,48427	0/0:1808,0:1810:99:0,4190,56819
6807	C	T	23783.7	PASS	AC=2;AF=1.739e-03;AN=1150;BaseQRankSum=-14.168;DP=1916100;Dels=0.00;ExcessHet=3.0141;FS=0.000;HaplotypeScore=100.1560;InbreedingCoeff=-0.0018;MLEAC=2;MLEAF=1.739e-03;MQ=58.46;MQ0=13910;MQRankSum=38.608;QD=2.12;ReadPosRankSum=-4.446;SOR=0.378	GT:AD:DP:GQ:PL	0/0:4,0:4:9:0,9,122	0/0:2349,0:2350:99:0,4518,63068	0/0:1158,0:1159:99:0,2372,32615	0/0:3158,0:3165:99:0,6344,87636	0/0:4372,1:4376:99:0,8668,120186	0/0:3876,0:3877:99:0,7115,100244	0/0:2089,4:2098:99:0,4040,56806	0/0:2448,0:2451:99:0,5041,68979	0/0:1928,3:1933:99:0,3900,54263	0/0:2442,2:2449:99:0,4789,66670	0/0:2299,1:2303:99:0,4866,66652	0/0:2609,2:2620:99:0,5324,73390	0/0:3075,1:3083:99:0,5992,82928	0/0:2753,1:2756:99:0,5875,79983	0/0:2580,3:2583:99:0,4834,68314	0/0:2292,2:2295:99:0,4440,62335	0/0:2613,2:2618:99:0,5123,71368	0/0:2886,0:2887:99:0,5743,79714	0/0:1235,8:1245:99:0,2343,35175	0/0:2567,3:2574:99:0,5252,72981	0/0:4765,2:4770:99:0,9177,128489	0/0:4082,0:4082:99:0,8141,112826	0/0:3834,0:3838:99:0,8319,113704	0/0:2952,1:2957:99:0,6314,86385	0/0:2550,5:2557:99:0,5374,74770	0/0:2844,2:2849:99:0,6031,82971	0/0:3256,3:3262:99:0,7018,96596	0/0:2550,1:2551:99:0,5474,74952	0/0:3498,2:3503:99:0,7013,97250	0/0:3575,1:3578:99:0,7618,104620	0/0:3543,3:3549:99:0,6952,97002	0/0:3060,2:3064:99:0,6513,89601	0/0:3791,0:3796:99:0,7687,106028	0/0:3880,4:3887:99:0,8093,111810	0/0:4936,2:4943:99:0,9799,136384	0/0:5917,1:5921:99:0,11756,163417	0/0:3586,4:3596:99:0,7025,98531	0/0:5921,3:5928:99:0,11514,161299	0/0:4719,3:4725:99:0,8957,125775	0/0:4264,2:4273:99:0,8861,122582	0/0:3917,2:3931:99:0,7961,110443	0/0:4201,0:4206:99:0,8752,120544	0/0:5368,3:5378:99:0,10964,151420
6794	C	T	4043.26	PASS	AC=1;AF=8.696e-04;AN=1150;BaseQRankSum=-19.781;DP=2417005;Dels=0.00;ExcessHet=3.0103;FS=0.000;HaplotypeScore=142.3313;InbreedingCoeff=-0.0010;MLEAC=1;MLEAF=8.696e-04;MQ=58.69;MQ0=15462;MQRankSum=38.899;QD=0.56;ReadPosRankSum=0.083;SOR=0.660	GT:AD:DP:GQ:PL	0/0:4,0:4:9:0,9,113	0/0:2966,1:2969:99:0,5571,78241	0/0:1417,1:1418:99:0,2768,38678	0/0:3876,0:3879:99:0,7638,105727	0/0:5449,1:5456:99:0,10411,145625	0/0:4996,6:5003:99:0,8916,127137	0/0:2583,1:2588:99:0,4951,69076	0/0:3011,1:3014:99:0,6056,83721	0/0:2318,2:2322:99:0,4626,63930	0/0:3041,1:3046:99:0,5875,81495	0/0:2845,1:2846:99:0,5992,81828	0/0:3238,0:3240:99:0,6450,88699	0/0:3826,1:3830:99:0,7255,101377	0/0:3400,1:3402:99:0,7009,96017	0/0:3130,2:3138:99:0,5800,81938	0/0:2937,2:2940:99:0,5617,78801	0/0:3408,2:3412:99:0,6457,91057	0/0:3635,2:3641:99:0,6945,97398	0/0:1607,2:1610:99:0,3285,45666	0/0:3348,0:3352:99:0,6655,92495	0/0:6057,1:6060:99:0,11407,160034	0/0:5160,1:5168:99:0,10062,140033	0/0:4911,3:4915:99:0,10136,140335	0/0:3764,2:3768:99:0,7816,107587	0/0:3257,0:3258:99:0,6802,93474	0/0:3581,2:3589:99:0,7431,102462	0/0:4165,1:4167:99:0,8875,121413	0/0:3276,1:3278:99:0,6900,94540	0/0:4467,2:4470:99:0,8722,121965	0/0:4586,2:4589:99:0,9445,130300	0/0:4438,4:4442:99:0,8458,118597	0/0:3930,1:3934:99:0,8110,111793	0/0:4856,0:4859:99:0,9610,133400	0/0:4892,2:4897:99:0,10035,138488	0/0:6180,4:6186:99:0,11817,165823	0/0:7437,5:7445:99:0,14109,198221	0/0:4556,7:4565:99:0,8582,121512	0/0:7508,2:7515:99:0,14190,199176	0/0:5929,2:5935:99:0,11007,154826	0/0:5422,3:5426:99:0,10950,151911	0/0:4998,3:5004:99:0,9860,137459	0/0:5367,0:5367:99:0,10844,149970	0/0:6863,3:6868:99:0,13593,189362
6785	C	T	270.26	PASS	AC=1;AF=8.696e-04;AN=1150;BaseQRankSum=-5.027;DP=2692927;Dels=0.00;ExcessHet=3.0103;FS=0.000;HaplotypeScore=150.3131;InbreedingCoeff=-0.0010;MLEAC=1;MLEAF=8.696e-04;MQ=58.80;MQ0=15733;MQRankSum=37.420;QD=0.04;ReadPosRankSum=0.030;SOR=0.634	GT:AD:DP:GQ:PL	0/0:4,0:4:9:0,9,123	0/0:3277,0:3278:99:0,6158,86854	0/0:1570,1:1571:99:0,3066,43042	0/0:4329,1:4333:99:0,8448,118089	0/0:6050,2:6053:99:0,11489,161422	0/0:5530,1:5539:99:0,9915,140833	0/0:2861,1:2862:99:0,5523,76993	0/0:3384,2:3386:99:0,6748,93910	0/0:2559,2:2564:99:0,5135,71436	0/0:3352,0:3353:99:0,6471,90354	0/0:3161,0:3161:99:0,6564,90179	0/0:3574,2:3579:99:0,7029,98410	0/0:4245,0:4249:99:0,8066,112701	0/0:3780,0:3781:99:0,7801,107547	0/0:3423,0:3423:99:0,6333,89603	0/0:3229,0:3230:99:0,6236,87231	0/0:3797,1:3798:99:0,7248,101758	0/0:4016,3:4021:99:0,7647,107680	0/0:1775,0:1775:99:0,3654,50508	0/0:3743,0:3744:99:0,7431,103690	0/0:6718,2:6721:99:0,12583,177657	0/0:5723,1:5724:99:0,11064,154815	0/0:5544,1:5547:99:0,11338,157173	0/0:4242,2:4247:99:0,8708,120951	0/0:3675,3:3679:99:0,7527,105071	0/0:4003,2:4005:99:0,8165,113472	0/0:4644,0:4647:99:0,9812,135095	0/0:3707,2:3710:99:0,7742,107309	0/0:4976,3:4979:99:0,9689,135922	0/0:5199,1:5201:99:0,10643,147351	0/0:4974,3:4980:99:0,9424,133115	0/0:4405,0:4405:99:0,9057,125340	0/0:5477,1:5479:99:0,10679,149341	0/0:5542,3:5546:99:0,11224,156392	0/0:6879,1:6886:99:0,13213,185340	0/0:8303,1:8310:99:0,15702,221287	0/0:5070,2:5074:99:0,9653,136020	0/0:8310,3:8316:99:0,15611,220206	0/0:6524,2:6529:99:0,12112,170671	0/0:6069,1:6071:99:0,12216,170288	0/0:5533,6:5540:99:0,10776,152055	0/0:5946,2:5951:99:0,11859,165356	0/0:7639,4:7646:99:0,15040,210552
6747	A	T	1.03726e+08	PASS	AC=1126;AF=0.979;AN=1150;BaseQRankSum=68.217;DP=3966407;Dels=0.00;ExcessHet=4.0744;FS=0.000;HaplotypeScore=178.1712;InbreedingCoeff=-0.0214;MLEAC=1126;MLEAF=0.979;MQ=59.16;MQ0=15247;MQRankSum=12.895;QD=26.18;ReadPosRankSum=18.133;SOR=1.319	GT:AD:DP:GQ:PL	1/1:0,4:4:9:114,9,0	1/1:24,4600:4630:99:117355,8363,0	1/1:12,2120:2135:99:57801,4211,0	1/1:36,6205:6253:99:163607,11768,0	1/1:41,8582:8635:99:223353,16001,0	1/1:31,7925:7966:99:195070,13674,0	1/1:27,3859:3898:99:101718,7345,0	1/1:21,4777:4802:99:128618,9400,0	1/1:18,3378:3398:99:92608,6765,0	1/1:19,4599:4624:99:121560,8755,0	1/1:27,4359:4395:99:118415,8666,0	1/1:23,4902:4931:99:131474,9577,0	1/1:27,6003:6040:99:155496,11253,0	1/1:29,5281:5316:99:145574,10606,0	1/1:13,4525:4543:99:116306,8336,0	1/1:22,4742:4773:99:123829,8941,0	1/1:26,5527:5561:99:142907,10246,0	1/1:34,5851:5893:99:153345,10968,0	1/1:22,2543:2567:99:69966,5112,0	1/1:32,5482:5525:99:146121,10547,0	1/1:43,9874:9929:99:252153,17956,0	1/1:37,8348:8392:99:219083,15705,0	1/1:34,8303:8352:99:226781,16460,0	1/1:30,6339:6383:99:172146,12429,0	1/1:26,5490:5522:99:151084,11029,0	1/1:27,5974:6008:99:162656,11806,0	1/1:33,7007:7048:99:193719,14108,0	1/1:43,5759:5810:99:157479,11494,0	1/1:32,7449:7492:99:194935,13978,0	1/1:25,7825:7867:99:212041,15419,0	1/1:30,7293:7332:99:187205,13396,0	1/1:40,6580:6629:99:178718,13035,0	1/1:49,7986:8046:99:209799,15016,0	1/1:32,8434:8483:99:226990,16449,0	1/1:37,9940:9993:99:259464,18593,0	1/1:47,12005:12074:99:310034,22193,0	1/1:30,7366:7408:99:192162,13796,0	1/1:47,12168:12226:99:311324,22186,0	1/1:39,9294:9345:99:237907,17006,0	1/1:47,9037:9100:99:242143,17550,0	1/1:41,8002:8059:99:213167,15375,0	1/1:45,8834:8893:99:234720,16974,0	1/1:41,11404:11460:99:299760,21530,0
6740	G	A	1.12591e+08	PASS	AC=1150;AF=1.00;AN=1150;BaseQRankSum=76.443;DP=4138380;Dels=0.00;ExcessHet=3.0103;FS=0.000;HaplotypeScore=176.1147;InbreedingCoeff=-0.0001;MLEAC=1150;MLEAF=1.00;MQ=59.21;MQ0=15486;MQRankSum=19.744;QD=27.25;ReadPosRankSum=15.094;SOR=0.162	GT:AD:DP:GQ:PL	1/1:0,4:4:9:125,9,0	1/1:7,4734:4752:99:125582,8989,0	1/1:4,2195:2207:99:60969,4502,0	1/1:5,6477:6495:99:174872,12685,0	1/1:5,8932:8953:99:239022,17221,0	1/1:6,8274:8288:99:208206,14656,0	1/1:5,4051:4066:99:110171,7992,0	1/1:8,4926:4944:99:136748,10009,0	1/1:5,3476:3488:99:98589,7224,0	1/1:4,4829:4839:99:130016,9435,0	1/1:6,4554:4564:99:127155,9338,0	1/1:10,5088:5116:99:140487,10236,0	1/1:7,6311:6331:99:167772,12104,0	1/1:6,5525:5539:99:156409,11463,0	1/1:7,4568:4586:99:123645,8918,0	1/1:5,4974:4991:99:133946,9678,0	1/1:7,5778:5794:99:153992,11013,0	1/1:4,6079:6093:99:164000,11840,0	1/1:0,2653:2657:99:74791,5468,0	1/1:4,5720:5732:99:157943,11458,0	1/1:14,10265:10300:99:270691,19293,0	1/1:13,8694:8721:99:234390,16930,0	1/1:7,8685:8702:99:241869,17653,0	1/1:5,6674:6697:99:185594,13513,0	1/1:6,5737:5753:99:161258,11710,0	1/1:2,6221:6234:99:174721,12746,0	1/1:8,7363:7386:99:206249,15054,0	1/1:9,6129:6146:99:170451,12465,0	1/1:5,7824:7843:99:208760,14985,0	1/1:9,8188:8210:99:226488,16506,0	1/1:3,7591:7600:99:200683,14419,0	1/1:10,6857:6874:99:189633,13853,0	1/1:6,8373:8396:99:225683,16296,0	1/1:4,8873:8884:99:243022,17666,0	1/1:10,10363:10396:99:277783,20014,0	1/1:13,12486:12529:99:332561,23876,0	1/1:5,7716:7732:99:206965,14876,0	1/1:10,12774:12794:99:336590,24110,0	1/1:11,9773:9799:99:258491,18367,0	1/1:15,9515:9541:99:261867,18968,0	1/1:9,8375:8390:99:229915,16645,0	1/1:9,9229:9261:99:251205,18253,0	1/1:13,11925:11961:99:321386,23114,0
6691	C	T	8297.26	PASS	AC=1;AF=8.696e-04;AN=1150;BaseQRankSum=-7.573;DP=5541146;Dels=0.00;ExcessHet=3.0103;FS=0.000;HaplotypeScore=237.8784;InbreedingCoeff=-0.0010;MLEAC=1;MLEAF=8.696e-04;MQ=59.73;MQ0=3203;MQRankSum=6.718;QD=0.78;ReadPosRankSum=0.658;SOR=0.578	GT:AD:DP:GQ:PL	0/0:3,0:3:9:0,9,120	0/0:6282,0:6285:99:0,12121,170233	0/0:2909,2:2911:99:0,6023,83184	0/0:8751,2:8758:99:0,16895,236999	0/0:12146,1:12153:99:0,23374,327562	0/0:11290,4:11298:99:0,20087,287181	0/0:5521,0:5524:99:0,10802,150647	0/0:6482,4:6488:99:0,13017,181480	0/0:4563,0:4566:99:0,9499,130679	0/0:6294,0:6297:99:0,12385,172537	0/0:6200,3:6204:99:0,12689,176120	0/0:6865,1:6874:99:0,13749,190787	0/0:8386,3:8394:99:0,16113,225286	0/0:7375,0:7384:99:0,15334,210998	0/0:6054,3:6059:99:0,11736,164891	0/0:6865,2:6874:99:0,13283,186557	0/0:7889,19:7919:99:0,14541,210022	0/0:8222,4:8231:99:0,15938,223967	0/0:3723,0:3723:99:0,7543,104655	0/0:7769,3:7776:99:0,15463,215600	0/0:13872,2:13886:99:0,26162,368617	0/0:11921,9:11936:99:0,23392,327913	0/0:11592,7:11602:99:0,23385,325776	0/0:9060,8:9072:99:0,17957,251708	0/0:7798,12:7818:99:0,15553,220455	0/0:8352,5:8366:99:0,17077,237407	0/0:9864,3:9873:99:0,20242,281060	0/0:8557,4:8571:99:0,17150,238533	0/0:10625,4:10631:99:0,20383,286058	0/0:11260,5:11273:99:0,22598,314701	0/0:10103,4:10115:99:0,19278,271142	0/0:9355,1:9363:99:0,19082,264521	0/0:11160,6:11170:99:0,21770,305515	0/0:11987,2:11994:99:0,23855,332522	0/0:14085,5:14100:99:0,27096,381408	0/0:16914,2:16924:99:0,32406,455371	0/0:10509,3:10519:99:0,20350,285857	0/0:16905,11:16931:99:0,31861,451464	0/0:13178,5:13186:99:0,24789,350266	0/0:12780,4:12791:99:0,25637,357995	0/0:11294,4:11306:99:0,22375,312193	0/0:12574,4:12587:99:0,24856,347264	0/0:15873,4:15879:99:0,30882,433144
6641	C	T	169074	PASS	AC=4;AF=3.478e-03;AN=1150;BaseQRankSum=20.252;DP=6137800;Dels=0.00;ExcessHet=3.0330;FS=0.000;HaplotypeScore=366.2974;InbreedingCoeff=-0.0035;MLEAC=4;MLEAF=3.478e-03;MQ=59.68;MQ0=14372;MQRankSum=18.561;QD=4.64;ReadPosRankSum=3.639;SOR=0.797	GT:AD:DP:GQ:PL	0/0:6,0:6:15:0,15,204	0/0:7171,2:7180:99:0,13710,192901	0/0:3376,4:3383:99:0,6871,95277	0/0:9551,4:9560:99:0,18460,258271	0/0:13575,10:13596:99:0,25862,363805	0/0:12108,1:12121:99:0,21692,308468	0/0:5878,5:5891:99:0,11467,159819	0/0:7179,1:7184:99:0,14489,200079	0/0:5234,0:5238:99:0,10772,148144	0/0:6971,6:6983:99:0,13556,189360	0/0:7183,3:7195:99:0,14810,204229	0/0:7701,8:7719:99:0,15204,212423	0/0:9292,9:9316:99:0,17550,247481	0/0:8421,4:8431:99:0,17393,239219	0/0:6757,0:6767:99:0,12750,179397	0/0:7864,3:7870:99:0,15113,212171	0/0:9014,8:9030:99:0,16948,239972	0/0:9388,7:9402:99:0,17995,253038	0/0:4324,2:4332:99:0,8775,121754	0/0:8799,5:8827:99:0,17363,242110	0/0:15290,6:15307:99:0,28718,405350	0/0:13499,6:13518:99:0,26162,365881	0/0:12835,5:12857:99:0,25987,360144	0/0:10365,3:10374:99:0,20875,289606	0/0:8778,20:8809:99:0,17516,248026	0/0:9633,4:9646:99:0,19519,270770	0/0:11312,4:11322:99:0,23296,321587	0/0:9847,5:9861:99:0,19898,276423	0/0:12101,1:12109:99:0,23467,328077	0/0:12832,5:12842:99:0,25705,357456	0/0:11335,5:11348:99:0,21389,302036	0/0:10747,5:10767:99:0,21938,303735	0/0:12275,12:12295:99:0,23986,336140	0/0:13558,2:13565:99:0,27073,375548	0/0:15683,12:15703:99:0,30023,422703	0/0:18719,13:18746:99:0,35411,500144	0/0:11946,8:11964:99:0,22864,322099	0/0:18592,8:18612:99:0,35076,494668	0/0:14579,11:14602:99:0,27285,385624	0/0:14389,21:14418:99:0,28226,398884	0/0:12786,11:12813:99:0,25040,351229	0/0:14222,3:14239:99:0,28434,394287	0/0:17640,7:17658:99:0,34273,480401
6629	G	A	47743.7	PASS	AC=2;AF=1.739e-03;AN=1150;BaseQRankSum=-31.026;DP=6405206;Dels=0.00;ExcessHet=3.0141;FS=0.000;HaplotypeScore=363.0746;InbreedingCoeff=-0.0018;MLEAC=2;MLEAF=1.739e-03;MQ=59.69;MQ0=16735;MQRankSum=13.237;QD=1.46;ReadPosRankSum=-2.522;SOR=0.667	GT:AD:DP:GQ:PL	0/0:6,0:6:15:0,15,203	0/0:7560,3:7574:99:0,14820,207584	0/0:3576,3:3585:99:0,7455,102349	0/0:9955,4:9972:99:0,19814,275398	0/0:14187,4:14205:99:0,27858,387526	0/0:12671,6:12686:99:0,23268,330327	0/0:6103,4:6115:99:0,12274,169586	0/0:7556,2:7570:99:0,15655,214927	0/0:5486,2:5496:99:0,11635,158643	0/0:7307,4:7319:99:0,14589,202488	0/0:7544,4:7556:99:0,15985,218605	0/0:8105,5:8116:99:0,16608,229124	0/0:9777,1:9787:99:0,19145,266046	0/0:8854,1:8869:99:0,18873,257221	0/0:7157,8:7169:99:0,13663,193081	0/0:8367,2:8378:99:0,16536,230077	0/0:9470,5:9482:99:0,18441,257890	0/0:9865,11:9884:99:0,19327,271308	0/0:4637,5:4648:99:0,9557,133052	0/0:9298,3:9313:99:0,18819,260998	0/0:16068,12:16094:99:0,31078,435705	0/0:14221,6:14243:99:0,28224,393309	0/0:13285,4:13305:99:0,27679,380374	0/0:10768,13:10792:99:0,22127,307999	0/0:9204,4:9218:99:0,19284,266206	0/0:10038,4:10053:99:0,21013,288359	0/0:11744,3:11755:99:0,25053,342928	0/0:10231,8:10249:99:0,21192,293302	0/0:12589,6:12601:99:0,25167,350363	0/0:13329,4:13352:99:0,27564,380413	0/0:11763,3:11780:99:0,22992,320428	0/0:11221,5:11241:99:0,23680,324313	0/0:12754,4:12772:99:0,25841,358136	0/0:14055,7:14074:99:0,28879,398491	0/0:16329,12:16356:99:0,32268,450414	0/0:19690,5:19712:99:0,38322,535523	0/0:12537,11:12558:99:0,24613,344657	0/0:19422,7:19446:99:0,37836,529929	0/0:15341,9:15371:99:0,29365,412612	0/0:15047,9:15072:99:0,30936,428306	0/0:13410,5:13428:99:0,27185,376491	0/0:14864,7:14895:99:0,30478,421093	0/0:18314,8:18341:99:0,36743,510705
6548	G	A	2272.26	PASS	AC=1;AF=8.696e-04;AN=1150;BaseQRankSum=-29.373;DP=7022307;Dels=0.00;ExcessHet=3.0103;FS=0.000;HaplotypeScore=335.8230;InbreedingCoeff=-0.0009;MLEAC=1;MLEAF=8.696e-04;MQ=59.95;MQ0=1284;MQRankSum=1.665;QD=0.15;ReadPosRankSum=-5.967;SOR=0.644	GT:AD:DP:GQ:PL	0/0:11,0:11:24:0,24,334	0/0:8888,8:8899:99:0,17544,246381	0/0:4283,0:4283:99:0,9089,124357	0/0:11048,3:11063:99:0,22507,312164	0/0:15778,9:15793:99:0,31846,442228	0/0:13660,3:13678:99:0,25761,362791	0/0:6859,4:6867:99:0,14032,194687	0/0:8487,6:8499:99:0,18329,250749	0/0:6593,1:6599:99:0,14261,194884	0/0:8371,2:8386:99:0,17016,235644	0/0:8820,4:8828:99:0,18994,259697	0/0:9127,1:9135:99:0,19085,262461	0/0:10970,2:10973:99:0,21959,304463	0/0:10301,4:10312:99:0,22418,306191	0/0:8191,2:8201:99:0,16271,226658	0/0:9549,4:9559:99:0,19209,267160	0/0:10594,7:10606:99:0,20935,293568	0/0:11384,3:11397:99:0,22826,317934	0/0:5303,5:5318:99:0,11363,155947	0/0:10527,7:10539:99:0,21791,301694	0/0:17980,10:18002:99:0,35322,494802	0/0:15837,4:15854:99:0,32483,449723	0/0:14330,7:14351:99:0,31034,424839	0/0:11769,6:11783:99:0,25164,345516	0/0:10127,4:10136:99:0,22140,302891	0/0:11309,5:11327:99:0,24402,334682	0/0:13334,8:13353:99:0,29121,398872	0/0:11036,15:11065:99:0,23448,325271	0/0:13779,10:13806:99:0,27981,389047	0/0:14851,4:14871:99:0,31637,433576	0/0:13069,4:13085:99:0,26095,362879	0/0:12543,7:12560:99:0,27286,372985	0/0:14310,9:14329:99:0,29658,411348	0/0:14986,6:15009:99:0,31772,436987	0/0:17945,8:17969:99:0,36490,506547	0/0:21784,14:21812:99:0,43554,608061	0/0:14220,26:14258:99:0,28019,397088	0/0:21367,9:21391:99:0,42436,592314	0/0:17227,3:17242:99:0,33827,472627	0/0:16672,7:16694:99:0,35373,487336	0/0:15426,2:15438:99:0,31981,441301	0/0:16530,5:16554:99:0,34653,477118	0/0:19932,6:19961:99:0,41128,568745
6526	G	A	2552.26	PASS	AC=1;AF=8.696e-04;AN=1150;BaseQRankSum=-59.969;DP=7275109;Dels=0.00;ExcessHet=3.0103;FS=0.000;HaplotypeScore=480.0696;InbreedingCoeff=-0.0009;MLEAC=1;MLEAF=8.696e-04;MQ=59.95;MQ0=912;MQRankSum=1.004;QD=0.24;ReadPosRankSum=-1.558;SOR=1.141	GT:AD:DP:GQ:PL	0/0:11,0:11:24:0,24,321	0/0:9263,9:9284:99:0,18010,252209	0/0:4398,4:4408:99:0,9245,125965	0/0:11601,5:11619:99:0,23154,320921	0/0:16278,9:16308:99:0,32085,446463	0/0:14265,5:14291:99:0,26481,373752	0/0:7035,4:7049:99:0,14154,195812	0/0:8801,7:8821:99:0,18475,252493	0/0:6879,8:6903:99:0,14496,198121	0/0:8696,3:8709:99:0,17447,240771	0/0:9120,5:9136:99:0,19132,261338	0/0:9501,8:9516:99:0,19327,266597	0/0:11393,10:11420:99:0,22370,310614	0/0:10609,58:10684:99:0,21267,306247	0/0:8396,8:8414:99:0,16241,227250	0/0:9938,3:9947:99:0,19540,272144	0/0:11040,5:11055:99:0,21488,299806	0/0:11702,8:11726:99:0,22976,320455	0/0:5515,7:5530:99:0,11587,159215	0/0:10912,9:10941:99:0,22132,306882	0/0:18741,13:18783:99:0,36111,506492	0/0:16472,8:16505:99:0,33060,458142	0/0:14777,11:14800:99:0,30910,425020	0/0:12169,16:12194:99:0,25286,349339	0/0:10454,3:10470:99:0,22326,305324	0/0:11832,6:11851:99:0,24903,341517	0/0:13893,7:13917:99:0,29489,403777	0/0:11542,8:11574:99:0,24093,331665	0/0:14323,6:14351:99:0,28476,396184	0/0:15377,9:15407:99:0,31869,437843	0/0:13458,6:13483:99:0,26277,366624	0/0:13231,6:13256:99:0,28098,383681	0/0:15068,4:15094:99:0,30578,422034	0/0:15468,12:15504:99:0,31871,440324	0/0:18677,12:18705:99:0,37048,515599	0/0:22638,8:22678:99:0,44737,621530	0/0:14696,9:14724:99:0,29005,403858	0/0:22024,6:22060:99:0,42916,598484	0/0:17727,9:17761:99:0,34075,477176	0/0:17386,17:17424:99:0,35764,495213	0/0:15961,7:15981:99:0,32370,447146	0/0:17339,8:17372:99:0,35449,488796	0/0:20540,12:20579:99:0,41534,575299
6439	G	A	26077.3	PASS	AC=1;AF=8.696e-04;AN=1150;BaseQRankSum=-60.171;DP=6827093;Dels=0.00;ExcessHet=3.0103;FS=0.000;HaplotypeScore=378.1654;InbreedingCoeff=-0.0009;MLEAC=1;MLEAF=8.696e-04;MQ=58.53;MQ0=7315;MQRankSum=102.616;QD=2.28;ReadPosRankSum=-9.598;SOR=1.436	GT:AD:DP:GQ:PL	0/0:14,0:14:30:0,30,417	0/0:8499,6:8522:99:0,17320,237670	0/0:4192,2:4205:99:0,9239,123876	0/0:11082,11:11105:99:0,22873,313024	0/0:15042,16:15073:99:0,30973,424266	0/0:13785,18:13823:99:0,25628,361040	0/0:6898,11:6923:99:0,14192,194661	0/0:8391,12:8420:99:0,18291,246947	0/0:6590,8:6610:99:0,14347,193564	0/0:8209,6:8226:99:0,16904,231066	0/0:8671,9:8691:99:0,19016,256064	0/0:8964,8:8980:99:0,18878,257902	0/0:10468,11:10494:99:0,21362,291886	0/0:10194,13:10222:99:0,22418,302536	0/0:7833,7:7853:99:0,15738,217663	0/0:9319,2:9335:99:0,19158,262604	0/0:10469,10:10499:99:0,21053,290341	0/0:10781,10:10803:99:0,22206,306218	0/0:5340,7:5354:99:0,11628,157228	0/0:10212,11:10231:99:0,21515,295061	0/0:17664,13:17710:99:0,35243,488069	0/0:15160,12:15197:99:0,31472,432766	0/0:14105,11:14138:99:0,30691,416621	0/0:11376,10:11401:99:0,24695,335315	0/0:9907,16:9944:99:0,21542,293194	0/0:11050,12:11079:99:0,24014,326121	0/0:13338,16:13368:99:0,29340,398210	0/0:10936,9:10957:99:0,23512,320110	0/0:13742,15:13777:99:0,28190,387287	0/0:14520,12:14559:99:0,31254,424277	0/0:12673,11:12699:99:0,25651,353891	0/0:12919,9:12943:99:0,27973,379752	0/0:14542,10:14572:99:0,30135,413574	0/0:14573,15:14608:99:0,31061,423338	0/0:17449,10:17497:99:0,35918,492708	0/0:21348,24:21405:99:0,43224,597621	0/0:13779,17:13814:99:0,28029,387046	0/0:20391,20:20439:99:0,41497,572059	0/0:16220,13:16254:99:0,32593,450550	0/0:16547,17:16601:99:0,35506,482528	0/0:14703,18:14742:99:0,31077,425331	0/0:16869,13:16902:99:0,35892,488754	0/0:19694,19:19743:99:0,40497,555456
6403	C	T	28919.7	PASS	AC=2;AF=1.739e-03;AN=1150;BaseQRankSum=-74.572;DP=6930540;Dels=0.00;ExcessHet=3.0141;FS=0.000;HaplotypeScore=335.8113;InbreedingCoeff=-0.0017;MLEAC=2;MLEAF=1.739e-03;MQ=58.46;MQ0=13814;MQRankSum=83.183;QD=1.22;ReadPosRankSum=-7.585;SOR=0.820	GT:AD:DP:GQ:PL	0/0:15,0:15:36:0,36,485	0/0:8460,6:8480:99:0,17094,236287	0/0:4358,6:4371:99:0,9411,126689	0/0:11211,19:11245:99:0,22880,314442	0/0:15320,18:15354:99:0,31186,428856	0/0:13923,13:13951:99:0,25839,362744	0/0:7172,18:7200:99:0,14686,201747	0/0:8678,9:8699:99:0,18853,254673	0/0:6770,6:6784:99:0,14710,197937	0/0:8296,14:8319:99:0,16889,231917	0/0:8986,8:9013:99:0,19525,262370	0/0:9219,11:9243:99:0,19345,263073	0/0:10855,14:10880:99:0,21838,299520	0/0:10616,21:10650:99:0,22983,313124	0/0:8014,8:8032:99:0,16002,221040	0/0:9330,14:9369:99:0,18989,261790	0/0:10532,13:10566:99:0,21053,290827	0/0:10785,18:10816:99:0,22148,305251	0/0:5347,6:5360:99:0,11509,156923	0/0:10325,15:10356:99:0,21584,297594	0/0:17818,7:17841:99:0,35404,489547	0/0:15437,15:15477:99:0,31782,437064	0/0:14357,23:14398:99:0,30964,422416	0/0:11655,15:11682:99:0,25093,340444	0/0:10211,6:10226:99:0,22396,302019	0/0:11156,13:11179:99:0,24276,329039	0/0:13578,20:13613:99:0,29839,405403	0/0:11252,16:11292:99:0,24142,327559	0/0:13982,19:14022:99:0,28726,394039	0/0:14649,20:14691:99:0,31326,426532	0/0:12880,16:12910:99:0,25674,356563	0/0:13194,16:13223:99:0,28748,389017	0/0:14730,17:14760:99:0,30560,418442	0/0:14718,26:14759:99:0,31195,426546	0/0:17790,18:17823:99:0,36478,500960	0/0:21932,30:21989:99:0,43998,608184	0/0:13936,10:13971:99:0,28070,387935	0/0:20630,21:20682:99:0,41452,572819	0/0:16503,10:16534:99:0,32720,453049	0/0:16814,21:16862:99:0,35863,488360	0/0:14842,26:14887:99:0,31311,427723	0/0:17215,15:17255:99:0,36463,495060	0/0:19831,28:19884:99:0,40448,559181
6388	C	T	372.26	PASS	AC=1;AF=8.696e-04;AN=1150;BaseQRankSum=-24.380;DP=7180813;Dels=0.00;ExcessHet=3.0103;FS=0.000;HaplotypeScore=341.7610;InbreedingCoeff=-0.0009;MLEAC=1;MLEAF=8.696e-04;MQ=58.54;MQ0=15867;MQRankSum=71.236;QD=0.02;ReadPosRankSum=-0.580;SOR=0.815	GT:AD:DP:GQ:PL	0/0:14,0:14:33:0,33,455	0/0:8873,2:8880:99:0,17855,248686	0/0:4589,2:4602:99:0,9925,135504	0/0:11557,3:11565:99:0,23651,326692	0/0:16049,8:16067:99:0,32809,455093	0/0:14559,5:14574:99:0,26942,380853	0/0:7423,5:7432:99:0,15317,211167	0/0:8974,0:8983:99:0,19557,266605	0/0:7093,3:7103:99:0,15518,211304	0/0:8711,4:8718:99:0,17614,244432	0/0:9351,2:9358:99:0,20295,277194	0/0:9626,7:9641:99:0,20184,278007	0/0:11350,2:11355:99:0,22993,318099	0/0:11071,7:11090:99:0,24261,331682	0/0:8346,3:8351:99:0,16624,232110	0/0:9838,1:9841:99:0,20144,278929	0/0:10949,9:10965:99:0,21781,304937	0/0:11326,2:11334:99:0,23134,321367	0/0:5589,1:5593:99:0,12177,166653	0/0:10775,2:10784:99:0,22612,312206	0/0:18528,2:18545:99:0,36630,511646	0/0:15957,11:15982:99:0,32682,453863	0/0:14834,7:14849:99:0,32172,442010	0/0:12114,10:12132:99:0,25808,355545	0/0:10525,3:10533:99:0,22900,314095	0/0:11486,7:11522:99:0,24865,342446	0/0:13931,29:13969:99:0,29889,417339	0/0:11618,4:11631:99:0,24888,342145	0/0:14465,1:14474:99:0,29378,407960	0/0:15252,2:15268:99:0,32551,447452	0/0:13297,2:13305:99:0,26669,371117	0/0:13756,5:13773:99:0,29783,408397	0/0:15231,1:15237:99:0,31497,435252	0/0:15218,5:15231:99:0,32263,444361	0/0:18651,4:18664:99:0,38152,527904	0/0:22764,15:22793:99:0,45654,636217	0/0:14561,5:14575:99:0,29383,409380	0/0:21574,5:21587:99:0,43223,601164	0/0:17211,12:17240:99:0,33870,474225	0/0:17390,2:17406:99:0,37036,508907	0/0:15417,8:15433:99:0,32409,447712	0/0:17730,8:17754:99:0,37178,512760	0/0:20472,71:20554:99:0,40270,579377
6342	C	T	8599.26	PASS	AC=1;AF=8.696e-04;AN=1150;BaseQRankSum=-25.323;DP=7506201;Dels=0.00;ExcessHet=3.0103;FS=0.000;HaplotypeScore=318.3979;InbreedingCoeff=-0.0009;MLEAC=1;MLEAF=8.696e-04;MQ=56.81;MQ0=41885;MQRankSum=63.261;QD=0.54;ReadPosRankSum=2.399;SOR=0.700	GT:AD:DP:GQ:PL	0/0:14,0:14:33:0,33,456	0/0:9465,5:9476:99:0,18353,253724	0/0:4792,0:4800:99:0,10214,137810	0/0:12077,9:12098:99:0,24035,330160	0/0:17073,4:17091:99:0,33738,462277	0/0:15122,4:15141:99:0,27373,382687	0/0:7884,1:7908:99:0,15818,216100	0/0:9468,30:9507:99:0,19174,267655	0/0:7425,2:7434:99:0,15893,213892	0/0:9076,0:9082:99:0,18075,247234	0/0:9780,4:9814:99:0,20867,281716	0/0:10108,2:10117:99:0,20735,282598	0/0:12092,3:12107:99:0,23707,325192	0/0:11619,3:11631:99:0,24683,333839	0/0:8815,5:8825:99:0,17083,236667	0/0:10161,1:10171:99:0,20026,275194	0/0:11296,3:11307:99:0,21789,301395	0/0:11979,14:12001:99:0,23332,324135	0/0:5630,1:5639:99:0,12077,163440	0/0:11256,3:11265:99:0,22895,313490	0/0:19357,25:19399:99:0,36685,512853	0/0:16567,6:16581:99:0,32795,451418	0/0:15443,6:15457:99:0,32386,440880	0/0:12661,3:12671:99:0,26476,360678	0/0:10972,0:10979:99:0,23165,314257	0/0:11817,10:11835:99:0,24854,340350	0/0:14416,6:14437:99:0,30865,419597	0/0:11896,3:11908:99:0,24742,337076	0/0:14974,9:14992:99:0,29520,407736	0/0:15621,6:15634:99:0,32398,441556	0/0:14055,6:14073:99:0,27312,377866	0/0:14056,6:14072:99:0,29711,404753	0/0:15718,8:15739:99:0,31592,434317	0/0:15772,4:15788:99:0,32473,443793	0/0:19568,7:19588:99:0,38544,529950	0/0:23703,10:23729:99:0,46144,637320	0/0:15041,2:15053:99:0,29659,407338	0/0:22738,5:22754:99:0,44098,608397	0/0:18394,6:18411:99:0,34988,484623	0/0:17891,3:17903:99:0,37225,506618	0/0:16025,6:16043:99:0,32509,444582	0/0:18030,7:18048:99:0,36802,502677	0/0:21084,2:21104:99:0,42183,578955
6293	C	T	8985.48	PASS	AC=2;AF=1.739e-03;AN=1150;BaseQRankSum=-42.748;DP=6945037;Dels=0.00;ExcessHet=3.0141;FS=0.000;HaplotypeScore=450.5825;InbreedingCoeff=-0.0017;MLEAC=2;MLEAF=1.739e-03;MQ=50.43;MQ0=551968;MQRankSum=-1.710;QD=0.45;ReadPosRankSum=-0.677;SOR=1.341	GT:AD:DP:GQ:PL	0/0:10,0:10:21:0,21,295	0/0:8802,7:8816:99:0,15226,211060	0/0:4509,5:4517:99:0,8805,119290	0/0:10949,7:10964:99:0,19575,269082	0/0:15505,4:15525:99:0,27674,380480	0/0:13425,3:13441:99:0,20999,294592	0/0:7196,9:7210:99:0,13092,179083	0/0:8779,10:8793:99:0,17050,231309	0/0:6961,5:6978:99:0,13834,185957	0/0:8166,4:8176:99:0,14720,201287	0/0:8947,5:8965:99:0,17858,239599	0/0:9294,7:9305:99:0,17188,235726	0/0:10909,16:10932:99:0,19123,263521	0/0:10873,3:10887:99:0,21370,288709	0/0:8126,2:8140:99:0,14055,194791	0/0:9466,4:9476:99:0,16646,230163	0/0:10332,9:10348:99:0,17625,245886	0/0:11373,11:11395:99:0,19771,275057	0/0:5396,7:5409:99:0,10363,141958	0/0:10613,2:10623:99:0,19477,267293	0/0:17845,8:17862:99:0,30235,420014	0/0:15425,18:15457:99:0,27448,380187	0/0:14467,21:14499:99:0,27560,379336	0/0:11913,9:11937:99:0,22872,311753	0/0:10394,6:10407:99:0,20064,273454	0/0:11297,8:11315:99:0,21885,297972	0/0:13476,5:13491:99:0,26732,363271	0/0:11021,28:11058:99:0,20274,283798	0/0:13865,8:13885:99:0,24348,337514	0/0:14539,14:14562:99:0,27359,375122	0/0:12841,9:12859:99:0,22377,310452	0/0:13110,11:13127:99:0,25705,349751	0/0:14600,7:14615:99:0,26440,363390	0/0:14661,12:14687:99:0,27532,376277	0/0:18330,13:18357:99:0,32251,445685	0/0:21807,11:21832:99:0,37995,525640	0/0:13852,11:13873:99:0,24114,334183	0/0:20905,4:20919:99:0,36004,499124	0/0:16807,5:16821:99:0,28371,394131	0/0:16931,15:16958:99:0,31995,439263	0/0:15267,17:15297:99:0,27923,383419	0/0:16651,15:16671:99:0,31068,423995	0/0:19415,11:19439:99:0,34931,481337
6273	G	A	9279.26	HARD_TO_VALIDATE	AC=1;AF=8.696e-04;AN=1150;BaseQRankSum=-26.906;DP=6944674;Dels=0.00;ExcessHet=3.0103;FS=0.000;HaplotypeScore=325.6089;InbreedingCoeff=-0.0009;MLEAC=1;MLEAF=8.696e-04;MQ=47.48;MQ0=741857;MQRankSum=23.799;QD=0.61;ReadPosRankSum=-4.031;SOR=0.678	GT:AD:DP:GQ:PL	0/0:8,0:8:21:0,21,285	0/0:8747,1:8761:99:0,15087,208006	0/0:4495,6:4504:99:0,8860,119780	0/0:10902,3:10912:99:0,19537,266961	0/0:15448,7:15463:99:0,27435,376767	0/0:13041,7:13056:99:0,19920,278321	0/0:7049,3:7058:99:0,12941,175439	0/0:8824,2:8832:99:0,17253,232450	0/0:6940,7:6951:99:0,13777,184954	0/0:8066,3:8074:99:0,14569,198462	0/0:8966,3:8978:99:0,17991,241260	0/0:9292,5:9302:99:0,17253,235371	0/0:10858,4:10869:99:0,18952,259731	0/0:10957,9:10974:99:0,21621,292840	0/0:8040,1:8042:99:0,14001,192789	0/0:9421,3:9430:99:0,16641,229629	0/0:10285,3:10297:99:0,17688,244860	0/0:11465,6:11486:99:0,20232,278928	0/0:5516,2:5525:99:0,10669,144910	0/0:10679,6:10691:99:0,19702,270088	0/0:17717,11:17744:99:0,29948,414950	0/0:15412,5:15432:99:0,27812,381530	0/0:14649,11:14669:99:0,28755,388243	0/0:12126,4:12142:99:0,23503,319102	0/0:10515,5:10531:99:0,20477,277151	0/0:11408,2:11425:99:0,22244,301584	0/0:13741,5:13757:99:0,27530,372055	0/0:11137,4:11152:99:0,21208,288571	0/0:13881,3:13890:99:0,24568,336963	0/0:14718,10:14745:99:0,27871,379374	0/0:12817,2:12835:99:0,22319,307207	0/0:13157,3:13184:99:0,25917,349748	0/0:14609,4:14620:99:0,26739,364994	0/0:14756,7:14778:99:0,27749,377990	0/0:18138,3:18168:99:0,32029,439835	0/0:21654,8:21686:99:0,37687,519741	0/0:13733,10:13760:99:0,24013,331425	0/0:20784,3:20814:99:0,35716,493729	0/0:16645,9:16669:99:0,28132,389229	0/0:17099,8:17122:99:0,33111,450126	0/0:15417,1:15435:99:0,28597,389635	0/0:16661,4:16686:99:0,31314,424994	0/0:19358,8:19390:99:0,35168,481262
6231	G	A	39196.3	HARD_TO_VALIDATE	AC=1;AF=8.696e-04;AN=1150;BaseQRankSum=-27.604;DP=6398167;Dels=0.00;ExcessHet=3.0103;FS=0.000;HaplotypeScore=262.8467;InbreedingCoeff=-0.0009;MLEAC=1;MLEAF=8.696e-04;MQ=41.46;MQ0=940391;MQRankSum=4.856;QD=3.22;ReadPosRankSum=-4.979;SOR=0.864	GT:AD:DP:GQ:PL	0/0:8,0:8:21:0,21,283	0/0:7983,6:7993:99:0,14628,198409	0/0:4205,1:4209:99:0,8725,115970	0/0:9877,2:9889:99:0,18559,249197	0/0:14074,6:14089:99:0,26381,354249	0/0:11586,0:11597:99:0,18052,246225	0/0:6334,6:6345:99:0,12098,161306	0/0:8201,1:8205:99:0,16688,222510	0/0:6326,0:6331:99:0,13079,173173	0/0:7238,0:7239:99:0,13666,182655	0/0:8273,6:8290:99:0,17201,229415	0/0:8516,0:8521:99:0,16835,224888	0/0:9612,4:9619:99:0,17597,236577	0/0:10161,3:10170:99:0,21150,282207	0/0:7338,3:7343:99:0,13361,182100	0/0:8497,7:8510:99:0,15928,215279	0/0:9335,5:9349:99:0,17088,231873	0/0:10488,4:10498:99:0,19655,265319	0/0:5181,4:5186:99:0,10442,140713	0/0:10004,6:10014:99:0,19725,266426	0/0:16207,10:16232:99:0,29168,394875	0/0:14169,6:14185:99:0,27212,366867	0/0:13770,2:13782:99:0,28561,380589	0/0:11436,4:11451:99:0,23168,311492	0/0:9980,4:10000:99:0,20456,274299	0/0:10736,11:10751:99:0,21919,295983	0/0:12941,11:12959:99:0,27220,365195	0/0:10475,4:10484:99:0,21044,283184	0/0:12782,4:12795:99:0,23760,320327	0/0:13876,2:13884:99:0,27938,374459	0/0:11791,7:11801:99:0,21443,291570	0/0:12133,5:12144:99:0,25285,337519	0/0:13494,7:13505:99:0,26037,350619	0/0:13840,7:13858:99:0,27345,368087	0/0:16489,5:16499:99:0,31019,417965	0/0:19754,4:19769:99:0,36658,494570	0/0:12501,4:12517:99:0,23288,314237	0/0:19031,2:19046:99:0,34879,471086	0/0:15051,9:15068:99:0,26713,363184	0/0:16034,4:16046:99:0,32722,438081	0/0:14326,16:14355:99:0,27981,379410	0/0:15466,2:15477:99:0,30641,410228	0/0:18131,7:18144:99:0,34572,465609
6131	C	T	7323.26	PASS	AC=1;AF=8.696e-04;AN=1150;BaseQRankSum=-23.429;DP=8762811;Dels=0.00;ExcessHet=3.0103;FS=0.000;HaplotypeScore=502.7123;InbreedingCoeff=-0.0009;MLEAC=1;MLEAF=8.696e-04;MQ=55.69;MQ0=305428;MQRankSum=62.716;QD=0.41;ReadPosRankSum=-5.262;SOR=0.582	GT:AD:DP:GQ:PL	0/0:8,0:8:21:0,21,281	0/0:10650,1:10664:99:0,19599,272715	0/0:5422,2:5434:99:0,10985,149343	0/0:13699,3:13711:99:0,25636,355460	0/0:19126,6:19153:99:0,35813,496431	0/0:16391,3:16402:99:0,27949,394651	0/0:8273,4:8277:99:0,15996,219377	0/0:10962,1:10973:99:0,22021,300511	0/0:8099,3:8111:99:0,16687,226357	0/0:9716,4:9730:99:0,18469,255311	0/0:10688,5:10699:99:0,21960,299043	0/0:11260,8:11278:99:0,21964,302559	0/0:13361,9:13385:99:0,24733,343992	0/0:12778,11:12802:99:0,26199,357168	0/0:10072,2:10081:99:0,18308,255537	0/0:11362,8:11409:99:0,20987,293125	0/0:13122,4:13137:99:0,23824,334078	0/0:14348,7:14364:99:0,26381,367949	0/0:6751,2:6755:99:0,13561,185182	0/0:13592,3:13608:99:0,26032,360824	0/0:22937,8:22964:99:0,41165,577393	0/0:18981,8:19005:99:0,35773,496771	0/0:18206,4:18238:99:0,36633,502010	0/0:14874,1:14885:99:0,29636,405983	0/0:12942,5:12958:99:0,26030,357833	0/0:14117,7:14129:99:0,28296,389031	0/0:16447,12:16471:99:0,33404,459563	0/0:13704,6:13718:99:0,27054,371532	0/0:16500,4:16510:99:0,30918,428857	0/0:17958,8:17981:99:0,35312,486267	0/0:15679,5:15700:99:0,28734,400320	0/0:15194,6:15211:99:0,30914,422465	0/0:17700,3:17714:99:0,33756,466599	0/0:18167,6:18190:99:0,35710,490642	0/0:21351,9:21389:99:0,39765,552654	0/0:26567,11:26598:99:0,48918,681817	0/0:16698,7:16725:99:0,31003,432249	0/0:26929,10:26962:99:0,48874,684411	0/0:20986,8:21010:99:0,37977,531496	0/0:21219,13:21251:99:0,41785,576002	0/0:19156,3:19174:99:0,36959,510487	0/0:20447,33:20499:99:0,39022,546673	0/0:24702,11:24735:99:0,46755,650459
6120	C	T	19255.3	PASS	AC=1;AF=8.696e-04;AN=1150;BaseQRankSum=-29.703;DP=9081797;Dels=0.00;ExcessHet=3.0103;FS=0.000;HaplotypeScore=491.3650;InbreedingCoeff=-0.0009;MLEAC=1;MLEAF=8.696e-04;MQ=57.25;MQ0=178586;MQRankSum=84.281;QD=0.95;ReadPosRankSum=-4.321;SOR=0.928	GT:AD:DP:GQ:PL	0/0:9,0:9:24:0,24,326	0/0:11066,1:11079:99:0,20677,288766	0/0:5580,1:5587:99:0,11496,157206	0/0:14136,11:14156:99:0,26845,373979	0/0:19928,11:19953:99:0,37938,528230	0/0:17031,5:17046:99:0,29761,421388	0/0:8593,4:8605:99:0,16839,231706	0/0:11270,3:11279:99:0,22880,313994	0/0:8384,3:8390:99:0,17417,237360	0/0:10136,5:10151:99:0,19608,271681	0/0:10953,7:10964:99:0,22734,311227	0/0:11546,11:11568:99:0,22973,316129	0/0:13900,10:13921:99:0,26336,366189	0/0:13016,4:13033:99:0,27167,369872	0/0:10482,5:10492:99:0,19322,271259	0/0:11726,8:11743:99:0,22116,308854	0/0:13654,4:13669:99:0,25294,355088	0/0:14779,9:14803:99:0,27895,389860	0/0:6935,1:6943:99:0,14208,194484	0/0:13974,9:13994:99:0,27133,378250	0/0:23762,9:23785:99:0,43670,612577	0/0:19473,12:19538:99:0,37328,520502	0/0:18604,5:18626:99:0,38236,523861	0/0:15129,5:15141:99:0,30746,423002	0/0:13180,7:13203:99:0,26933,370318	0/0:14382,16:14410:99:0,29302,404444	0/0:16711,9:16736:99:0,34446,473365	0/0:13766,29:13805:99:0,27197,382340	0/0:16989,12:17027:99:0,32338,451729	0/0:18350,6:18376:99:0,36920,508191	0/0:16195,6:16212:99:0,30464,424091	0/0:15437,6:15455:99:0,31929,437674	0/0:18187,9:18210:99:0,35316,490461	0/0:18693,9:18709:99:0,37278,514107	0/0:22074,10:22105:99:0,42139,585629	0/0:27453,8:27478:99:0,51611,720432	0/0:17295,7:17313:99:0,32693,456656	0/0:28051,11:28079:99:0,51826,727212	0/0:21885,12:21915:99:0,40198,565751	0/0:21771,13:21800:99:0,43786,603747	0/0:19816,13:19845:99:0,38738,537672	0/0:20955,10:20987:99:0,41489,573693	0/0:25295,14:25327:99:0,48935,681356
6085	C	T	9923.26	PASS	AC=1;AF=8.696e-04;AN=1150;BaseQRankSum=-9.627;DP=9433861;Dels=0.00;ExcessHet=3.0103;FS=0.000;HaplotypeScore=612.6197;InbreedingCoeff=-0.0009;MLEAC=1;MLEAF=8.696e-04;MQ=59.83;MQ0=2481;MQRankSum=43.070;QD=0.78;ReadPosRankSum=-3.177;SOR=0.779	GT:AD:DP:GQ:PL	0/0:11,0:11:24:0,24,336	0/0:11428,3:11443:99:0,22098,309315	0/0:5630,3:5640:99:0,11907,162894	0/0:14746,4:14756:99:0,29125,405117	0/0:20565,10:20593:99:0,40577,565795	0/0:17733,23:17768:99:0,31974,458802	0/0:8967,2:8972:99:0,18182,250984	0/0:11771,6:11784:99:0,24505,337052	0/0:8664,2:8675:99:0,18446,251223	0/0:10501,4:10515:99:0,21111,292008	0/0:11252,8:11272:99:0,23969,328114	0/0:11988,4:12009:99:0,24592,339015	0/0:14592,4:14608:99:0,28612,397493	0/0:13377,1:13387:99:0,28732,392419	0/0:10864,3:10876:99:0,20776,292222	0/0:12108,4:12122:99:0,23573,329497	0/0:14206,4:14221:99:0,27218,382297	0/0:15293,7:15305:99:0,29748,416055	0/0:7083,1:7092:99:0,14760,203526	0/0:14282,10:14302:99:0,28554,398160	0/0:24618,7:24644:99:0,46902,660028	0/0:20254,9:20279:99:0,40218,560729	0/0:19223,5:19238:99:0,40454,556324	0/0:15468,5:15479:99:0,32249,443588	0/0:13563,11:13581:99:0,28219,391649	0/0:14870,4:14890:99:0,31340,430094	0/0:16972,4:16990:99:0,36100,495087	0/0:14131,8:14146:99:0,29266,404789	0/0:17615,5:17624:99:0,34976,488216	0/0:18901,8:18924:99:0,39227,542004	0/0:16687,9:16708:99:0,32422,454236	0/0:15836,4:15852:99:0,33601,460959	0/0:18863,6:18889:99:0,37762,525030	0/0:19289,5:19308:99:0,39530,547056	0/0:22653,9:22676:99:0,44740,624315	0/0:28259,9:28294:99:0,55163,771513	0/0:17829,3:17849:99:0,34928,487678	0/0:29194,11:29229:99:0,55652,783405	0/0:22798,1:22812:99:0,43504,610792	0/0:22462,7:22482:99:0,46199,639164	0/0:20260,5:20280:99:0,40918,568028	0/0:21847,6:21867:99:0,44333,613826	0/0:26383,15:26407:99:0,52544,733191
6083	C	T	1176.26	PASS	AC=1;AF=8.696e-04;AN=1150;BaseQRankSum=-53.472;DP=9498731;Dels=0.00;ExcessHet=3.0103;FS=0.000;HaplotypeScore=645.3860;InbreedingCoeff=-0.0009;MLEAC=1;MLEAF=8.696e-04;MQ=59.84;MQ0=2497;MQRankSum=14.735;QD=0.04;ReadPosRankSum=-1.542;SOR=1.041	GT:AD:DP:GQ:PL	0/0:11,0:11:24:0,24,335	0/0:11502,13:11531:99:0,22044,309452	0/0:5665,9:5682:99:0,11879,162084	0/0:14884,8:14906:99:0,29290,405552	0/0:20748,13:20800:99:0,40948,566063	0/0:17831,19:17867:99:0,32483,459668	0/0:9083,6:9098:99:0,18285,250689	0/0:11867,3:11888:99:0,24691,336709	0/0:8742,7:8764:99:0,18517,250375	0/0:10554,17:10591:99:0,21190,291715	0/0:11333,10:11360:99:0,24162,327505	0/0:12027,12:12057:99:0,24684,337605	0/0:14697,11:14725:99:0,28709,397251	0/0:13483,13:13519:99:0,28752,390006	0/0:10948,18:10980:99:0,20700,293176	0/0:12173,10:12195:99:0,23756,330535	0/0:14305,10:14344:99:0,27427,383767	0/0:15395,11:15430:99:0,29929,416438	0/0:7118,6:7138:99:0,14767,202217	0/0:14357,5:14382:99:0,28841,397973	0/0:24788,13:24831:99:0,47239,661079	0/0:20310,11:20407:99:0,40342,559357	0/0:19317,10:19357:99:0,40598,554946	0/0:15573,14:15607:99:0,32281,442468	0/0:13644,10:13671:99:0,28576,390835	0/0:14982,12:15012:99:0,31267,428721	0/0:17065,9:17096:99:0,36201,493564	0/0:14243,9:14270:99:0,29545,404694	0/0:17702,16:17743:99:0,35014,487722	0/0:19004,14:19046:99:0,39477,541815	0/0:16825,9:16859:99:0,32844,455713	0/0:15936,47:15997:99:0,32796,458212	0/0:18990,13:19034:99:0,37988,525626	0/0:19399,43:19467:99:0,39006,545265	0/0:22783,19:22829:99:0,45085,624060	0/0:28419,10:28469:99:0,55722,773462	0/0:17991,7:18016:99:0,35316,490286	0/0:29392,15:29438:99:0,56084,785308	0/0:22950,15:23001:99:0,43773,612035	0/0:22646,17:22692:99:0,46463,639663	0/0:20358,8:20408:99:0,41208,567420	0/0:21980,23:22029:99:0,44565,614512	0/0:26570,19:26632:99:0,52915,733298
6018	C	T	107.26	PASS	AC=1;AF=8.696e-04;AN=1150;BaseQRankSum=-28.347;DP=8098055;Dels=0.00;ExcessHet=3.0103;FS=0.000;HaplotypeScore=411.6321;InbreedingCoeff=-0.0009;MLEAC=1;MLEAF=8.696e-04;MQ=59.74;MQ0=4415;MQRankSum=32.159;QD=0.18;ReadPosRankSum=-12.394;SOR=0.614	GT:AD:DP:GQ:PL	0/0:8,0:8:21:0,21,276	0/0:9692,7:9720:99:0,19398,270780	0/0:4847,0:4850:99:0,10798,146131	0/0:12475,4:12484:99:0,25672,354432	0/0:17796,8:17816:99:0,36649,507536	0/0:14765,5:14774:99:0,27798,391806	0/0:7826,6:7840:99:0,16172,223692	0/0:10120,4:10130:99:0,22032,300937	0/0:7463,7:7486:99:0,16622,225587	0/0:9149,1:9154:99:0,19096,262013	0/0:9794,3:9808:99:0,21848,297174	0/0:10230,5:10244:99:0,21794,299107	0/0:12469,5:12474:99:0,25380,351153	0/0:11498,6:11510:99:0,25698,348923	0/0:9079,10:9092:99:0,18056,254078	0/0:10349,3:10364:99:0,21291,294835	0/0:12009,5:12019:99:0,24080,335765	0/0:12661,2:12667:99:0,25779,357154	0/0:6024,2:6028:99:0,13114,180130	0/0:11925,12:11940:99:0,25046,347086	0/0:20498,23:20535:99:0,40396,569379	0/0:17419,5:17433:99:0,35930,497663	0/0:16744,9:16759:99:0,36531,502054	0/0:13383,3:13393:99:0,28895,396927	0/0:11877,6:11890:99:0,25958,355798	0/0:13060,6:13075:99:0,28293,387821	0/0:14675,24:14706:99:0,32073,444587	0/0:12509,3:12515:99:0,27094,371627	0/0:15538,8:15556:99:0,31797,442293	0/0:16788,6:16806:99:0,35899,493647	0/0:14341,5:14354:99:0,28856,401039	0/0:14043,4:14054:99:0,30630,418971	0/0:16432,4:16443:99:0,33948,469919	0/0:17026,2:17044:99:0,36315,498507	0/0:19808,4:19823:99:0,40198,557996	0/0:24365,6:24384:99:0,49071,682854	0/0:15166,5:15188:99:0,31076,431314	0/0:24251,9:24273:99:0,48290,673297	0/0:19339,6:19354:99:0,38221,533656	0/0:19651,6:19666:99:0,41878,575946	0/0:17516,3:17528:99:0,36860,508183	0/0:19077,10:19105:99:0,40362,556105	0/0:22940,6:22957:99:0,47376,656289
5943	C	T	67369.7	PASS	AC=2;AF=1.739e-03;AN=1150;BaseQRankSum=5.059;DP=6898847;Dels=0.00;ExcessHet=3.0141;FS=0.000;HaplotypeScore=484.7478;InbreedingCoeff=-0.0018;MLEAC=2;MLEAF=1.739e-03;MQ=59.55;MQ0=5612;MQRankSum=24.207;QD=3.97;ReadPosRankSum=0.128;SOR=0.863	GT:AD:DP:GQ:PL	0/0:6,0:6:12:0,12,170	0/0:8072,2:8085:99:0,16540,229176	0/0:4280,3:4289:99:0,9529,129070	0/0:10746,4:10759:99:0,22280,306555	0/0:15136,13:15158:99:0,31528,433943	0/0:12706,3:12726:99:0,23898,336251	0/0:6709,2:6718:99:0,14235,193599	0/0:8575,4:8590:99:0,18943,257309	0/0:6640,2:6646:99:0,14700,198627	0/0:8050,0:8057:99:0,16902,230695	0/0:8805,4:8816:99:0,19546,264118	0/0:8788,3:8805:99:0,19036,258792	0/0:10493,8:10519:99:0,21527,296627	0/0:10218,10:10244:99:0,22820,309718	0/0:7899,4:7915:99:0,15922,221774	0/0:9155,2:9165:99:0,18755,259060	0/0:10377,4:10396:99:0,20855,290548	0/0:10710,7:10732:99:0,22094,306121	0/0:5370,6:5382:99:0,11904,162359	0/0:10141,5:10162:99:0,21609,297345	0/0:17544,13:17602:99:0,35182,489717	0/0:14723,8:14745:99:0,30573,422483	0/0:14189,7:14224:99:0,31545,428439	0/0:11799,8:11819:99:0,25519,348888	0/0:10341,5:10358:99:0,22813,310410	0/0:11126,6:11150:99:0,24377,333492	0/0:13082,12:13118:99:0,28660,391522	0/0:11303,5:11333:99:0,24329,332923	0/0:13971,4:13986:99:0,28533,395491	0/0:14715,7:14739:99:0,31807,434786	0/0:12366,1:12390:99:0,24887,345039	0/0:12639,7:12659:99:0,27429,375088	0/0:14236,3:14255:99:0,29586,407231	0/0:15104,5:15130:99:0,32303,441895	0/0:17003,3:17031:99:0,35145,483915	0/0:20896,3:20922:99:0,42883,592896	0/0:12967,5:12983:99:0,26686,368880	0/0:19661,7:19684:99:0,39927,554041	0/0:16043,3:16060:99:0,32283,447490	0/0:17120,4:17144:99:0,37076,506007	0/0:15210,7:15236:99:0,32277,442264	0/0:16634,9:16664:99:0,35183,483845	0/0:20166,11:20200:99:0,41732,576974
5883	C	T	2738.26	PASS	AC=1;AF=8.696e-04;AN=1150;BaseQRankSum=-14.653;DP=7183634;Dels=0.00;ExcessHet=3.0103;FS=0.000;HaplotypeScore=381.9229;InbreedingCoeff=-0.0009;MLEAC=1;MLEAF=8.696e-04;MQ=59.81;MQ0=569;MQRankSum=9.721;QD=0.30;ReadPosRankSum=-9.990;SOR=1.036	GT:AD:DP:GQ:PL	0/0:7,0:7:15:0,15,202	0/0:8591,7:8604:99:0,16915,237056	0/0:4451,0:4459:99:0,9673,131616	0/0:11017,9:11034:99:0,22508,312176	0/0:15565,6:15593:99:0,31743,439399	0/0:13169,4:13191:99:0,24563,347247	0/0:6955,2:6963:99:0,14557,200180	0/0:8846,2:8856:99:0,19169,261739	0/0:6896,2:6906:99:0,15054,205272	0/0:8346,6:8361:99:0,16979,235313	0/0:8783,3:8793:99:0,19205,261552	0/0:9152,4:9160:99:0,19215,264916	0/0:10904,8:10923:99:0,22103,306470	0/0:10699,3:10712:99:0,23382,318151	0/0:8386,0:8391:99:0,16557,231309	0/0:9551,0:9559:99:0,19187,266581	0/0:10871,3:10879:99:0,21532,300736	0/0:11469,1:11475:99:0,23088,320567	0/0:5534,1:5541:99:0,11872,163020	0/0:10378,2:10390:99:0,21678,299048	0/0:18216,6:18229:99:0,35889,502088	0/0:15182,6:15202:99:0,31365,434804	0/0:14543,3:14557:99:0,31663,433560	0/0:11867,1:11877:99:0,25468,348852	0/0:10323,4:10333:99:0,22341,306858	0/0:11186,5:11204:99:0,24237,332380	0/0:13119,3:13132:99:0,28656,391774	0/0:11174,3:11196:99:0,23962,329569	0/0:13972,0:13990:99:0,28473,394914	0/0:14580,4:14599:99:0,31060,427504	0/0:12410,1:12425:99:0,25018,347568	0/0:12447,2:12459:99:0,26955,369122	0/0:14222,3:14234:99:0,29383,406058	0/0:15053,7:15071:99:0,31781,438556	0/0:17215,3:17229:99:0,35117,486926	0/0:21413,8:21443:99:0,43042,599556	0/0:13697,4:13714:99:0,27678,385104	0/0:20497,8:20520:99:0,41139,574257	0/0:16703,1:16717:99:0,32993,460616	0/0:17270,8:17291:99:0,36522,502614	0/0:15780,2:15801:99:0,32705,452403	0/0:16591,3:16606:99:0,34741,478222	0/0:19911,7:19935:99:0,40855,566192
5827	C	T	9545.26	PASS	AC=1;AF=8.696e-04;AN=1150;BaseQRankSum=-46.792;DP=7540935;Dels=0.00;ExcessHet=3.0103;FS=0.000;HaplotypeScore=577.7322;InbreedingCoeff=-0.0009;MLEAC=1;MLEAF=8.696e-04;MQ=59.85;MQ0=1203;MQRankSum=2.295;QD=1.03;ReadPosRankSum=-1.752;SOR=0.859	GT:AD:DP:GQ:PL	0/0:6,0:6:15:0,15,201	0/0:9184,2:9193:99:0,18705,259611	0/0:4761,5:4768:99:0,10498,143023	0/0:11477,8:11493:99:0,23861,329858	0/0:16451,8:16465:99:0,34172,471095	0/0:13869,4:13877:99:0,26279,369859	0/0:7198,5:7210:99:0,15101,207793	0/0:9286,4:9294:99:0,20628,279697	0/0:7193,5:7202:99:0,15933,216111	0/0:8520,3:8526:99:0,17784,244800	0/0:9117,8:9135:99:0,20361,276551	0/0:9644,4:9655:99:0,20631,281976	0/0:11637,5:11652:99:0,23955,330363	0/0:11245,57:11312:99:0,23539,337372	0/0:8863,1:8866:99:0,17887,248342	0/0:9979,3:9987:99:0,20662,284478	0/0:11533,3:11543:99:0,23338,324314	0/0:12366,9:12384:99:0,25272,350046	0/0:5882,2:5890:99:0,12960,176511	0/0:11163,1:11176:99:0,23876,327631	0/0:19357,1:19374:99:0,39059,541656	0/0:16407,5:16419:99:0,34442,474173	0/0:15454,14:15481:99:0,33966,465249	0/0:12332,3:12344:99:0,27181,370325	0/0:10710,6:10725:99:0,23765,324929	0/0:11803,5:11818:99:0,26095,355766	0/0:13674,4:13688:99:0,30740,417550	0/0:11465,3:11471:99:0,25037,342487	0/0:14486,2:14498:99:0,30235,416399	0/0:15040,5:15057:99:0,32710,446885	0/0:13188,7:13208:99:0,26696,371659	0/0:12947,8:12966:99:0,28554,389629	0/0:14611,13:14636:99:0,30880,425594	0/0:15177,6:15195:99:0,32938,449822	0/0:18452,10:18475:99:0,37839,523575	0/0:23140,28:23186:99:0,47074,656785	0/0:14849,7:14886:99:0,30574,423486	0/0:22550,6:22571:99:0,45472,632097	0/0:18199,14:18231:99:0,36291,506561	0/0:18362,10:18387:99:0,39329,540108	0/0:16752,10:16769:99:0,35475,487820	0/0:17234,10:17261:99:0,37107,507837	0/0:20351,8:20377:99:0,42693,587578
5687	G	A	46225.3	PASS	AC=1;AF=8.696e-04;AN=1150;BaseQRankSum=-27.651;DP=8131092;Dels=0.00;ExcessHet=3.0103;FS=0.000;HaplotypeScore=436.0964;InbreedingCoeff=-0.0009;MLEAC=1;MLEAF=8.696e-04;MQ=59.71;MQ0=5143;MQRankSum=3.318;QD=1.39;ReadPosRankSum=0.206;SOR=0.820	GT:AD:DP:GQ:PL	0/0:9,0:9:18:0,18,256	0/0:10308,4:10319:99:0,20307,283535	0/0:5076,2:5081:99:0,10848,148528	0/0:12629,11:12657:99:0,25280,352526	0/0:18410,17:18439:99:0,36500,510997	0/0:15090,16:15116:99:0,27946,397726	0/0:7619,8:7636:99:0,15425,214776	0/0:10237,6:10251:99:0,21658,298027	0/0:7412,6:7421:99:0,16054,218906	0/0:9140,6:9153:99:0,18596,257286	0/0:9925,13:9945:99:0,21287,292458	0/0:10601,8:10620:99:0,21863,301674	0/0:12552,10:12572:99:0,25011,348220	0/0:11785,9:11809:99:0,25422,347685	0/0:9223,4:9232:99:0,18036,252425	0/0:10951,9:10966:99:0,21730,304933	0/0:12308,2:12314:99:0,24108,337066	0/0:13428,7:13443:99:0,26723,373367	0/0:6373,5:6383:99:0,13418,185357	0/0:12752,11:12765:99:0,25876,361359	0/0:21236,7:21256:99:0,41455,580819	0/0:17926,15:17953:99:0,36303,505669	0/0:17159,7:17175:99:0,36218,498230	0/0:14042,8:14061:99:0,29548,407201	0/0:11882,5:11895:99:0,25325,348387	0/0:12997,29:13031:99:0,27024,379387	0/0:15457,16:15482:99:0,32921,454217	0/0:12740,13:12762:99:0,26680,369954	0/0:16523,3:16544:99:0,33147,461013	0/0:16866,62:16953:99:0,33918,485996	0/0:14568,6:14590:99:0,28853,402214	0/0:14574,30:14608:99:0,30545,426584	0/0:17011,10:17029:99:0,34580,480759	0/0:17128,9:17151:99:0,35554,491925	0/0:20074,29:20114:99:0,39781,560226	0/0:25152,14:25186:99:0,49970,698708	0/0:15927,28:15969:99:0,31282,443917	0/0:24376,19:24408:99:0,47928,671647	0/0:19473,9:19493:99:0,38100,533276	0/0:19295,13:19321:99:0,40310,557503	0/0:18318,11:18342:99:0,37272,518207	0/0:19624,13:19650:99:0,40037,554984	0/0:23321,19:23359:99:0,46635,652162
5634	G	A	53532.3	PASS	AC=1;AF=8.696e-04;AN=1150;BaseQRankSum=-14.926;DP=7979328;Dels=0.00;ExcessHet=3.0103;FS=0.000;HaplotypeScore=485.1288;InbreedingCoeff=-0.0009;MLEAC=1;MLEAF=8.696e-04;MQ=59.77;MQ0=1577;MQRankSum=17.584;QD=1.96;ReadPosRankSum=-5.672;SOR=0.642	GT:AD:DP:GQ:PL	0/0:8,0:8:18:0,18,249	0/0:10103,2:10112:99:0,20223,281057	0/0:4780,4:4791:99:0,10436,142031	0/0:12417,5:12426:99:0,25186,349695	0/0:18103,7:18123:99:0,36542,506453	0/0:15355,4:15370:99:0,28645,404291	0/0:7487,6:7503:99:0,15489,213873	0/0:9949,4:9958:99:0,21586,294909	0/0:7395,0:7405:99:0,16156,219512	0/0:9044,1:9059:99:0,18588,255796	0/0:9844,1:9851:99:0,21678,294146	0/0:10400,5:10416:99:0,21947,301613	0/0:12160,5:12173:99:0,24562,340800	0/0:11650,2:11663:99:0,25631,348937	0/0:9167,3:9176:99:0,17991,251764	0/0:10948,5:10966:99:0,22038,306441	0/0:11961,4:11972:99:0,23623,330283	0/0:13019,0:13023:99:0,26390,365994	0/0:6140,0:6146:99:0,13303,181717	0/0:12430,4:12442:99:0,25782,356740	0/0:21034,5:21049:99:0,41169,575972	0/0:17583,7:17604:99:0,35815,497313	0/0:16625,6:16640:99:0,35989,492755	0/0:13864,4:13880:99:0,29354,403866	0/0:11754,6:11776:99:0,25397,348428	0/0:12935,4:12947:99:0,27786,381058	0/0:15219,12:15244:99:0,32981,453755	0/0:12445,3:12459:99:0,26419,362392	0/0:16462,4:16478:99:0,33377,463594	0/0:16743,7:16767:99:0,35573,490020	0/0:14506,7:14522:99:0,28747,402327	0/0:14578,6:14602:99:0,31344,429631	0/0:17112,5:17131:99:0,34960,484669	0/0:17005,2:17019:99:0,35900,493395	0/0:19992,45:20055:99:0,39217,557939	0/0:24827,9:24853:99:0,49477,689581	0/0:15635,2:15654:99:0,31664,439353	0/0:23596,6:23623:99:0,46794,652541	0/0:19150,5:19166:99:0,37553,524062	0/0:19127,5:19146:99:0,40197,553208	0/0:17942,4:17959:99:0,37244,514342	0/0:19153,3:19167:99:0,40354,554017	0/0:23507,7:23528:99:0,47728,663287
5514	G	A	10017.3	PASS	AC=1;AF=8.696e-04;AN=1150;BaseQRankSum=-99.889;DP=7796560;Dels=0.00;ExcessHet=3.0103;FS=0.000;HaplotypeScore=435.8463;InbreedingCoeff=-0.0009;MLEAC=1;MLEAF=8.696e-04;MQ=59.96;MQ0=522;MQRankSum=-2.128;QD=0.68;ReadPosRankSum=-4.596;SOR=1.059	GT:AD:DP:GQ:PL	0/0:8,0:8:21:0,21,270	0/0:10278,9:10304:99:0,21033,289858	0/0:4761,5:4775:99:0,10635,141975	0/0:12501,17:12531:99:0,26032,356269	0/0:17648,20:17690:99:0,36718,502373	0/0:15241,17:15278:99:0,29505,411164	0/0:7502,7:7518:99:0,15905,214721	0/0:9701,14:9732:99:0,21437,289077	0/0:7295,13:7319:99:0,16087,216958	0/0:9265,14:9295:99:0,19332,264182	0/0:9780,19:9819:99:0,21747,291511	0/0:10299,16:10328:99:0,22101,298798	0/0:12311,17:12349:99:0,25467,347612	0/0:11566,15:11591:99:0,25955,347587	0/0:9285,6:9302:99:0,19099,262156	0/0:11138,12:11164:99:0,23077,315801	0/0:12055,13:12088:99:0,24663,339144	0/0:13020,20:13087:99:0,27031,371701	0/0:6212,10:6232:99:0,13701,186144	0/0:11952,11:11984:99:0,25559,349114	0/0:20742,19:20783:99:0,42183,580366	0/0:17208,15:17251:99:0,36162,492795	0/0:15905,22:15956:99:0,35139,473494	0/0:13510,15:13551:99:0,29706,400959	0/0:11543,10:11566:99:0,25731,346354	0/0:12744,14:12768:99:0,28057,378467	0/0:14924,21:14975:99:0,33341,448777	0/0:12117,20:12160:99:0,26337,358085	0/0:15855,17:15894:99:0,33118,454463	0/0:16501,64:16589:99:0,34979,486576	0/1:13300,1455:14785:99:10066,0,342848	0/0:14134,16:14165:99:0,31402,421690	0/0:16615,12:16650:99:0,35151,479228	0/0:16742,19:16783:99:0,36240,492422	0/0:19872,14:19914:99:0,41464,568037	0/0:24055,24:24112:99:0,49827,682229	0/0:15018,875:15916:99:0,9809,404234	0/0:23057,26:23116:99:0,47306,652309	0/0:18850,15:18895:99:0,38538,529078	0/0:19013,17:19060:99:0,41456,562180	0/0:17683,27:17737:99:0,37695,512745	0/0:18842,23:18887:99:0,40142,545876	0/0:22864,24:22912:99:0,48113,658356
5499	C	T	14363.3	PASS	AC=1;AF=8.696e-04;AN=1150;BaseQRankSum=-28.588;DP=8055119;Dels=0.00;ExcessHet=3.0103;FS=0.000;HaplotypeScore=467.6723;InbreedingCoeff=-0.0009;MLEAC=1;MLEAF=8.696e-04;MQ=59.94;MQ0=497;MQRankSum=0.456;QD=0.61;ReadPosRankSum=-5.203;SOR=0.839	GT:AD:DP:GQ:PL	0/0:9,0:9:21:0,21,290	0/0:10797,0:10811:99:0,22050,305927	0/0:4958,0:4964:99:0,11102,150563	0/0:12876,6:12888:99:0,26850,369841	0/0:18192,6:18208:99:0,37577,520149	0/0:15663,1:15674:99:0,30177,423236	0/0:7763,0:7768:99:0,16526,226249	0/0:10062,5:10075:99:0,22199,302415	0/0:7545,0:7552:99:0,16736,226882	0/0:9505,0:9511:99:0,19951,274271	0/0:9966,2:9975:99:0,22192,301414	0/0:10586,2:10602:99:0,22770,311815	0/0:12733,2:12751:99:0,26323,362535	0/0:11857,2:11873:99:0,26594,361295	0/0:9688,0:9692:99:0,19669,273098	0/0:11455,3:11465:99:0,23553,325960	0/0:12613,1:12621:99:0,25557,355218	0/0:13763,5:13784:99:0,28425,393686	0/0:6437,2:6444:99:0,14151,193623	0/0:12369,0:12376:99:0,26455,363042	0/0:21524,5:21543:99:0,43357,603168	0/0:17672,9:17696:99:0,36735,508130	0/0:16473,2:16495:99:0,36285,495065	0/0:13774,5:13788:99:0,30106,413038	0/0:11877,3:11891:99:0,26356,359250	0/0:13128,2:13145:99:0,28848,393427	0/0:15189,6:15214:99:0,33673,458897	0/0:12333,1:12341:99:0,26750,365695	0/0:16165,2:16174:99:0,33710,465840	0/0:17115,5:17127:99:0,37143,508787	0/0:15328,2:15340:99:0,31290,433677	0/0:14296,2:14312:99:0,31454,428622	0/0:17039,6:17059:99:0,35874,494380	0/0:17075,7:17098:99:0,36768,505376	0/0:20335,4:20351:99:0,42142,582943	0/0:24844,9:24867:99:0,50800,705279	0/0:16472,3:16487:99:0,33894,470028	0/0:23847,9:23873:99:0,48509,673668	0/0:19619,6:19638:99:0,39446,549664	0/0:19708,5:19725:99:0,42750,585525	0/0:18214,11:18244:99:0,38603,530874	0/0:19478,2:19489:99:0,41724,571751	0/0:23412,7:23437:99:0,48862,674676
5458	G	A	5149.26	PASS	AC=1;AF=8.696e-04;AN=1150;BaseQRankSum=-27.713;DP=8387823;Dels=0.00;ExcessHet=3.0103;FS=0.000;HaplotypeScore=480.0906;InbreedingCoeff=-0.0009;MLEAC=1;MLEAF=8.696e-04;MQ=59.91;MQ0=993;MQRankSum=2.937;QD=0.24;ReadPosRankSum=-2.886;SOR=1.083	GT:AD:DP:GQ:PL	0/0:9,0:9:24:0,24,306	0/0:11142,1:11154:99:0,21568,302094	0/0:5199,2:5207:99:0,11026,151180	0/0:13259,8:13279:99:0,26430,367575	0/0:18803,12:18830:99:0,37406,520753	0/0:16423,9:16443:99:0,29866,424778	0/0:8097,8:8107:99:0,16641,229171	0/0:10476,9:10490:99:0,22192,305128	0/0:7718,0:7727:99:0,16574,225943	0/0:9836,4:9844:99:0,19647,272917	0/0:10329,0:10332:99:0,22361,304604	0/0:10941,4:10952:99:0,22453,310105	0/0:13117,7:13132:99:0,26086,362411	0/0:12348,9:12369:99:0,26554,363452	0/0:10038,2:10049:99:0,19395,272155	0/0:11776,8:11795:99:0,23023,322947	0/0:13209,8:13226:99:0,25511,357230	0/0:14369,0:14374:99:0,28304,394326	0/0:6638,3:6648:99:0,13786,190598	0/0:12926,5:12938:99:0,26273,364803	0/0:22350,6:22371:99:0,43119,605132	0/0:18213,8:18232:99:0,36188,504899	0/0:17191,6:17217:99:0,36419,500329	0/0:14271,4:14283:99:0,29899,412253	0/0:12533,7:12549:99:0,26472,364453	0/0:13693,7:13709:99:0,29049,399400	0/0:15734,9:15748:99:0,33674,461207	0/0:12655,38:12705:99:0,25650,362189	0/0:16709,4:16722:99:0,33360,464492	0/0:17909,10:17935:99:0,37096,513475	0/0:16025,6:16043:99:0,31321,437943	0/0:14801,2:14811:99:0,31099,427465	0/0:17738,12:17759:99:0,35913,498862	0/0:17941,10:17959:99:0,37171,514084	0/0:21078,1:21104:99:0,41962,583775	0/0:26124,19:26160:99:0,50990,715876	0/0:16997,14:17021:99:0,33454,467875	0/0:24887,6:24914:99:0,48652,679703	0/0:20378,9:20400:99:0,39510,553221	0/0:20404,10:20420:99:0,42535,587355	0/0:18959,11:18985:99:0,38479,533574	0/0:20334,12:20354:99:0,41728,576624	0/0:24269,14:24296:99:0,48669,676657
5429	C	T	8916.68	PASS	AC=2;AF=1.739e-03;AN=1150;BaseQRankSum=-40.057;DP=8363336;Dels=0.00;ExcessHet=3.0141;FS=0.000;HaplotypeScore=600.5991;InbreedingCoeff=-0.0017;MLEAC=2;MLEAF=1.739e-03;MQ=59.92;MQ0=973;MQRankSum=3.701;QD=0.36;ReadPosRankSum=-1.865;SOR=1.468	GT:AD:DP:GQ:PL	0/0:10,0:10:27:0,27,351	0/0:10877,9:10905:99:0,20632,288168	0/0:5193,5:5208:99:0,10693,146158	0/0:13303,4:13324:99:0,25986,360653	0/0:18612,12:18655:99:0,36174,502260	0/0:16244,15:16280:99:0,29145,414651	0/0:8129,15:8163:99:0,16312,224246	0/0:10518,8:10548:99:0,21697,296886	0/0:7610,8:7631:99:0,15913,217125	0/0:9750,3:9767:99:0,19297,266546	0/0:10240,34:10290:99:0,21061,294382	0/0:10824,13:10857:99:0,21822,299848	0/0:13009,14:13050:99:0,25202,349847	0/0:12305,10:12326:99:0,25914,352695	0/0:9907,7:9930:99:0,18700,261700	0/0:11585,9:11606:99:0,22412,311918	0/0:13136,7:13176:99:0,24731,346890	0/0:14246,15:14283:99:0,27304,381669	0/0:6602,11:6623:99:0,13301,184191	0/0:12797,11:12829:99:0,25478,353146	0/0:22126,16:22174:99:0,41803,585994	0/0:18119,16:18170:99:0,35407,492056	0/0:17273,11:17314:99:0,35852,490423	0/0:14179,39:14237:99:0,28491,400760	0/0:12516,8:12555:99:0,25904,354946	0/0:13790,9:13824:99:0,28449,389511	0/0:15773,8:15813:99:0,33192,453945	0/0:12563,8:12593:99:0,25862,354440	0/0:16690,7:16718:99:0,32592,453115	0/0:18016,9:18056:99:0,36438,503057	0/0:15868,11:15898:99:0,30313,424018	0/0:14865,11:14906:99:0,30885,422049	0/0:17779,18:17825:99:0,35135,487332	0/0:17890,16:17937:99:0,36338,500287	0/0:21009,13:21051:99:0,40758,567302	0/0:25934,16:26060:99:0,49800,694452	0/0:16839,12:16872:99:0,32418,452238	0/0:24732,23:24796:99:0,47206,660591	0/0:20295,19:20358:99:0,38230,536920	0/0:20309,10:20357:99:0,41503,571168	0/0:18922,13:18960:99:0,37682,519981	0/0:20543,16:20587:99:0,41224,567760	0/0:24351,10:24395:99:0,47715,662125
5413	C	T	58844.7	PASS	AC=2;AF=1.739e-03;AN=1150;BaseQRankSum=-23.361;DP=8380262;Dels=0.00;ExcessHet=3.0141;FS=0.000;HaplotypeScore=566.8639;InbreedingCoeff=-0.0017;MLEAC=2;MLEAF=1.739e-03;MQ=59.94;MQ0=473;MQRankSum=0.286;QD=2.45;ReadPosRankSum=-0.414;SOR=0.921	GT:AD:DP:GQ:PL	0/0:12,0:12:30:0,30,407	0/0:10906,7:10925:99:0,20925,294402	0/0:5182,1:5190:99:0,10789,148467	0/0:13396,5:13409:99:0,26509,369042	0/0:18575,9:18602:99:0,36860,513600	0/0:16414,9:16431:99:0,29816,424810	0/0:8214,0:8225:99:0,16532,227976	0/0:10551,7:10564:99:0,22090,304048	0/0:7699,3:7708:99:0,16409,224176	0/0:9769,4:9782:99:0,19501,270872	0/0:10381,8:10398:99:0,22062,302507	0/0:10894,5:10906:99:0,22219,306564	0/0:12963,9:12985:99:0,25647,357203	0/0:12361,10:12381:99:0,26276,360694	0/0:9931,3:9943:99:0,19046,267145	0/0:11639,10:11655:99:0,22718,318819	0/0:13195,10:13213:99:0,25160,355006	0/0:14245,11:14276:99:0,27794,388776	0/0:6629,2:6638:99:0,13682,188476	0/0:12860,8:12878:99:0,26025,361980	0/0:22349,8:22377:99:0,42902,601655	0/0:18139,6:18154:99:0,36107,502212	0/0:17382,10:17403:99:0,36480,502452	0/0:14363,10:14389:99:0,29861,412483	0/0:12538,0:12554:99:0,26452,363159	0/0:13888,4:13905:99:0,29205,401431	0/0:15892,7:15917:99:0,34094,466194	0/0:12714,4:12733:99:0,26577,365320	0/0:16815,7:16840:99:0,33519,465799	0/0:18158,6:18172:99:0,37331,517020	0/0:15970,3:15987:99:0,31105,434071	0/0:15070,1:15085:99:0,31766,435847	0/0:17872,5:17891:99:0,35857,497139	0/0:17965,15:17988:99:0,36989,512881	0/0:21168,4:21193:99:0,41773,582026	0/0:26161,13:26194:99:0,50967,714007	0/0:16963,9:16989:99:0,33055,463692	0/0:24900,7:24923:99:0,48193,675249	0/0:20350,13:20375:99:0,38893,547179	0/0:20392,11:20421:99:0,42153,582494	0/0:19011,14:19047:99:0,38306,532335	0/0:20632,15:20668:99:0,41893,580505	0/0:24588,7:24609:99:0,48970,681228
5361	G	A	126370	PASS	AC=2;AF=1.739e-03;AN=1150;BaseQRankSum=-57.319;DP=7639821;Dels=0.00;ExcessHet=3.0141;FS=0.000;HaplotypeScore=409.6326;InbreedingCoeff=-0.0017;MLEAC=2;MLEAF=1.739e-03;MQ=59.97;MQ0=570;MQRankSum=-0.570;QD=2.90;ReadPosRankSum=2.871;SOR=0.766	GT:AD:DP:GQ:PL	0/0:11,0:11:27:0,27,364	0/0:9570,3:9582:99:0,19822,273342	0/0:4733,9:4750:99:0,10434,141642	0/0:11943,8:11957:99:0,25350,346464	0/0:17234,19:17273:99:0,35972,494465	0/0:14410,6:14429:99:0,28037,391318	0/0:7522,5:7538:99:0,15910,217467	0/0:9746,5:9758:99:0,21628,292180	0/0:7196,6:7210:99:0,16088,216537	0/0:8825,8:8846:99:0,18561,253780	0/0:9596,12:9618:99:0,21313,288478	0/0:9866,4:9886:99:0,21461,291512	0/0:11615,5:11627:99:0,24473,335113	0/0:11395,14:11426:99:0,25372,344046	0/0:8740,6:8753:99:0,18025,248150	0/0:10552,9:10570:99:0,22035,303457	0/0:11799,11:11824:99:0,24149,333566	0/0:12816,5:12836:99:0,26741,367849	0/0:5878,2:5882:99:0,13101,177312	0/0:11649,6:11675:99:0,25209,344231	0/0:19809,17:19848:99:0,40580,561706	0/0:16435,13:16469:99:0,34673,476702	0/0:16367,16:16397:99:0,36046,489866	0/0:13344,10:13366:99:0,29233,398365	0/0:11449,6:11464:99:0,25582,346595	0/0:12624,10:12661:99:0,27727,377263	0/0:14722,7:14740:99:0,32949,446295	0/0:11642,6:11667:99:0,25698,349410	0/0:15234,7:15259:99:0,31912,438602	0/0:16697,7:16722:99:0,36311,494346	0/0:14231,6:14254:99:0,29495,405860	0/0:13985,7:14006:99:0,30977,418830	0/0:16181,13:16211:99:0,34075,467997	0/0:16805,19:16843:99:0,36258,496327	0/0:19503,13:19540:99:0,40849,561926	0/0:24052,21:24095:99:0,49779,686488	0/0:15197,4:15218:99:0,31802,436455	0/0:22486,15:22531:99:0,46705,643426	0/0:18647,11:18683:99:0,37974,524944	0/0:18753,16:18787:99:0,40779,556974	0/0:17143,10:17165:99:0,36832,503002	0/0:18618,12:18653:99:0,40099,546384	0/0:22865,15:22904:99:0,47783,657519
5342	C	T	16410.9	PASS	AC=3;AF=2.609e-03;AN=1150;BaseQRankSum=-39.801;DP=7362325;Dels=0.00;ExcessHet=3.0217;FS=0.000;HaplotypeScore=465.1743;InbreedingCoeff=-0.0026;MLEAC=3;MLEAF=2.609e-03;MQ=59.99;MQ0=627;MQRankSum=-1.059;QD=0.44;ReadPosRankSum=1.072;SOR=0.747	GT:AD:DP:GQ:PL	0/0:10,0:10:24:0,24,330	0/0:8953,1:8966:99:0,18480,255532	0/0:4591,2:4602:99:0,10084,137532	0/0:11536,2:11550:99:0,24337,334307	0/0:16671,10:16694:99:0,34490,478046	0/0:13720,2:13742:99:0,26367,370072	0/0:7233,0:7240:99:0,15367,210086	0/0:9407,6:9425:99:0,20727,282280	0/0:6944,1:6964:99:0,15560,210441	0/0:8591,2:8603:99:0,18004,247127	0/0:9347,6:9368:99:0,20736,281734	0/0:9627,1:9644:99:0,20747,283161	0/0:11142,2:11158:99:0,23216,320139	0/0:10923,2:10950:99:0,24465,331942	0/0:8335,1:8349:99:0,16963,235250	0/0:10144,4:10157:99:0,20808,288943	0/0:11197,5:11223:99:0,22684,315259	0/0:12239,1:12251:99:0,25189,348774	0/0:5716,2:5726:99:0,12620,172531	0/0:11309,5:11331:99:0,24165,332657	0/0:18995,8:19023:99:0,38597,536813	0/0:15847,3:15868:99:0,33073,456901	0/0:15865,1:15882:99:0,34779,475025	0/0:13143,3:13161:99:0,28455,389759	0/0:11106,3:11125:99:0,24481,334372	0/0:12313,2:12330:99:0,26981,368743	0/0:14422,3:14446:99:0,31771,433599	0/0:11506,1:11520:99:0,25038,342097	0/0:14762,2:14772:99:0,30634,423136	0/0:16143,25:16190:99:0,34362,477027	0/0:13764,6:13787:99:0,28142,390015	0/0:13706,5:13722:99:0,29691,405945	0/0:15607,10:15643:99:0,32529,449521	0/0:16422,5:16440:99:0,35176,483684	0/0:18865,3:18885:99:0,38820,536617	0/0:23163,8:23192:99:0,47318,656389	0/0:14544,8:14570:99:0,30027,416688	0/0:21678,7:21709:99:0,44145,613228	0/0:17860,4:17887:99:0,36094,501464	0/0:17994,4:18020:99:0,38984,533860	0/0:16381,5:16402:99:0,34901,480137	0/0:17934,9:17956:99:0,38240,525264	0/0:22179,9:22207:99:0,46044,636637
5326	G	A	27082.3	PASS	AC=1;AF=8.696e-04;AN=1150;BaseQRankSum=-13.744;DP=7552998;Dels=0.00;ExcessHet=3.0103;FS=0.000;HaplotypeScore=368.5604;InbreedingCoeff=-0.0009;MLEAC=1;MLEAF=8.696e-04;MQ=59.99;MQ0=647;MQRankSum=0.385;QD=0.86;ReadPosRankSum=1.052;SOR=0.634	GT:AD:DP:GQ:PL	0/0:12,0:12:27:0,27,375	0/0:9278,5:9292:99:0,19023,264313	0/0:4732,1:4737:99:0,10522,142655	0/0:11837,5:11853:99:0,24934,343150	0/0:17146,3:17163:99:0,35754,493421	0/0:14101,1:14114:99:0,27092,380034	0/0:7428,1:7437:99:0,15843,216735	0/0:9581,0:9589:99:0,21332,289514	0/0:7205,3:7213:99:0,15990,216661	0/0:8814,1:8824:99:0,18621,255346	0/0:9514,0:9524:99:0,21320,288694	0/0:9863,10:9880:99:0,20975,289875	0/0:11448,0:11454:99:0,24024,330337	0/0:11301,3:11312:99:0,25293,342500	0/0:8594,3:8599:99:0,17652,244468	0/0:10476,2:10482:99:0,21522,298262	0/0:11539,1:11544:99:0,23374,324548	0/0:12578,4:12587:99:0,25966,359972	0/0:5836,2:5843:99:0,12887,176011	0/0:11511,2:11522:99:0,24736,339878	0/0:19735,7:19754:99:0,40086,557602	0/0:16171,3:16189:99:0,34005,468743	0/0:16120,4:16130:99:0,35667,486349	0/0:13371,5:13387:99:0,28959,397333	0/0:11354,14:11374:99:0,24804,342915	0/0:12417,7:12435:99:0,27525,375777	0/0:14670,3:14679:99:0,32572,443784	0/0:11692,6:11706:99:0,25484,349677	0/0:14977,4:14986:99:0,31309,432646	0/0:16493,5:16512:99:0,35825,490205	0/0:14061,5:14077:99:0,28638,398576	0/0:13932,2:13946:99:0,30448,415492	0/0:15870,6:15881:99:0,33445,460575	0/0:16574,7:16590:99:0,36023,492751	0/0:19386,7:19409:99:0,40008,553970	0/0:23695,5:23710:99:0,48712,674775	0/0:14911,6:14927:99:0,30942,428327	0/0:22355,4:22375:99:0,45622,632637	0/0:18425,6:18442:99:0,37345,519222	0/0:18317,11:18341:99:0,40002,548473	0/0:16860,5:16876:99:0,36001,494219	0/0:18235,47:18295:99:0,37996,535614	0/0:22605,6:22624:99:0,47180,652843
5261	C	T	35065.7	PASS	AC=2;AF=1.739e-03;AN=1150;BaseQRankSum=-25.147;DP=7179291;Dels=0.00;ExcessHet=3.0141;FS=0.000;HaplotypeScore=383.3323;InbreedingCoeff=-0.0017;MLEAC=2;MLEAF=1.739e-03;MQ=59.91;MQ0=521;MQRankSum=2.541;QD=0.97;ReadPosRankSum=0.180;SOR=0.654	GT:AD:DP:GQ:PL	0/0:11,0:11:24:0,24,336	0/0:8972,2:8980:99:0,17722,248532	0/0:4432,0:4434:99:0,9604,131345	0/0:11419,4:11429:99:0,23455,325524	0/0:16356,7:16369:99:0,32948,458396	0/0:13892,0:13900:99:0,26018,367408	0/0:7088,2:7093:99:0,14630,202279	0/0:8999,3:9009:99:0,19618,268304	0/0:6928,4:6941:99:0,15000,205510	0/0:8388,1:8391:99:0,17372,239501	0/0:9131,7:9141:99:0,20149,275069	0/0:9453,4:9463:99:0,19855,273852	0/0:11123,3:11133:99:0,22506,312400	0/0:10751,5:10762:99:0,23537,322281	0/0:8134,4:8139:99:0,16001,224863	0/0:9799,8:9812:99:0,19645,274640	0/0:11075,2:11081:99:0,21821,305212	0/0:11743,8:11762:99:0,23446,328814	0/0:5616,4:5621:99:0,11899,164442	0/0:11180,2:11185:99:0,23343,322838	0/0:18809,6:18824:99:0,36936,518012	0/0:14701,753:15459:99:0,10570,396843	0/0:15323,8:15352:99:0,33229,457497	0/0:12411,0:12415:99:0,26555,364496	0/0:10769,6:10782:99:0,23462,322334	0/0:11720,3:11728:99:0,25606,350853	0/0:13917,9:13936:99:0,30504,418816	0/1:10327,1047:11382:99:6004,0,281029	0/0:14244,62:14347:99:0,27644,403506	0/0:15572,8:15584:99:0,33010,456059	0/0:13232,5:13245:99:0,26408,368792	0/0:13185,6:13199:99:0,28610,392792	0/0:15025,7:15038:99:0,31081,432049	0/0:15629,9:15653:99:0,33195,458012	0/0:18379,5:18395:99:0,37019,516320	0/0:22369,3:22380:99:0,44919,625860	0/0:14197,8:14219:99:0,28620,399380	0/0:21230,8:21254:99:0,42175,590462	0/0:17359,8:17381:99:0,34012,476740	0/0:17231,7:17242:99:0,36782,507559	0/0:15988,7:16007:99:0,33194,460353	0/0:17248,10:17268:99:0,36289,501727	0/0:21500,13:21526:99:0,43945,611798
5244	C	T	15217.3	PASS	AC=1;AF=8.696e-04;AN=1150;BaseQRankSum=-49.075;DP=7285958;Dels=0.00;ExcessHet=3.0103;FS=0.000;HaplotypeScore=341.8661;InbreedingCoeff=-0.0009;MLEAC=1;MLEAF=8.696e-04;MQ=59.82;MQ0=1359;MQRankSum=1.740;QD=0.55;ReadPosRankSum=-0.975;SOR=1.154	GT:AD:DP:GQ:PL	0/0:12,0:12:24:0,24,340	0/0:9179,1:9192:99:0,18513,256379	0/0:4502,0:4506:99:0,9886,132950	0/0:11643,5:11663:99:0,24293,331497	0/0:16675,6:16710:99:0,34169,468645	0/0:14240,4:14257:99:0,26925,376846	0/0:7240,7:7257:99:0,15009,205201	0/0:9085,4:9102:99:0,19997,269839	0/0:7005,9:7030:99:0,15408,207380	0/0:8548,5:8564:99:0,17679,241318	0/0:9251,3:9268:99:0,20492,275882	0/0:9653,7:9675:99:0,20420,278742	0/0:11327,4:11341:99:0,23266,318624	0/0:10835,13:10872:99:0,23950,324176	0/0:8199,4:8208:99:0,16559,228781	0/0:9896,5:9915:99:0,20113,277034	0/0:11210,7:11232:99:0,22327,309826	0/0:11838,7:11862:99:0,24185,333380	0/0:5603,4:5613:99:0,12056,164194	0/0:11385,6:11403:99:0,24058,328852	0/0:19150,12:19228:99:0,38284,530900	0/0:15661,8:15699:99:0,32594,447611	0/0:15579,7:15608:99:0,34259,463747	0/0:12493,3:12519:99:0,27068,367469	0/0:10982,9:11006:99:0,23987,326443	0/0:11906,2:11926:99:0,26132,353676	0/0:14109,11:14150:99:0,31318,423843	0/0:11680,11:11710:99:0,25127,343428	0/0:14653,7:14686:99:0,30222,415636	0/0:15704,14:15755:99:0,33774,459929	0/0:13379,3:13404:99:0,27186,374949	0/0:13425,8:13453:99:0,29358,398428	0/0:15342,10:15366:99:0,32051,440261	0/0:15985,13:16024:99:0,34148,465557	0/0:18671,11:18700:99:0,38213,526207	0/0:22732,8:22775:99:0,46339,639333	0/0:14371,10:14401:99:0,29432,406299	0/0:21644,15:21684:99:0,43752,605427	0/0:17677,5:17703:99:0,35338,488826	0/0:17574,9:17599:99:0,37892,516729	0/0:16331,10:16353:99:0,34352,470289	0/0:17605,12:17637:99:0,37443,510700	0/0:21691,22:21746:99:0,44651,617674
5122	G	A	8399.26	PASS	AC=1;AF=8.696e-04;AN=1150;BaseQRankSum=-47.567;DP=7781947;Dels=0.00;ExcessHet=3.0103;FS=0.000;HaplotypeScore=346.5574;InbreedingCoeff=-0.0009;MLEAC=1;MLEAF=8.696e-04;MQ=59.87;MQ0=755;MQRankSum=-2.971;QD=0.29;ReadPosRankSum=-12.951;SOR=0.929	GT:AD:DP:GQ:PL	0/0:6,0:6:15:0,15,193	0/0:10052,10:10072:99:0,19451,273716	0/0:4765,1:4772:99:0,10190,138645	0/0:12283,11:12309:99:0,24813,345024	0/0:17695,15:17729:99:0,35391,491384	0/0:15548,7:15571:99:0,28532,404617	0/0:7557,7:7575:99:0,15391,212220	0/0:9908,8:9924:99:0,21041,288478	0/0:7307,13:7326:99:0,15515,212953	0/0:8974,8:8992:99:0,18090,250518	0/0:9714,5:9724:99:0,21057,286374	0/0:10453,9:10467:99:0,21569,297200	0/0:12062,15:12093:99:0,23775,331825	0/0:11448,11:11470:99:0,24463,335215	0/0:9059,5:9070:99:0,17701,247558	0/0:10729,11:10754:99:0,21061,294927	0/0:12218,9:12232:99:0,23577,331024	0/0:12849,12:12867:99:0,25336,353861	0/0:5873,4:5884:99:0,12297,169262	0/0:12308,9:12329:99:0,25078,347898	0/0:20616,8:20645:99:0,39948,559487	0/0:16623,9:16643:99:0,33724,467331	0/0:16111,13:16195:99:0,34618,473989	0/0:12902,7:12928:99:0,27408,375856	0/0:11657,6:11676:99:0,25035,342577	0/0:12652,4:12671:99:0,27015,369821	0/0:14830,10:14850:99:0,32015,438200	0/0:12230,12:12245:99:0,26092,357294	0/0:15741,8:15769:99:0,31666,440424	0/0:16075,7:16100:99:0,33943,466595	0/0:13931,7:13951:99:0,27574,384600	0/0:13905,12:13931:99:0,29745,406425	0/0:16279,15:16313:99:0,33084,458900	0/0:16563,9:16587:99:0,34541,476806	0/0:19535,20:19576:99:0,38702,541464	0/0:24272,18:24310:99:0,48007,669953	0/0:15380,14:15409:99:0,30368,425796	0/0:23127,12:23168:99:0,45616,636098	0/0:19040,12:19076:99:0,36985,518179	0/0:18897,12:18926:99:0,39657,545120	0/0:17124,9:17160:99:0,35307,486665	0/0:18589,11:18615:99:0,38400,529095	0/0:22191,14:22231:99:0,45291,627649
5070	G	A	38092.7	PASS	AC=2;AF=1.739e-03;AN=1150;BaseQRankSum=-24.148;DP=7577768;Dels=0.00;ExcessHet=3.0141;FS=0.000;HaplotypeScore=368.3538;InbreedingCoeff=-0.0018;MLEAC=2;MLEAF=1.739e-03;MQ=59.85;MQ0=792;MQRankSum=7.046;QD=1.38;ReadPosRankSum=-2.648;SOR=0.747	GT:AD:DP:GQ:PL	0/0:4,0:4:12:0,12,161	0/0:9588,9:9606:99:0,18845,264394	0/0:4656,0:4664:99:0,9938,135372	0/0:11823,4:11839:99:0,24119,333356	0/0:16845,10:16872:99:0,33827,468962	0/0:14856,6:14868:99:0,27591,389381	0/0:7142,3:7155:99:0,14733,202893	0/0:9610,2:9617:99:0,20585,280560	0/0:7130,2:7142:99:0,15418,210083	0/0:8483,7:8499:99:0,17398,239776	0/0:9376,5:9389:99:0,20321,277155	0/0:9936,4:9947:99:0,20733,284887	0/0:11446,11:11470:99:0,22736,317273	0/0:10985,4:10999:99:0,23895,325390	0/0:8749,15:8777:99:0,16835,239166	0/0:10405,5:10420:99:0,20657,288254	0/0:11634,5:11654:99:0,22787,318115	0/0:12271,6:12290:99:0,24487,341686	0/0:5707,2:5714:99:0,12027,165240	0/0:11740,8:11759:99:0,24183,335644	0/0:19943,3:19955:99:0,39028,545397	0/0:16173,3:16194:99:0,32702,453697	0/0:15693,5:15715:99:0,33611,460218	0/0:12479,5:12487:99:0,26289,362019	0/0:11286,1:11310:99:0,24281,332740	0/0:12332,2:12337:99:0,26448,362822	0/0:14493,6:14507:99:0,31202,427772	0/0:11990,5:12007:99:0,25270,348034	0/0:15293,6:15309:99:0,30656,426251	0/0:15669,2:15688:99:0,33107,455253	0/0:13574,13:13598:99:0,26580,373081	0/0:13376,8:13396:99:0,28525,391076	0/0:15686,5:15703:99:0,31969,443086	0/0:15847,10:15867:99:0,33177,458316	0/0:18792,6:18818:99:0,37654,524411	0/0:23141,7:23169:99:0,45773,638627	0/0:14706,8:14728:99:0,29226,408909	0/0:22275,7:22300:99:0,44019,614911	0/0:18274,8:18292:99:0,35418,496963	0/0:18449,6:18465:99:0,38623,532976	0/0:16586,12:16610:99:0,34248,474732	0/0:17942,10:17970:99:0,37142,513096	0/0:21590,8:21612:99:0,43952,610466
5059	C	T	39130.3	PASS	AC=1;AF=8.696e-04;AN=1150;BaseQRankSum=-6.243;DP=7694524;Dels=0.00;ExcessHet=3.0103;FS=0.000;HaplotypeScore=397.7911;InbreedingCoeff=-0.0009;MLEAC=1;MLEAF=8.696e-04;MQ=59.82;MQ0=4487;MQRankSum=2.960;QD=1.34;ReadPosRankSum=-2.878;SOR=0.682	GT:AD:DP:GQ:PL	0/0:4,0:4:12:0,12,161	0/0:9756,4:9767:99:0,19365,270797	0/0:4748,1:4750:99:0,10251,140003	0/0:11941,5:11952:99:0,24497,339556	0/0:17052,4:17072:99:0,34514,479460	0/0:15072,3:15083:99:0,28148,398145	0/0:7205,4:7212:99:0,14907,205583	0/0:9763,2:9770:99:0,20876,286529	0/0:7191,4:7201:99:0,15613,213424	0/0:8568,3:8579:99:0,17621,244272	0/0:9457,4:9468:99:0,20640,281875	0/0:10043,0:10050:99:0,21095,290035	0/0:11616,1:11628:99:0,23437,324878	0/0:11084,2:11091:99:0,24327,331622	0/0:8849,3:8857:99:0,17562,245889	0/0:10535,1:10540:99:0,21143,294560	0/0:11778,2:11790:99:0,23237,324885	0/0:12463,3:12476:99:0,25069,350133	0/0:5772,2:5776:99:0,12209,168786	0/0:11955,5:11971:99:0,24899,345361	0/0:20263,6:20281:99:0,39843,558648	0/0:16464,8:16482:99:0,33315,465081	0/0:15888,7:15914:99:0,34049,468780	0/0:12672,7:12688:99:0,26840,370538	0/0:11427,0:11436:99:0,24764,339385	0/0:12489,7:12503:99:0,26886,371123	0/0:14600,3:14613:99:0,31738,435268	0/0:12137,2:12150:99:0,25902,356037	0/0:15447,7:15463:99:0,31273,435272	0/0:15864,3:15874:99:0,33573,463979	0/0:13830,2:13841:99:0,27397,382828	0/0:13500,4:13516:99:0,29046,399046	0/0:15902,13:15927:99:0,32557,454026	0/0:16141,4:16153:99:0,34039,469986	0/0:19110,11:19132:99:0,38328,535182	0/0:23403,5:23420:99:0,46742,652229	0/0:14848,3:14862:99:0,29923,416999	0/0:22628,4:22648:99:0,45102,629821	0/0:18472,5:18488:99:0,36066,505960	0/0:18631,4:18646:99:0,39314,542784	0/0:16800,4:16820:99:0,34956,483370	0/0:18233,3:18248:99:0,38056,525450	0/0:21917,3:21930:99:0,45065,624691
5047	G	A	4050.26	PASS	AC=1;AF=8.696e-04;AN=1150;BaseQRankSum=-49.759;DP=7526558;Dels=0.00;ExcessHet=3.0103;FS=0.000;HaplotypeScore=425.4797;InbreedingCoeff=-0.0010;MLEAC=1;MLEAF=8.696e-04;MQ=59.79;MQ0=7730;MQRankSum=1.176;QD=0.17;ReadPosRankSum=-2.705;SOR=1.251	GT:AD:DP:GQ:PL	0/0:3,0:3:9:0,9,120	0/0:9509,3:9522:99:0,19151,265568	0/0:4615,8:4623:99:0,10007,135897	0/0:11673,9:11701:99:0,24242,332234	0/0:16529,10:16557:99:0,34115,468924	0/0:14554,10:14581:99:0,27681,388299	0/0:6966,1:6974:99:0,14587,199342	0/0:9553,5:9568:99:0,20741,281224	0/0:7034,4:7042:99:0,15373,207825	0/0:8252,8:8273:99:0,17215,236562	0/0:9155,5:9175:99:0,20328,273777	0/0:9713,8:9735:99:0,20522,279515	0/0:11348,9:11369:99:0,23237,318818	0/0:10823,7:10845:99:0,23864,323938	0/0:8587,4:8597:99:0,17330,240304	0/0:10213,6:10228:99:0,20892,288413	0/0:11349,4:11369:99:0,22807,315871	0/0:12105,5:12121:99:0,24866,343210	0/0:5587,0:5595:99:0,12083,164336	0/0:11574,5:11596:99:0,24598,337042	0/0:19663,7:19690:99:0,39520,548380	0/0:16003,16:16043:99:0,33091,456042	0/0:15569,7:15594:99:0,33754,460439	0/0:12463,13:12485:99:0,26756,365701	0/0:11195,9:11214:99:0,24469,333650	0/0:12144,11:12163:99:0,26554,362923	0/0:14266,49:14319:99:0,30180,423358	0/0:12001,7:12019:99:0,25695,351153	0/0:14969,14:15001:99:0,30733,424732	0/0:15596,3:15616:99:0,33503,457190	0/0:13483,9:13513:99:0,27220,377073	0/0:13215,16:13241:99:0,28502,390103	0/0:15544,13:15570:99:0,32271,444829	0/0:15734,15:15762:99:0,33285,457558	0/0:18714,10:18738:99:0,38177,527395	0/0:22680,7:22723:99:0,46091,636750	0/0:14349,10:14375:99:0,29390,407162	0/0:22029,13:22068:99:0,44508,617307	0/0:17984,11:18007:99:0,35804,497053	0/0:18137,14:18179:99:0,38833,529670	0/0:16367,10:16396:99:0,34600,473862	0/0:17823,10:17853:99:0,37672,515546	0/0:21445,24:21493:99:0,44175,612356
4985	G	A	10201.7	PASS	AC=2;AF=1.739e-03;AN=1150;BaseQRankSum=-32.954;DP=7321817;Dels=0.00;ExcessHet=3.0141;FS=0.000;HaplotypeScore=310.3589;InbreedingCoeff=-0.0019;MLEAC=2;MLEAF=1.739e-03;MQ=59.78;MQ0=8861;MQRankSum=2.407;QD=0.42;ReadPosRankSum=-7.137;SOR=0.910	GT:AD:DP:GQ:PL	0/0:2,0:2:6:0,6,80	0/0:8777,4:8800:99:0,17394,242968	0/0:4396,3:4402:99:0,9513,130481	0/0:11181,62:11249:99:0,21019,311295	0/0:16068,2:16073:99:0,32401,449700	0/0:13675,4:13685:99:0,25464,359484	0/0:6722,4:6732:99:0,13850,189915	0/0:9421,4:9436:99:0,19942,273191	0/0:6931,4:6936:99:0,15025,204884	0/0:7924,2:7930:99:0,16153,223113	0/0:8868,2:8876:99:0,19246,262321	0/0:9310,3:9320:99:0,19480,268048	0/0:10921,5:10931:99:0,22052,304649	0/0:10429,7:10446:99:0,22632,308834	0/0:8111,5:8120:99:0,15952,223335	0/0:9595,0:9603:99:0,19326,268526	0/0:10598,5:10608:99:0,20726,290052	0/0:11593,7:11605:99:0,23163,323503	0/0:5276,1:5285:99:0,11328,155059	0/0:11009,2:11022:99:0,22805,315330	0/0:18865,18:18893:99:0,36551,514873	0/0:15326,9:15342:99:0,30985,430519	0/0:15110,5:15123:99:0,32411,444053	0/0:12186,3:12190:99:0,25772,353521	0/0:10941,6:10956:99:0,23337,321545	0/0:11984,7:12004:99:0,25311,349272	0/0:13870,6:13880:99:0,29912,410230	0/0:11680,7:11696:99:0,24460,337349	0/0:14242,7:14255:99:0,28640,398201	0/0:15201,6:15220:99:0,32021,441774	0/0:13047,4:13061:99:0,25836,359819	0/0:12626,3:12640:99:0,27147,370912	0/0:15090,6:15105:99:0,30630,424462	0/0:15250,3:15260:99:0,31855,438975	0/0:17831,10:17846:99:0,35624,496202	0/0:21351,9:21368:99:0,42579,593761	0/0:13626,6:13639:99:0,27271,379992	0/0:21446,13:21476:99:0,42020,588670	0/0:17110,8:17123:99:0,33453,467818	0/0:17631,3:17644:99:0,36968,508968	0/0:16072,7:16085:99:0,32923,456085	0/0:17077,7:17100:99:0,35351,488458	0/0:21256,6:21282:99:0,43193,598910
4942	C	T	78165.7	PASS	AC=2;AF=1.739e-03;AN=1150;BaseQRankSum=-17.869;DP=7018372;Dels=0.00;ExcessHet=3.0141;FS=0.000;HaplotypeScore=299.1442;InbreedingCoeff=-0.0020;MLEAC=2;MLEAF=1.739e-03;MQ=59.90;MQ0=708;MQRankSum=5.988;QD=2.06;ReadPosRankSum=0.910;SOR=0.709	GT:AD:DP:GQ:PL	0/0:1,0:1:3:0,3,40	0/0:8341,4:8349:99:0,16811,234850	0/0:4142,0:4145:99:0,9116,124316	0/0:10724,1:10728:99:0,22132,306079	0/0:15441,3:15451:99:0,31699,438929	0/0:13401,2:13414:99:0,24976,353170	0/0:6352,2:6362:99:0,13407,184782	0/0:8950,2:8955:99:0,19476,267158	0/0:6596,1:6604:99:0,14821,201472	0/0:7702,2:7705:99:0,15932,220484	0/0:8503,1:8507:99:0,18948,258160	0/0:8885,5:8895:99:0,18785,259938	0/0:10494,2:10498:99:0,21366,295474	0/0:10041,0:10047:99:0,22308,303785	0/0:7649,2:7655:99:0,15426,215524	0/0:9103,2:9106:99:0,18577,258051	0/0:9995,2:10003:99:0,19916,278364	0/0:11010,5:11016:99:0,22406,312586	0/0:5032,2:5038:99:0,10980,150931	0/0:10511,3:10518:99:0,22121,306306	0/0:17858,8:17874:99:0,35454,497546	0/0:14686,7:14696:99:0,30335,422372	0/0:14488,1:14500:99:0,31707,434323	0/0:11543,0:11550:99:0,25059,343675	0/0:10373,1:10381:99:0,22871,312925	0/0:11379,0:11386:99:0,24945,341319	0/0:13153,4:13162:99:0,29362,400690	0/0:11130,2:11144:99:0,24147,330717	0/0:13596,3:13603:99:0,27847,386551	0/0:14586,5:14600:99:0,31332,431493	0/0:12477,1:12485:99:0,25047,349473	0/0:12010,3:12020:99:0,26303,359924	0/0:14524,8:14539:99:0,30141,417750	0/0:14532,1:14544:99:0,31038,427548	0/0:16834,3:16841:99:0,34713,481786	0/0:20390,9:20409:99:0,41232,575279	0/0:12965,4:12978:99:0,26417,367789	0/0:20600,6:20615:99:0,41295,577372	0/0:16245,4:16254:99:0,32384,452562	0/0:16920,2:16934:99:0,36533,502007	0/0:15324,4:15335:99:0,32269,446056	0/0:16448,6:16463:99:0,34705,479286	0/0:20717,7:20744:99:0,42696,593245
4902	C	T	9503.26	PASS	AC=1;AF=8.696e-04;AN=1150;BaseQRankSum=-33.524;DP=6913240;Dels=0.00;ExcessHet=3.0103;FS=0.000;HaplotypeScore=337.9913;InbreedingCoeff=-0.0010;MLEAC=1;MLEAF=8.696e-04;MQ=59.78;MQ0=5811;MQRankSum=12.252;QD=0.55;ReadPosRankSum=-4.506;SOR=0.666	GT:AD:DP:GQ:PL	0/0:2,0:2:6:0,6,80	0/0:8320,5:8332:99:0,17473,241298	0/0:3972,1:3974:99:0,9077,122483	0/0:10253,3:10266:99:0,21950,300671	0/0:15054,5:15070:99:0,32011,438950	0/0:13054,3:13065:99:0,25198,353057	0/0:6102,0:6103:99:0,13194,179658	0/0:8764,4:8778:99:0,19695,267123	0/0:6417,1:6422:99:0,14580,196465	0/0:7565,3:7575:99:0,16080,220102	0/0:8211,5:8220:99:0,18705,252584	0/0:8600,3:8608:99:0,18825,255844	0/0:10098,2:10105:99:0,21404,293031	0/0:9826,3:9839:99:0,22505,303115	0/0:7666,5:7677:99:0,15962,221185	0/0:9201,4:9212:99:0,19300,266418	0/0:9990,5:10002:99:0,20618,285556	0/0:10817,1:10825:99:0,23112,317320	0/0:5060,3:5069:99:0,11422,155121	0/0:10465,4:10476:99:0,22914,313531	0/0:17573,15:17600:99:0,36268,504652	0/0:14548,2:14557:99:0,31199,428137	0/0:14251,3:14268:99:0,32242,436462	0/0:11358,2:11367:99:0,25275,343606	0/0:10352,0:10360:99:0,23249,315519	0/0:11239,3:11247:99:0,25366,344195	0/0:12928,4:12940:99:0,29549,400540	0/0:10807,4:10818:99:0,23968,326495	0/0:13291,3:13304:99:0,27968,385380	0/0:13286,967:14269:99:0,3130,373837	0/0:12327,5:12349:99:0,25451,351930	0/0:11895,5:11913:99:0,26818,363469	0/0:14227,14:14247:99:0,30536,419491	0/0:14232,2:14242:99:0,31436,428424	0/0:16647,2:16656:99:0,35380,485776	0/0:19188,1061:20263:99:0,11869,524230	0/0:12803,8:12840:99:0,27040,372701	0/0:20392,2:20406:99:0,42365,584366	0/0:16094,2:16112:99:0,33215,459790	0/0:16957,8:16986:99:0,37648,513149	0/0:15209,9:15229:99:0,33103,453032	0/0:16216,9:16235:99:0,35569,486567	0/0:20462,2:20476:99:0,43695,599357
4812	C	T	19869.3	PASS	AC=1;AF=8.696e-04;AN=1150;BaseQRankSum=-11.024;DP=7890790;Dels=0.00;ExcessHet=3.0103;FS=0.000;HaplotypeScore=314.6416;InbreedingCoeff=-0.0010;MLEAC=1;MLEAF=8.696e-04;MQ=59.94;MQ0=788;MQRankSum=1.949;QD=0.69;ReadPosRankSum=-4.931;SOR=0.741	GT:AD:DP:GQ:PL	0/0:4,0:4:9:0,9,125	0/0:9667,4:9673:99:0,19517,271975	0/0:4670,3:4676:99:0,10278,140319	0/0:11206,2:11217:99:0,23054,318673	0/0:17465,33:17511:99:0,34871,493455	0/0:14421,2:14429:99:0,27248,383719	0/0:7068,3:7078:99:0,14780,203149	0/0:9586,3:9594:99:0,21011,287296	0/0:7030,4:7037:99:0,15570,211772	0/0:8374,5:8384:99:0,17415,240044	0/0:8850,5:8859:99:0,19801,268801	0/0:9550,3:9557:99:0,20327,278923	0/0:11356,5:11366:99:0,23205,321546	0/0:10819,5:10829:99:0,23861,324771	0/0:9102,3:9111:99:0,18248,253842	0/0:10812,2:10821:99:0,21978,305369	0/0:11647,1:11655:99:0,23395,325669	0/0:12687,6:12700:99:0,25922,359766	0/0:5858,0:5861:99:0,12782,174859	0/0:11818,5:11829:99:0,24783,342659	0/0:20263,8:20284:99:0,40457,564775	0/0:16441,6:16462:99:0,33909,470668	0/0:15930,7:15946:99:0,34730,475350	0/0:12464,0:12471:99:0,26883,368196	0/0:11232,4:11242:99:0,24467,335527	0/0:12031,3:12041:99:0,26239,359237	0/0:14012,2:14021:99:0,31023,422863	0/0:11610,4:11621:99:0,24974,342696	0/0:14322,3:14332:99:0,29448,408133	0/0:15621,3:15633:99:0,33553,461151	0/0:13513,6:13528:99:0,27207,379991	0/0:13021,1:13027:99:0,28610,390044	0/0:15560,7:15580:99:0,32263,446537	0/0:15773,4:15796:99:0,33600,462649	0/0:19187,4:19201:99:0,39003,541914	0/0:23195,10:23218:99:0,46740,650959	0/0:14754,9:14765:99:0,30012,417786	0/0:22900,14:22928:99:0,45563,637452	0/0:18773,9:18790:99:0,37164,519831	0/0:19257,4:19269:99:0,41222,566366	0/0:16829,3:16841:99:0,35722,490913	0/0:18245,4:18261:99:0,38463,529791	0/0:21971,7:21989:99:0,45465,629413
4790	C	T	10129.3	PASS	AC=1;AF=8.696e-04;AN=1150;BaseQRankSum=-70.222;DP=8260957;Dels=0.00;ExcessHet=3.0103;FS=0.000;HaplotypeScore=393.1281;InbreedingCoeff=-0.0009;MLEAC=1;MLEAF=8.696e-04;MQ=59.95;MQ0=910;MQRankSum=1.081;QD=0.77;ReadPosRankSum=-1.604;SOR=1.305	GT:AD:DP:GQ:PL	0/0:5,0:5:12:0,12,165	0/0:9928,8:9949:99:0,19533,272965	0/0:4899,5:4911:99:0,10402,141874	0/0:11587,8:11609:99:0,23334,321196	0/0:18454,17:18486:99:0,36834,509249	0/0:14761,13:14784:99:0,27380,385788	0/0:7551,6:7568:99:0,15229,209545	0/0:10102,6:10122:99:0,21590,292908	0/0:7390,13:7411:99:0,15914,215715	0/0:8715,6:8735:99:0,17779,244075	0/0:9232,12:9260:99:0,19956,269939	0/0:9909,6:9927:99:0,20679,281852	0/0:11924,8:11947:99:0,23862,328783	0/0:11281,20:11319:99:0,24173,329123	0/0:9500,5:9517:99:0,18713,260252	0/0:11129,5:11147:99:0,22033,306025	0/0:12076,4:12088:99:0,23822,331001	0/0:13409,14:13440:99:0,26580,369677	0/0:6054,9:6072:99:0,12903,176393	0/0:12245,13:12277:99:0,25087,346464	0/0:21117,22:21171:99:0,41185,574230	0/0:17087,20:17127:99:0,34165,476570	0/0:16496,16:16533:99:0,35361,481513	0/0:12959,9:12991:99:0,27424,374067	0/0:11561,13:11592:99:0,24556,336300	0/0:12530,6:12557:99:0,26784,364586	0/0:14418,16:14457:99:0,31294,425103	0/0:11828,15:11864:99:0,25103,343229	0/0:14759,8:14777:99:0,29756,411033	0/0:16210,15:16242:99:0,34047,466136	0/0:13925,16:13957:99:0,27540,383128	0/0:13480,17:13521:99:0,28758,391548	0/0:16112,12:16138:99:0,32993,453449	0/0:16434,13:16467:99:0,34194,469940	0/0:19762,19:19807:99:0,39427,546686	0/0:24158,19:24203:99:0,47726,664226	0/0:15336,16:15374:99:0,30666,425080	0/0:23755,13:23799:99:0,46666,648497	0/0:19524,20:19562:99:0,37743,528587	0/0:19858,25:19909:99:0,41810,571908	0/0:17555,8:17601:99:0,36246,497704	0/0:18953,19:18993:99:0,39013,535056	0/0:22660,24:22709:99:0,45930,635383
4789	T	C	2.3616e+08	PASS	AC=1150;AF=1.00;AN=1150;BaseQRankSum=28.565;DP=8305406;Dels=0.00;ExcessHet=3.0103;FS=0.000;HaplotypeScore=410.8136;InbreedingCoeff=-0.0001;MLEAC=1150;MLEAF=1.00;MQ=59.95;MQ0=920;MQRankSum=1.336;QD=28.46;ReadPosRankSum=34.094;SOR=0.651	GT:AD:DP:GQ:PL	1/1:0,5:5:12:166,12,0	1/1:11,9971:9989:99:277236,19659,0	1/1:5,4933:4942:99:144590,10541,0	1/1:12,11663:11684:99:328213,23484,0	1/1:8,18577:18601:99:518081,37164,0	1/1:14,14842:14864:99:390845,27550,0	1/1:3,7592:7601:99:212951,15386,0	1/1:13,10167:10188:99:298936,21649,0	1/1:5,7425:7440:99:220561,16151,0	1/1:12,8744:8758:99:248351,17855,0	1/1:8,9288:9302:99:277733,20234,0	1/1:8,9962:9974:99:286742,20729,0	1/1:5,12011:12025:99:335029,24053,0	1/1:15,11341:11368:99:336649,24460,0	1/1:2,9559:9570:99:263734,18842,0	1/1:5,11183:11198:99:311243,22309,0	1/1:10,12135:12149:99:335152,23814,0	1/1:11,13516:13538:99:376702,26834,0	1/1:5,6094:6101:99:179888,13084,0	1/1:13,12320:12340:99:352416,25326,0	1/1:24,21273:21318:99:584372,41437,0	1/1:15,17227:17249:99:485511,34713,0	1/1:19,16587:16624:99:489536,35392,0	1/1:7,13056:13074:99:380779,27646,0	1/1:5,11633:11644:99:342765,24899,0	1/1:5,12587:12603:99:371087,27026,0	1/1:13,14498:14520:99:434501,31578,0	1/1:12,11902:11923:99:350279,25284,0	1/1:7,14849:14870:99:419006,30104,0	1/1:16,16301:16328:99:473387,34224,0	1/1:11,13997:14020:99:389678,27778,0	1/1:17,13545:13571:99:399105,28877,0	1/1:12,16200:16229:99:460881,33143,0	1/1:13,16547:16570:99:478777,34488,0	1/1:13,19858:19895:99:555169,39758,0	1/1:19,24344:24384:99:676199,48237,0	1/1:6,15414:15435:99:430662,30870,0	1/1:26,23911:23957:99:659476,46795,0	1/1:19,19627:19662:99:536509,38066,0	1/1:20,19994:20028:99:581999,42009,0	1/1:30,17635:17681:99:505465,35995,0	1/1:10,19083:19102:99:545372,39448,0	1/1:21,22791:22833:99:646548,46324,0
4697	G	A	10606.7	PASS	AC=2;AF=1.739e-03;AN=1150;BaseQRankSum=-51.905;DP=8733836;Dels=0.00;ExcessHet=3.0141;FS=0.000;HaplotypeScore=353.0947;InbreedingCoeff=-0.0018;MLEAC=2;MLEAF=1.739e-03;MQ=59.99;MQ0=709;MQRankSum=1.209;QD=0.48;ReadPosRankSum=-5.023;SOR=0.720	GT:AD:DP:GQ:PL	0/0:3,0:3:9:0,9,112	0/0:10637,2:10650:99:0,21381,296076	0/0:5096,5:5106:99:0,11171,151216	0/0:12796,4:12815:99:0,26253,361944	0/0:19160,9:19188:99:0,38943,537780	0/0:15633,2:15647:99:0,29436,413943	0/0:8325,8:8342:99:0,17126,235344	0/0:10895,12:10913:99:0,23046,315739	0/0:7736,6:7757:99:0,16820,228138	0/0:9277,4:9289:99:0,19325,264656	0/0:9903,5:9916:99:0,21671,293371	0/0:10605,4:10614:99:0,22468,307478	0/0:12885,19:12914:99:0,25971,360134	0/0:12219,13:12242:99:0,26621,361891	0/0:10120,2:10128:99:0,20168,279833	0/0:11452,6:11464:99:0,23159,321173	0/0:13235,15:13260:99:0,26201,366232	0/0:14424,15:14457:99:0,29016,402929	0/0:6548,7:6560:99:0,14238,194004	0/0:12709,2:12723:99:0,26547,365320	0/0:22754,15:22789:99:0,45069,628012	0/0:18208,14:18236:99:0,37438,517794	0/0:17643,12:17675:99:0,37967,518565	0/0:13750,5:13774:99:0,29328,400912	0/0:11891,3:11906:99:0,25793,352276	0/0:13208,14:13232:99:0,28217,386871	0/0:15157,8:15173:99:0,32917,450370	0/0:12776,6:12789:99:0,27094,370048	0/0:16133,5:16154:99:0,32986,455214	0/0:17284,8:17312:99:0,36564,501753	0/0:15154,12:15179:99:0,30218,419597	0/0:14371,12:14392:99:0,30921,422431	0/0:17635,7:17655:99:0,36289,500782	0/0:17613,10:17633:99:0,36943,507836	0/0:20428,14:20459:99:0,41753,577823	0/0:25783,28:25832:99:0,51612,718963	0/0:16568,11:16596:99:0,33337,464037	0/0:25553,9:25576:99:0,50967,709063	0/0:20440,14:20477:99:0,40501,563890	0/0:21247,11:21272:99:0,45019,616441	0/0:18456,13:18490:99:0,38647,531071	0/0:20333,18:20376:99:0,42549,585925	0/0:23839,20:23878:99:0,48815,676445
4626	C	T	8996.68	PASS	AC=2;AF=1.739e-03;AN=1150;BaseQRankSum=-32.873;DP=8189743;Dels=0.00;ExcessHet=3.0141;FS=0.000;HaplotypeScore=509.8443;InbreedingCoeff=-0.0018;MLEAC=2;MLEAF=1.739e-03;MQ=59.99;MQ0=607;MQRankSum=-1.296;QD=0.29;ReadPosRankSum=2.486;SOR=0.886	GT:AD:DP:GQ:PL	0/0:5,0:5:12:0,12,154	0/0:10298,6:10310:99:0,20322,284150	0/0:4936,0:4937:99:0,10729,146158	0/0:12852,4:12866:99:0,25695,356978	0/0:17989,5:18003:99:0,36479,505765	0/0:15866,5:15887:99:0,29367,415321	0/0:7793,5:7807:99:0,15850,219568	0/0:10160,5:10174:99:0,21663,296326	0/0:7366,4:7374:99:0,15850,217058	0/0:9505,4:9523:99:0,19267,266570	0/0:9920,6:9936:99:0,21333,291573	0/0:10426,3:10440:99:0,21594,296928	0/0:12637,6:12653:99:0,25359,351600	0/0:11679,7:11697:99:0,25094,343355	0/0:9831,7:9845:99:0,19321,270521	0/0:11024,1:11029:99:0,22272,309198	0/0:12780,29:12818:99:0,24510,350872	0/0:13627,9:13643:99:0,27196,379256	0/0:6474,4:6480:99:0,13670,188256	0/0:12346,4:12354:99:0,25553,352718	0/0:22197,7:22225:99:0,43435,606874	0/0:17650,7:17667:99:0,35796,497974	0/0:16715,6:16731:99:0,36011,492840	0/0:13234,5:13250:99:0,28042,385734	0/0:11458,1:11467:99:0,24523,336496	0/0:12695,9:12711:99:0,27075,372875	0/0:14560,32:14601:99:0,30976,432462	0/0:12331,8:12355:99:0,26096,358556	0/0:15948,4:15965:99:0,32079,445820	0/0:16480,7:16497:99:0,34697,478661	0/0:14696,2:14713:99:0,29254,407367	0/0:13856,12:13878:99:0,29549,406373	0/0:16967,4:16983:99:0,34535,478496	0/0:16682,12:16704:99:0,34642,478829	0/0:19886,11:19912:99:0,40064,556913	0/0:24950,14:24983:99:0,49721,694061	0/0:16110,8:16136:99:0,32280,449438	0/0:24401,9:24426:99:0,47959,671757	0/0:19519,9:19540:99:0,38207,535340	0/0:20376,8:20404:99:0,42637,589224	0/0:17796,10:17819:99:0,36911,510984	0/0:19616,10:19658:99:0,40540,560006	0/0:23034,16:23062:99:0,46592,648961
4561	G	A	27341.7	PASS	AC=2;AF=1.739e-03;AN=1150;BaseQRankSum=-101.007;DP=7179869;Dels=0.00;ExcessHet=3.0141;FS=0.000;HaplotypeScore=399.4206;InbreedingCoeff=-0.0018;MLEAC=2;MLEAF=1.739e-03;MQ=59.98;MQ0=513;MQRankSum=0.040;QD=0.98;ReadPosRankSum=-19.373;SOR=1.746	GT:AD:DP:GQ:PL	0/0:7,0:7:15:0,15,192	0/0:9105,10:9123:99:0,18047,250821	0/0:4462,5:4471:99:0,9633,130079	0/0:11638,19:11670:99:0,23273,322678	0/0:15890,18:15927:99:0,32044,441574	0/0:14523,14:14552:99:0,26880,377275	0/0:6985,12:7003:99:0,14266,195840	0/0:8933,10:8955:99:0,19048,257905	0/0:6724,7:6740:99:0,14574,195664	0/0:8519,8:8531:99:0,17419,237420	0/0:9069,14:9091:99:0,19561,263004	0/0:9273,12:9301:99:0,19240,262691	0/0:11400,17:11429:99:0,22809,313948	0/0:10428,29:10467:99:0,22282,304546	0/0:8539,9:8556:99:0,17001,234969	0/0:9852,9:9870:99:0,19754,272188	0/0:11200,10:11222:99:0,22235,307474	0/0:11796,33:11842:99:0,23045,326211	0/0:5800,14:5820:99:0,12150,167898	0/0:11022,15:11047:99:0,22827,313552	0/0:19852,28:19900:99:0,38751,539165	0/0:15695,34:15741:99:0,31935,440368	0/0:14757,20:14785:99:0,31919,432975	0/0:11841,18:11871:99:0,25192,343085	0/0:10280,12:10308:99:0,22089,300336	0/0:11489,14:11520:99:0,24701,334568	0/0:13186,25:13227:99:0,28586,389724	0/0:11052,27:11090:99:0,23609,320386	0/0:14252,17:14280:99:0,29122,400635	0/0:14572,25:14645:99:0,30790,420264	0/0:12814,33:12859:99:0,25375,353018	0/0:12510,19:12541:99:0,26802,363510	0/0:15051,26:15089:99:0,30958,424788	0/0:14856,19:14894:99:0,31343,426995	0/0:17613,33:17660:99:0,35410,490102	0/0:22197,24:22239:99:0,44421,613713	0/0:14260,21:14295:99:0,28510,394997	0/0:21196,25:21241:99:0,42116,585104	0/0:17176,22:17209:99:0,33900,468947	0/0:17728,25:17774:99:0,37182,508164	0/0:15814,23:15858:99:0,32812,449826	0/0:17484,31:17535:99:0,36315,496448	0/0:20480,16:20515:99:0,41979,576284
4547	G	A	7761.26	PASS	AC=1;AF=8.696e-04;AN=1150;BaseQRankSum=-65.090;DP=6601518;Dels=0.00;ExcessHet=3.0103;FS=0.000;HaplotypeScore=415.6958;InbreedingCoeff=-0.0009;MLEAC=1;MLEAF=8.696e-04;MQ=59.95;MQ0=1256;MQRankSum=-0.052;QD=0.81;ReadPosRankSum=-12.824;SOR=1.640	GT:AD:DP:GQ:PL	0/0:6,0:6:12:0,12,170	0/0:8525,4:8538:99:0,17185,237202	0/0:4129,8:4147:99:0,8968,121458	0/0:10646,12:10674:99:0,21674,298147	0/0:14547,8:14578:99:0,29756,408716	0/0:13388,8:13415:99:0,24981,350506	0/0:6433,4:6452:99:0,13278,181537	0/0:8176,7:8202:99:0,17594,238539	0/0:6187,10:6213:99:0,13471,182559	0/0:7832,13:7859:99:0,16099,221641	0/0:8498,8:8516:99:0,18561,250671	0/0:8559,9:8579:99:0,18148,246716	0/0:10471,10:10492:99:0,21247,291294	0/0:9669,6:9685:99:0,21265,286580	0/0:7859,5:7873:99:0,15693,217305	0/0:9090,7:9107:99:0,18398,253864	0/0:10271,11:10291:99:0,20563,284408	0/0:10820,8:10841:99:0,21946,302196	0/0:5388,4:5401:99:0,11644,158036	0/0:10145,12:10165:99:0,21263,290893	0/0:18237,19:18279:99:0,36028,499326	0/0:14461,14:14500:99:0,29830,409650	0/0:13657,14:13687:99:0,29721,404390	0/0:11075,10:11098:99:0,23718,323704	0/0:9681,11:9704:99:0,20976,285004	0/0:10747,7:10762:99:0,23332,316224	0/0:12333,12:12362:99:0,27273,369122	0/0:10344,13:10371:99:0,22147,301202	0/0:13234,9:13262:99:0,27208,374650	0/0:13533,7:13552:99:0,28946,395131	0/0:11860,15:11889:99:0,23809,329415	0/0:11672,17:11725:99:0,25258,343054	0/0:13900,15:13930:99:0,28948,397902	0/0:13814,10:13850:99:0,29458,401679	0/0:16299,17:16339:99:0,33224,459391	0/0:20337,23:20391:99:0,40955,566025	0/0:13224,9:13244:99:0,26837,369662	0/0:19403,49:19479:99:0,37927,538104	0/0:15705,16:15737:99:0,31045,431236	0/0:16387,13:16424:99:0,34826,475514	0/0:14652,9:14680:99:0,30748,421271	0/0:16251,78:16356:99:0,32741,466622	0/0:19075,20:19120:99:0,39469,543512
4497	C	T	70997.7	PASS	AC=2;AF=1.739e-03;AN=1150;BaseQRankSum=-41.197;DP=5673582;Dels=0.00;ExcessHet=3.0141;FS=0.000;HaplotypeScore=449.6540;InbreedingCoeff=-0.0019;MLEAC=2;MLEAF=1.739e-03;MQ=59.85;MQ0=430;MQRankSum=29.392;QD=4.80;ReadPosRankSum=0.190;SOR=1.327	GT:AD:DP:GQ:PL	0/0:3,0:3:6:0,6,84	0/0:7430,4:7443:99:0,15661,214246	0/0:3642,2:3648:99:0,8402,111486	0/0:9193,2:9210:99:0,19687,267255	0/0:12281,11:12304:99:0,26581,359896	0/0:11263,7:11285:99:0,21905,304849	0/0:5513,1:5522:99:0,11866,160655	0/0:7014,10:7039:99:0,15898,213308	0/0:5477,7:5496:99:0,12333,165410	0/0:6719,3:6733:99:0,14565,196311	0/0:7594,8:7614:99:0,17389,232958	0/0:7545,6:7564:99:0,16652,224637	0/0:9065,5:9080:99:0,19234,261052	0/0:8360,13:8388:99:0,19176,255400	0/0:6735,4:6745:99:0,14109,193266	0/0:7862,6:7880:99:0,16691,228325	0/0:8856,8:8884:99:0,18460,253033	0/0:9164,14:9188:99:0,19415,266115	0/0:4662,4:4670:99:0,10471,141129	0/0:8797,10:8823:99:0,19387,262883	0/0:15264,10:15291:99:0,31898,435961	0/0:12471,8:12499:99:0,26858,365916	0/0:12153,11:12188:99:0,27638,370646	0/0:10046,5:10064:99:0,22574,303914	0/0:8394,13:8419:99:0,18955,256500	0/0:9375,8:9396:99:0,21228,286229	0/0:11138,7:11158:99:0,25637,342910	0/0:9298,8:9316:99:0,20849,281369	0/0:11709,9:11733:99:0,25047,341232	0/0:12016,13:12041:99:0,26935,363365	0/0:10353,7:10370:99:0,21752,297970	0/0:10591,8:10607:99:0,23960,322344	0/0:12055,8:12085:99:0,26230,354819	0/0:12092,7:12112:99:0,26878,363858	0/0:13977,14:14030:99:0,29940,407522	0/0:17437,8:17468:99:0,36954,504252	0/0:11346,9:11364:99:0,24357,331995	0/0:16432,12:16470:99:0,34549,473263	0/0:13336,11:13360:99:0,27967,383305	0/0:14116,9:14139:99:0,31644,427127	0/0:12597,13:12627:99:0,27724,374968	0/0:14246,20:14279:99:0,31514,425215	0/0:16523,12:16557:99:0,35774,486588
4494	C	T	4516.26	PASS	AC=1;AF=8.696e-04;AN=1150;BaseQRankSum=-24.553;DP=5676756;Dels=0.00;ExcessHet=3.0103;FS=0.000;HaplotypeScore=492.6017;InbreedingCoeff=-0.0010;MLEAC=1;MLEAF=8.696e-04;MQ=59.84;MQ0=442;MQRankSum=7.556;QD=0.38;ReadPosRankSum=-5.547;SOR=0.946	GT:AD:DP:GQ:PL	0/0:2,0:2:6:0,6,81	0/0:7410,1:7414:99:0,15952,219104	0/0:3673,0:3674:99:0,8653,116097	0/0:9138,1:9148:99:0,19770,271110	0/0:12310,9:12324:99:0,27063,369856	0/0:11198,6:11207:99:0,22022,308123	0/0:5518,2:5523:99:0,12025,164273	0/0:7027,3:7039:99:0,16240,219798	0/0:5500,3:5506:99:0,12701,171442	0/0:6696,7:6708:99:0,14583,200746	0/0:7574,4:7585:99:0,17668,238430	0/0:7584,3:7592:99:0,16990,231297	0/0:9036,1:9038:99:0,19509,266946	0/0:8332,0:8338:99:0,19463,261808	0/0:6736,1:6742:99:0,14304,197253	0/0:7848,4:7858:99:0,16964,234011	0/0:8885,2:8892:99:0,18862,259487	0/0:9154,1:9177:99:0,19818,272337	0/0:4676,0:4680:99:0,10663,144801	0/0:8802,4:8810:99:0,19753,269620	0/0:15235,1:15251:99:0,32370,445531	0/0:12495,3:12503:99:0,27334,374585	0/0:12170,2:12178:99:0,28090,381216	0/0:10032,4:10040:99:0,22768,310397	0/0:8391,2:8403:99:0,19324,262707	0/0:9369,3:9377:99:0,21703,293798	0/0:11146,3:11155:99:0,26030,351793	0/0:9286,3:9298:99:0,21184,287587	0/0:11718,1:11728:99:0,25456,349599	0/0:12006,1:12015:99:0,27346,371451	0/0:10379,8:10390:99:0,22014,305078	0/0:10599,4:10609:99:0,24538,331653	0/0:11991,2:11996:99:0,26497,362301	0/0:12140,5:12156:99:0,27484,374199	0/0:13976,2:13987:99:0,30414,416802	0/0:17383,6:17405:99:0,37446,515061	0/0:11272,6:11287:99:0,24428,336078	0/0:16430,6:16461:99:0,35140,483887	0/0:13344,9:13362:99:0,28406,391281	0/0:14109,0:14116:99:0,32288,438107	0/0:12581,3:12593:99:0,28100,383198	0/0:14221,7:14239:99:0,31929,435256	0/0:16531,8:16548:99:0,36116,496149
4486	G	A	34081.7	PASS	AC=2;AF=1.739e-03;AN=1150;BaseQRankSum=-33.630;DP=5958593;Dels=0.00;ExcessHet=3.0141;FS=0.000;HaplotypeScore=481.6379;InbreedingCoeff=-0.0019;MLEAC=2;MLEAF=1.739e-03;MQ=59.83;MQ0=451;MQRankSum=0.360;QD=2.14;ReadPosRankSum=-3.049;SOR=0.893	GT:AD:DP:GQ:PL	0/0:2,0:2:6:0,6,79	0/0:7790,4:7809:99:0,16501,224359	0/0:3856,2:3863:99:0,8883,118108	0/0:9550,4:9566:99:0,20483,278344	0/0:12939,8:12967:99:0,28023,378827	0/0:11767,5:11782:99:0,23101,320903	0/0:5802,4:5814:99:0,12582,170005	0/0:7450,8:7467:99:0,16877,225755	0/0:5751,7:5772:99:0,13044,173964	0/0:6982,18:7013:99:0,14770,203814	0/0:7919,4:7938:99:0,18158,242051	0/0:7889,7:7909:99:0,17352,232868	0/0:9423,12:9454:99:0,19898,271086	0/0:8632,6:8660:99:0,19774,262253	0/0:7041,5:7057:99:0,14662,201792	0/0:8224,7:8249:99:0,17560,239085	0/0:9224,16:9261:99:0,19372,264677	0/0:9619,10:9643:99:0,20546,280219	0/0:4880,4:4890:99:0,10905,147567	0/0:9245,9:9268:99:0,20329,276190	0/0:15865,13:15895:99:0,33229,455514	0/0:13096,15:13129:99:0,28155,385168	0/0:12750,7:12779:99:0,28915,388101	0/0:10516,7:10542:99:0,23555,316121	0/0:8821,8:8839:99:0,19830,268460	0/0:9757,7:9779:99:0,22064,296678	0/0:11652,8:11680:99:0,26690,358698	0/0:9774,14:9797:99:0,21848,293916	0/0:12209,12:12233:99:0,26132,357576	0/0:12497,9:12525:99:0,28048,379290	0/0:10869,11:10901:99:0,22834,312018	0/0:11109,8:11139:99:0,25203,336845	0/0:12586,10:12624:99:0,27169,368049	0/0:12767,7:12793:99:0,28389,382551	0/0:14738,16:14773:99:0,31541,427467	0/0:18199,13:18232:99:0,38556,528157	0/0:11820,13:11851:99:0,25208,344306	0/0:17299,5:17318:99:0,36633,500306	0/0:14066,13:14093:99:0,29306,401928	0/0:14828,10:14855:99:0,33392,450327	0/0:13248,8:13274:99:0,29205,395134	0/0:14913,4:14937:99:0,33077,446743	0/0:17375,12:17410:99:0,37675,512750
4438	C	T	2337.27	PASS	AC=1;AF=8.696e-04;AN=1150;BaseQRankSum=-29.683;DP=6251848;Dels=0.00;ExcessHet=3.0103;FS=0.000;HaplotypeScore=669.5623;InbreedingCoeff=-0.0010;MLEAC=1;MLEAF=8.696e-04;MQ=59.81;MQ0=1575;MQRankSum=29.412;QD=0.48;ReadPosRankSum=-2.180;SOR=0.648	GT:AD:DP:GQ:PL	0/0:1,0:1:3:0,3,38	0/0:8267,2:8277:99:0,16550,229055	0/0:3988,3:3996:99:0,8845,119161	0/0:9833,3:9852:99:0,20464,280628	0/0:13873,5:13889:99:0,28537,391692	0/0:12079,6:12096:99:0,22839,320895	0/0:6032,3:6041:99:0,12665,172905	0/0:7876,3:7889:99:0,17202,233215	0/0:6081,1:6089:99:0,13470,180856	0/0:7296,4:7311:99:0,15210,208673	0/0:8172,6:8187:99:0,18025,243586	0/0:8492,1:8514:99:0,18009,245005	0/0:9669,4:9680:99:0,19787,271755	0/0:9040,3:9059:99:0,20166,271355	0/0:7410,6:7429:99:0,14759,205754	0/0:8578,10:8598:99:0,17296,240703	0/0:9684,2:9697:99:0,19290,267913	0/0:10339,2:10358:99:0,20993,290253	0/0:4987,1:4992:99:0,10720,146016	0/0:9580,7:9604:99:0,20013,275622	0/0:16209,5:16260:99:0,32436,450541	0/0:13483,5:13499:99:0,27796,382946	0/0:13405,6:13426:99:0,29377,398627	0/0:10933,3:10946:99:0,23740,322660	0/0:9161,5:9174:99:0,19971,271885	0/0:10153,3:10166:99:0,22224,301787	0/0:12239,1:12254:99:0,26944,365541	0/0:10269,7:10288:99:0,22088,301564	0/0:12770,3:12785:99:0,26177,361321	0/0:13124,6:13146:99:0,27959,382788	0/0:11486,7:11508:99:0,23104,320321	0/0:11664,6:11676:99:0,25344,345211	0/0:13168,8:13188:99:0,27570,378078	0/0:13336,2:13359:99:0,28518,389466	0/0:15585,2:15606:99:0,31963,439741	0/0:19206,9:19237:99:0,38835,537453	0/0:12416,2:12430:99:0,25227,348601	0/0:18372,2:18395:99:0,36935,511226	0/0:14922,7:14938:99:0,29657,412413	0/0:15164,5:15185:99:0,32525,443968	0/0:13852,6:13873:99:0,28936,397300	0/0:15481,4:15506:99:0,32783,447600	0/0:18534,9:18563:99:0,38173,527002
4408	T	C	1.81036e+08	PASS	AC=1148;AF=1.00;AN=1148;BaseQRankSum=57.788;DP=6582131;Dels=0.00;ExcessHet=3.0103;FS=0.000;HaplotypeScore=561.7651;InbreedingCoeff=0.0000;MLEAC=1148;MLEAF=1.00;MQ=59.83;MQ0=618;MQRankSum=1.407;QD=27.60;ReadPosRankSum=13.834;SOR=0.792	GT:AD:DP:GQ:PL	./.	1/1:12,8518:8557:99:229039,16521,0	1/1:10,4157:4185:99:118068,8769,0	1/1:19,10344:10385:99:282646,20512,0	1/1:14,14830:14884:99:402121,29233,0	1/1:14,12774:12817:99:326225,23095,0	1/1:7,6363:6386:99:175480,12922,0	1/1:18,8376:8410:99:237086,17357,0	1/1:11,6239:6264:99:177782,13327,0	1/1:9,7613:7645:99:208436,15179,0	1/1:12,8590:8624:99:246876,18409,0	1/1:15,8838:8878:99:244685,17957,0	1/1:30,10134:10196:99:272513,19511,0	1/1:12,9510:9556:99:271926,20160,0	1/1:9,7777:7804:99:207960,14926,0	1/1:12,8918:8984:99:240120,17345,0	1/1:23,10280:10327:99:271772,19394,0	1/1:15,10826:10878:99:291476,20902,0	1/1:5,5144:5159:99:146232,10719,0	1/1:18,9986:10025:99:276009,20002,0	1/1:20,17085:17156:99:454700,32615,0	1/1:24,14237:14306:99:387605,28088,0	1/1:23,13925:13984:99:396307,29203,0	1/1:39,11489:11570:99:325141,23435,0	1/1:9,9523:9557:99:272978,20114,0	1/1:6,10559:10583:99:301756,22278,0	1/1:17,12770:12819:99:366830,27037,0	1/1:24,10697:10750:99:299331,21991,0	1/1:18,13361:13413:99:363044,26269,0	1/1:22,13829:13885:99:387668,28389,0	1/1:18,12120:12170:99:324745,23274,0	1/1:43,12068:12146:99:339821,24490,0	1/1:16,13707:13771:99:377370,27521,0	1/1:12,13967:14021:99:390383,28466,0	1/1:23,16418:16481:99:443276,31964,0	1/1:70,20184:20317:99:541605,38000,0	1/1:27,12975:13030:99:348655,24957,0	1/1:51,19360:19460:99:518511,36681,0	1/1:21,15798:15852:99:418880,29993,0	1/1:58,15917:16010:99:443640,31620,0	1/1:9,14644:14712:99:402618,29345,0	1/1:18,16170:16251:99:446991,32794,0	1/1:20,19500:19565:99:534425,38778,0
4337	G	A	20722.3	PASS	AC=1;AF=8.696e-04;AN=1150;BaseQRankSum=-47.993;DP=6975916;Dels=0.00;ExcessHet=3.0103;FS=0.000;HaplotypeScore=450.0401;InbreedingCoeff=-0.0010;MLEAC=1;MLEAF=8.696e-04;MQ=59.99;MQ0=615;MQRankSum=-0.529;QD=1.45;ReadPosRankSum=-10.818;SOR=0.922	GT:AD:DP:GQ:PL	0/0:3,0:3:9:0,9,121	0/0:8734,3:8748:99:0,17380,242678	0/0:4392,1:4396:99:0,9398,128369	0/0:11051,9:11066:99:0,22292,309098	0/0:15978,7:16003:99:0,31871,442424	0/0:13187,5:13202:99:0,24413,345539	0/0:6750,1:6759:99:0,13829,190068	0/0:8905,3:8918:99:0,18994,259238	0/0:6581,2:6589:99:0,14163,192650	0/0:8065,3:8073:99:0,16526,227405	0/0:9072,4:9081:99:0,19704,267546	0/0:9356,8:9372:99:0,19302,266355	0/0:10770,2:10777:99:0,21628,298983	0/0:10353,3:10368:99:0,22274,303240	0/0:8130,4:8139:99:0,15973,223352	0/0:9480,2:9489:99:0,18937,263385	0/0:10689,8:10701:99:0,20836,292195	0/0:11633,10:11654:99:0,23067,322217	0/0:5366,6:5373:99:0,11263,155248	0/0:10538,5:10551:99:0,21732,300046	0/0:18403,6:18418:99:0,35982,502666	0/0:14835,5:14857:99:0,30158,417760	0/0:14472,8:14492:99:0,30829,422794	0/0:11931,2:11944:99:0,25014,344097	0/0:10003,6:10014:99:0,21334,293712	0/0:11134,7:11148:99:0,23552,323732	0/0:13394,2:13406:99:0,28720,393031	0/0:11089,4:11102:99:0,23364,320359	0/0:13867,12:13885:99:0,27950,389288	0/0:14645,3:14660:99:0,30636,422221	0/0:12504,6:12526:99:0,24629,344208	0/0:12539,12:12564:99:0,26605,366077	0/0:14531,8:14550:99:0,29435,408238	0/0:14658,13:14686:99:0,30444,420396	0/0:17346,13:17377:99:0,34378,480726	0/0:21310,16:21342:99:0,41479,582549	0/0:13585,7:13606:99:0,27241,378220	0/0:20837,13:20866:99:0,40829,572841	0/0:16677,4:16692:99:0,32441,453930	0/0:16925,7:16942:99:0,35397,487574	0/0:15101,9:15123:99:0,30806,426698	0/0:16912,10:16940:99:0,35156,484314	0/0:20496,12:20519:99:0,41385,575482
4237	C	T	36808.7	PASS	AC=2;AF=1.739e-03;AN=1150;BaseQRankSum=-7.805;DP=6758937;Dels=0.00;ExcessHet=3.0141;FS=0.000;HaplotypeScore=323.8234;InbreedingCoeff=-0.0018;MLEAC=2;MLEAF=1.739e-03;MQ=59.95;MQ0=2863;MQRankSum=-2.229;QD=0.92;ReadPosRankSum=0.961;SOR=0.712	GT:AD:DP:GQ:PL	0/0:5,0:5:12:0,12,165	0/0:8689,1:8693:99:0,17186,240303	0/0:4224,0:4228:99:0,9267,126451	0/0:10863,7:10874:99:0,21876,305769	0/0:15013,3:15021:99:0,30564,424940	0/0:13007,5:13019:99:0,23835,339607	0/0:6701,8:6711:99:0,13676,191467	0/0:8561,0:8568:99:0,18390,252586	0/0:6442,7:6452:99:0,13878,191599	0/0:8179,3:8188:99:0,16714,232089	0/0:8761,10:8775:99:0,18710,259091	0/0:8953,2:8956:99:0,18732,259121	0/0:10597,1:10606:99:0,21221,295562	0/0:10141,3:10149:99:0,22043,301902	0/0:8223,1:8225:99:0,16273,227791	0/0:9584,3:9595:99:0,19149,267510	0/0:10152,3:10160:99:0,19942,279903	0/0:11411,0:11418:99:0,23119,321829	0/0:5160,0:5163:99:0,11016,151880	0/0:10212,6:10222:99:0,20999,293228	0/0:17914,10:17934:99:0,35117,494007	0/0:14341,4:14353:99:0,29261,407076	0/0:13862,5:13888:99:0,29673,409442	0/0:11744,4:11754:99:0,24964,344380	0/0:9675,5:9682:99:0,20808,287082	0/0:10891,3:10895:99:0,23446,323266	0/0:12831,7:12847:99:0,27690,381764	0/0:10858,4:10870:99:0,22898,316645	0/0:13901,3:13906:99:0,28146,392220	0/0:14048,5:14055:99:0,29457,407403	0/0:12224,6:12234:99:0,24093,338597	0/0:12251,3:12257:99:0,26168,360604	0/0:14187,7:14197:99:0,28863,402832	0/0:13960,15:13981:99:0,29102,406085	0/0:16880,0:16889:99:0,33999,473646	0/0:18856,3:18870:99:0,37867,527926	0/0:13487,6:13498:99:0,27018,378228	0/0:20137,11:20156:99:0,40046,562069	0/0:15883,6:15898:99:0,31318,439723	0/0:16474,5:16488:99:0,34544,478627	0/0:13909,4:13924:99:0,29123,403043	0/0:16733,7:16746:99:0,34611,480394	0/0:19537,13:19560:99:0,39692,554614
4202	G	A	7355.26	PASS	AC=1;AF=8.696e-04;AN=1150;BaseQRankSum=-34.172;DP=6853686;Dels=0.00;ExcessHet=3.0103;FS=0.000;HaplotypeScore=381.6613;InbreedingCoeff=-0.0009;MLEAC=1;MLEAF=8.696e-04;MQ=59.98;MQ0=579;MQRankSum=-0.670;QD=0.75;ReadPosRankSum=-0.685;SOR=0.763	GT:AD:DP:GQ:PL	0/0:6,0:6:15:0,15,197	0/0:8838,3:8848:99:0,17766,247186	0/0:4432,4:4442:99:0,9491,130262	0/0:11115,8:11130:99:0,22564,312906	0/0:15354,18:15390:99:0,30855,431514	0/0:13286,2:13295:99:0,24735,349320	0/0:7030,2:7037:99:0,14384,198981	0/0:8691,3:8700:99:0,18606,254000	0/0:6611,7:6622:99:0,14162,193900	0/0:8365,4:8373:99:0,17019,235533	0/0:8884,4:8895:99:0,19220,263024	0/0:9179,3:9195:99:0,19157,263131	0/0:11006,8:11025:99:0,22004,305661	0/0:10238,4:10249:99:0,22338,304218	0/0:8663,6:8674:99:0,17076,239435	0/0:9800,4:9812:99:0,19804,275593	0/0:10415,4:10427:99:0,20755,288374	0/0:11664,2:11670:99:0,23609,327930	0/0:5248,6:5260:99:0,11284,155091	0/0:10230,5:10245:99:0,21331,294843	0/0:18237,7:18256:99:0,36176,504274	0/0:13559,982:14554:99:0,1614,355877	0/0:13872,3:13887:99:0,30066,410792	0/0:11717,4:11730:99:0,24944,342133	0/1:8800,977:9783:99:7404,0,241832	0/0:10956,5:10967:99:0,23575,323350	0/0:12754,1:12765:99:0,28054,383185	0/0:10901,3:10911:99:0,23255,319480	0/0:14192,7:14206:99:0,28914,400512	0/0:13904,8:13924:99:0,29524,405029	0/0:12502,11:12522:99:0,24687,346755	0/0:12372,4:12387:99:0,26480,363062	0/0:14185,5:14204:99:0,29469,406560	0/0:14087,4:14101:99:0,30044,412538	0/0:17140,8:17166:99:0,34751,482580	0/0:18866,9:18883:99:0,38197,530905	0/0:13965,5:13979:99:0,27978,389588	0/0:20487,8:20511:99:0,41243,573003	0/0:16298,11:16319:99:0,32416,451438	0/0:16741,6:16753:99:0,35516,488955	0/0:14303,4:14317:99:0,29919,412320	0/0:17074,9:17088:99:0,35632,491189	0/0:19701,10:19723:99:0,40368,559280
4178	C	T	33383.3	PASS	AC=1;AF=8.696e-04;AN=1150;BaseQRankSum=-21.764;DP=6949101;Dels=0.00;ExcessHet=3.0103;FS=0.000;HaplotypeScore=378.6644;InbreedingCoeff=-0.0009;MLEAC=1;MLEAF=8.696e-04;MQ=59.99;MQ0=528;MQRankSum=-1.050;QD=3.43;ReadPosRankSum=-3.319;SOR=0.780	GT:AD:DP:GQ:PL	0/0:5,0:5:12:0,12,166	0/0:9057,6:9071:99:0,17890,250860	0/0:4473,2:4478:99:0,9516,130334	0/0:11138,5:11146:99:0,22557,312546	0/0:15700,13:15724:99:0,31495,439462	0/0:13503,11:13520:99:0,24924,354837	0/0:7186,4:7197:99:0,14627,201955	0/0:8770,8:8779:99:0,18396,254800	0/0:6755,3:6764:99:0,14317,196793	0/0:8426,3:8433:99:0,17059,236195	0/0:8847,4:8859:99:0,19081,260547	0/0:9293,3:9301:99:0,19026,263284	0/0:11225,3:11239:99:0,22359,310438	0/0:10363,10:10380:99:0,22371,306979	0/0:8950,0:8971:99:0,17631,246065	0/0:9985,4:9996:99:0,20232,280849	0/0:10608,3:10619:99:0,20976,293063	0/0:11942,4:11952:99:0,23982,334652	0/0:5337,1:5340:99:0,11503,157852	0/0:10313,7:10326:99:0,21361,296942	0/0:18491,9:18513:99:0,36313,508448	0/0:14771,8:14783:99:0,30268,419446	0/0:13788,9:13807:99:0,29655,406822	0/0:11655,9:11676:99:0,24707,341013	0/1:7902,1839:9749:99:33432,0,213634	0/0:10907,7:10923:99:0,23364,321002	0/0:12561,7:12580:99:0,27433,376089	0/0:10779,3:10789:99:0,23133,317078	0/0:14229,4:14240:99:0,29077,403209	0/0:13922,2:13931:99:0,29531,405517	0/0:12585,10:12605:99:0,24990,349628	0/0:12248,6:12264:99:0,26186,359317	0/0:14203,3:14212:99:0,29540,408131	0/0:14104,10:14117:99:0,29845,412624	0/0:17283,4:17292:99:0,34926,485344	0/0:19277,13:19294:99:0,38457,537851	0/0:14351,9:14368:99:0,28595,399026	0/0:20000,911:20927:99:0,16607,530285	0/0:16674,25:16710:99:0,32297,458021	0/0:16867,13:16897:99:0,35463,490010	0/0:14726,6:14740:99:0,30453,420827	0/0:16977,11:17073:99:0,35445,488579	0/0:19604,4:19621:99:0,40142,556122
4143	G	A	147893	PASS	AC=2;AF=1.739e-03;AN=1150;BaseQRankSum=-33.579;DP=7363453;Dels=0.00;ExcessHet=3.0141;FS=0.000;HaplotypeScore=567.9368;InbreedingCoeff=-0.0018;MLEAC=2;MLEAF=1.739e-03;MQ=59.99;MQ0=473;MQRankSum=-1.098;QD=3.36;ReadPosRankSum=-2.772;SOR=0.691	GT:AD:DP:GQ:PL	0/0:5,0:5:12:0,12,166	0/0:9789,4:9808:99:0,19175,269100	0/0:4714,16:4739:99:0,9635,136462	0/0:11814,3:11830:99:0,23638,329011	0/0:16612,7:16635:99:0,32849,458093	0/0:14785,16:14816:99:0,26922,386466	0/0:7615,0:7625:99:0,15298,211784	0/0:9160,2:9164:99:0,19222,263648	0/0:7212,0:7220:99:0,15244,208705	0/0:8891,1:8923:99:0,17917,247959	0/0:9266,4:9278:99:0,19805,271632	0/0:9883,4:9899:99:0,20125,278726	0/0:12011,3:12032:99:0,23717,329931	0/0:10863,11:10886:99:0,23006,317075	0/0:9535,2:9545:99:0,18531,260155	0/0:10621,10:10639:99:0,21059,295340	0/0:11442,5:11456:99:0,22346,313187	0/0:12888,6:12899:99:0,25681,358862	0/0:5716,6:5726:99:0,12060,167088	0/0:11056,8:11075:99:0,22663,315710	0/0:19665,4:19687:99:0,38439,537567	0/0:15781,6:15805:99:0,31797,441945	0/0:14436,4:14454:99:0,30725,421228	0/0:12227,28:12264:99:0,24945,351875	0/0:10060,5:10086:99:0,21661,295497	0/0:11560,4:11582:99:0,24448,336970	0/0:13121,1:13138:99:0,28347,387654	0/0:11282,3:11293:99:0,24243,331583	0/0:15047,3:15063:99:0,30198,419827	0/0:14479,6:14500:99:0,30364,418917	0/0:13496,24:13532:99:0,26187,371866	0/0:12685,10:12708:99:0,26879,369836	0/0:14870,7:14888:99:0,30468,422012	0/0:14980,4:15002:99:0,31362,432396	0/0:18368,5:18391:99:0,36602,510490	0/0:21058,7:21092:99:0,41710,581810	0/0:15329,4:15348:99:0,30351,424316	0/0:22305,12:22337:99:0,43755,613469	0/0:17954,10:17985:99:0,34702,487756	0/0:17853,5:17893:99:0,37201,513056	0/0:16108,5:16129:99:0,32758,454203	0/0:17880,9:17922:99:0,36947,510201	0/0:20805,5:20828:99:0,41802,582092
4135	C	T	30207.7	PASS	AC=2;AF=1.739e-03;AN=1150;BaseQRankSum=-12.801;DP=7468897;Dels=0.00;ExcessHet=3.0141;FS=0.000;HaplotypeScore=555.3270;InbreedingCoeff=-0.0018;MLEAC=2;MLEAF=1.739e-03;MQ=59.99;MQ0=477;MQRankSum=-0.969;QD=1.56;ReadPosRankSum=-2.645;SOR=0.895	GT:AD:DP:GQ:PL	0/0:5,0:5:12:0,12,165	0/0:10007,7:10023:99:0,20012,278954	0/0:4844,1:4847:99:0,10437,142574	0/0:11947,6:11964:99:0,23992,333973	0/0:16910,5:16936:99:0,33826,471039	0/0:15280,5:15289:99:0,28473,402768	0/0:7719,5:7727:99:0,15642,216865	0/0:9261,5:9273:99:0,19604,269577	0/0:7295,2:7305:99:0,15620,213819	0/0:9146,5:9154:99:0,18494,257078	0/0:9388,4:9395:99:0,20214,276880	0/0:10031,5:10044:99:0,20616,285670	0/0:12300,6:12316:99:0,24580,342298	0/0:11006,4:11019:99:0,23531,322917	0/0:9705,4:9712:99:0,19122,267783	0/0:10791,6:10809:99:0,21711,303221	0/0:11768,2:11775:99:0,23350,325934	0/0:13122,7:13144:99:0,26607,370558	0/0:5845,3:5849:99:0,12466,171829	0/0:11310,7:11326:99:0,23575,326638	0/0:20056,7:20073:99:0,39628,554520	0/0:16149,4:16163:99:0,32858,456502	0/0:14487,10:14506:99:0,31132,428048	0/0:12331,4:12343:99:0,26061,359346	0/0:10262,6:10274:99:0,22257,306283	0/0:11687,5:11695:99:0,24925,343317	0/0:13365,2:13370:99:0,29028,398037	0/0:11403,4:11419:99:0,24499,336270	0/0:15361,9:15378:99:0,30922,431115	0/0:14678,4:14691:99:0,31068,427839	0/0:13742,10:13760:99:0,27303,382094	0/0:12856,3:12864:99:0,27504,378580	0/0:15281,5:15289:99:0,31476,436228	0/0:15236,8:15252:99:0,32091,442611	0/0:18639,18:18669:99:0,37294,522985	0/0:21650,7:21667:99:0,43344,604966	0/0:15610,7:15626:99:0,31289,437180	0/0:22659,4:22679:99:0,45199,630496	0/0:18274,8:18295:99:0,35855,501992	0/0:18112,8:18128:99:0,37938,524826	0/0:16371,8:16387:99:0,33652,466585	0/0:18181,7:18203:99:0,37901,524319	0/0:21094,6:21117:99:0,42661,594258
4108	G	A	956.26	PASS	AC=1;AF=8.696e-04;AN=1150;BaseQRankSum=-51.009;DP=7299652;Dels=0.00;ExcessHet=3.0103;FS=0.000;HaplotypeScore=723.7814;InbreedingCoeff=-0.0010;MLEAC=1;MLEAF=8.696e-04;MQ=59.99;MQ0=431;MQRankSum=0.895;QD=0.05;ReadPosRankSum=-3.181;SOR=1.037	GT:AD:DP:GQ:PL	0/0:2,0:2:6:0,6,78	0/0:9845,4:9872:99:0,19201,268109	0/0:4726,4:4737:99:0,10014,136562	0/0:11624,6:11646:99:0,23118,320430	0/0:16419,7:16447:99:0,32495,452235	0/0:15018,8:15044:99:0,27445,388762	0/0:7419,4:7432:99:0,14871,205515	0/0:8966,6:8981:99:0,18659,256563	0/0:7066,2:7082:99:0,14930,203637	0/0:9006,4:9021:99:0,18092,249671	0/0:9125,2:9139:99:0,19255,263044	0/0:9715,3:9730:99:0,19882,273789	0/0:12118,36:12167:99:0,23022,329512	0/0:10663,3:10678:99:0,22497,307066	0/0:9539,11:9565:99:0,18404,258538	0/0:10588,6:10612:99:0,21068,292578	0/0:11740,2:11757:99:0,22862,319034	0/0:12856,10:12880:99:0,25503,355418	0/0:5762,3:5770:99:0,11992,165883	0/0:11159,12:11186:99:0,22669,314840	0/0:19773,11:19806:99:0,38367,536510	0/0:15890,8:15920:99:0,31558,438850	0/0:14164,9:14191:99:0,29853,410031	0/0:11970,20:12009:99:0,24396,342469	0/0:10078,5:10089:99:0,21412,294188	0/0:11321,5:11332:99:0,23867,327539	0/0:13029,6:13057:99:0,27751,380504	0/0:11191,4:11211:99:0,23540,323029	0/0:14959,8:14983:99:0,29827,413898	0/0:14357,12:14387:99:0,29594,408983	0/0:13589,3:13607:99:0,26642,370972	0/0:12476,2:12489:99:0,26297,360175	0/0:14877,100:14990:99:0,27562,411736	0/0:14920,10:14952:99:0,30658,423370	0/0:18286,10:18307:99:0,36174,503669	0/0:21609,10:21653:99:0,42366,589962	0/0:15182,15:15220:99:0,29939,417500	0/0:22186,14:22225:99:0,43336,605507	0/0:18031,16:18068:99:0,34736,487300	0/0:17506,13:17541:99:0,36008,497640	0/0:16158,14:16189:99:0,32660,453537	0/0:17971,9:17996:99:0,36443,503627	0/0:20488,9:20519:99:0,40694,566907
4080	G	A	38265.7	PASS	AC=2;AF=1.739e-03;AN=1150;BaseQRankSum=-66.629;DP=6742841;Dels=0.00;ExcessHet=3.0141;FS=0.000;HaplotypeScore=399.9686;InbreedingCoeff=-0.0019;MLEAC=2;MLEAF=1.739e-03;MQ=59.99;MQ0=440;MQRankSum=-0.411;QD=1.04;ReadPosRankSum=-7.464;SOR=0.733	GT:AD:DP:GQ:PL	0/0:2,0:2:6:0,6,81	0/0:8994,6:9017:99:0,16742,236404	0/0:4394,4:4404:99:0,8980,123168	0/0:10803,5:10816:99:0,20794,290017	0/0:14874,8:14901:99:0,28782,400443	0/0:13811,13:13843:99:0,24487,348211	0/0:6728,4:6744:99:0,13265,183843	0/0:8237,10:8256:99:0,16471,227968	0/0:6525,7:6542:99:0,13330,182666	0/0:8244,5:8265:99:0,16041,222030	0/0:8381,9:8399:99:0,17148,233977	0/0:8874,9:8898:99:0,17517,243007	0/0:11059,12:11087:99:0,21024,293640	0/0:9781,9:9805:99:0,19871,273580	0/0:8721,8:8737:99:0,16227,228533	0/0:9692,10:9714:99:0,18405,258305	0/0:10838,8:10859:99:0,20269,285911	0/0:11743,12:11769:99:0,22223,313587	0/0:5396,1:5403:99:0,10832,149713	0/0:10481,4:10495:99:0,20340,283432	0/0:18085,18:18127:99:0,33753,474625	0/0:14737,13:14774:99:0,28102,396090	0/0:13042,13:13072:99:0,26629,367275	0/0:10986,5:11001:99:0,22121,305614	0/0:9508,5:9528:99:0,19385,266752	0/0:10458,4:10476:99:0,21310,293672	0/0:12093,10:12115:99:0,24829,341628	0/0:10510,7:10534:99:0,21057,291546	0/0:13835,8:13856:99:0,26538,370500	0/0:13399,14:13430:99:0,26655,370125	0/0:12488,11:12509:99:0,23612,331044	0/0:11587,3:11602:99:0,23505,323994	0/0:13932,15:13966:99:0,27065,376717	0/0:14031,13:14061:99:0,27757,385907	0/0:16737,8:16762:99:0,32049,448351	0/0:20436,13:20480:99:0,38166,535790	0/0:13947,9:13969:99:0,26473,371556	0/0:20436,10:20470:99:0,38711,542847	0/0:16473,13:16500:99:0,30634,432393	0/0:16257,12:16295:99:0,32119,446224	0/0:15117,11:15146:99:0,29489,409988	0/0:16619,13:16653:99:0,32524,452159	0/0:19055,28:19110:99:0,36715,512597
4065	G	A	10027.3	PASS	AC=1;AF=8.696e-04;AN=1150;BaseQRankSum=-41.858;DP=6715046;Dels=0.00;ExcessHet=3.0103;FS=0.000;HaplotypeScore=309.3435;InbreedingCoeff=-0.0011;MLEAC=1;MLEAF=8.696e-04;MQ=59.99;MQ0=403;MQRankSum=0.250;QD=0.63;ReadPosRankSum=-13.078;SOR=0.863	GT:AD:DP:GQ:PL	0/0:1,0:1:3:0,3,40	0/0:8958,3:8970:99:0,16792,237026	0/0:4400,6:4410:99:0,8904,123881	0/0:10780,7:10794:99:0,20724,291185	0/0:14796,12:14818:99:0,28572,400635	0/0:13538,12:13563:99:0,24127,343967	0/0:6758,6:6770:99:0,13341,185718	0/0:8223,3:8232:99:0,16653,230333	0/0:6495,5:6506:99:0,13338,183847	0/0:8173,6:8190:99:0,15857,220994	0/0:8306,2:8313:99:0,17107,235318	0/0:8782,6:8797:99:0,17361,241844	0/0:11060,0:11069:99:0,21213,296602	0/0:9731,7:9748:99:0,19866,275931	0/0:8618,6:8632:99:0,16015,227244	0/0:9597,5:9609:99:0,18357,257673	0/0:10792,10:10810:99:0,20123,285299	0/0:11652,3:11668:99:0,22276,313613	0/0:5303,10:5319:99:0,10416,148090	0/0:10438,4:10451:99:0,20193,282923	0/0:18036,13:18063:99:0,33512,474891	0/0:14607,12:14630:99:0,28053,394753	0/0:13117,11:13134:99:0,26766,371716	0/0:10972,14:10997:99:0,21973,307434	0/0:9449,5:9466:99:0,19281,267423	0/0:10337,10:10352:99:0,20993,292392	0/0:11976,9:11990:99:0,24597,341536	0/0:10437,24:10471:99:0,20518,290768	0/0:13622,6:13636:99:0,26123,367561	0/0:13369,8:13387:99:0,26627,371464	0/0:12340,7:12360:99:0,23385,329506	0/0:11406,5:11422:99:0,23253,321545	0/0:13926,5:13940:99:0,27001,377997	0/0:13907,12:13929:99:0,27607,386669	0/0:16678,6:16695:99:0,31980,449117	0/0:20567,7:20590:99:0,38313,541764	0/0:13750,8:13761:99:0,26024,367256	0/0:20472,7:20491:99:0,38746,546208	0/0:16442,11:16465:99:0,30715,434610	0/0:16163,10:16181:99:0,32115,448366	0/0:15067,3:15079:99:0,29413,411750	0/0:16433,10:16452:99:0,32291,451557	0/0:18929,14:18965:99:0,36538,513008
3939	C	T	11053.7	PASS	AC=2;AF=1.739e-03;AN=1150;BaseQRankSum=-27.962;DP=3871169;Dels=0.00;ExcessHet=3.0141;FS=0.000;HaplotypeScore=246.4400;InbreedingCoeff=-0.0018;MLEAC=2;MLEAF=1.739e-03;MQ=59.99;MQ0=326;MQRankSum=0.362;QD=0.56;ReadPosRankSum=0.378;SOR=0.757	GT:AD:DP:GQ:PL	0/0:4,0:4:9:0,9,125	0/0:4525,2:4528:99:0,9537,131448	0/0:2535,3:2545:99:0,5690,77364	0/0:6580,0:6586:99:0,13914,190798	0/0:8149,3:8159:99:0,17209,237010	0/0:7929,10:7946:99:0,14985,212845	0/0:3962,2:3967:99:0,8394,115365	0/0:4714,2:4721:99:0,10528,142472	0/0:3721,0:3727:99:0,8412,113412	0/0:4762,3:4769:99:0,10136,139043	0/0:5234,3:5241:99:0,11860,160816	0/0:5089,1:5094:99:0,11137,151828	0/0:6355,1:6361:99:0,13377,183829	0/0:5865,3:5870:99:0,13323,180081	0/0:4321,0:4321:99:0,8948,123619	0/0:5062,3:5068:99:0,10751,148206	0/0:5694,0:5700:99:0,11946,164689	0/0:5954,1:5962:99:0,12659,173738	0/0:2959,1:2962:99:0,6678,90589	0/0:5695,2:5701:99:0,12415,169489	0/0:9895,1:9901:99:0,20274,280913	0/0:7956,6:7971:99:0,16933,233654	0/0:8231,7:8249:99:0,18351,250668	0/0:6894,2:6900:99:0,15303,209324	0/0:5816,4:5825:99:0,13093,179004	0/0:6218,4:6225:99:0,13914,189917	0/0:7391,5:7400:99:0,16814,228716	0/0:6668,1:6675:99:0,14923,202864	0/0:8011,1:8018:99:0,16888,233289	0/0:8440,1:8450:99:0,18570,253421	0/0:7038,1:7044:99:0,14609,201841	0/0:7406,2:7412:99:0,16653,226019	0/0:8508,5:8518:99:0,18034,247948	0/0:8435,1:8444:99:0,18494,252646	0/0:9521,3:9525:99:0,20101,276999	0/0:11290,6:11309:99:0,23455,325028	0/0:7303,5:7315:99:0,15253,211474	0/0:11327,4:11376:99:0,23265,322130	0/0:8791,6:8800:99:0,17945,249152	0/0:9400,7:9416:99:0,20645,283253	0/0:8226,2:8231:99:0,17891,245117	0/0:9400,4:9414:99:0,20547,280556	0/1:10502,1178:11691:99:8704,0,280982
3926	C	T	3660.26	PASS	AC=1;AF=8.696e-04;AN=1150;BaseQRankSum=-14.705;DP=3705418;Dels=0.00;ExcessHet=3.0103;FS=0.000;HaplotypeScore=209.4863;InbreedingCoeff=-0.0010;MLEAC=1;MLEAF=8.696e-04;MQ=59.99;MQ0=360;MQRankSum=1.785;QD=0.47;ReadPosRankSum=-1.530;SOR=0.794	GT:AD:DP:GQ:PL	0/0:4,0:4:9:0,9,124	0/0:4333,2:4337:99:0,9296,128071	0/0:2423,0:2426:99:0,5550,74922	0/0:6303,0:6304:99:0,13490,185040	0/0:7815,0:7821:99:0,16890,231104	0/0:7577,0:7579:99:0,14691,205490	0/0:3798,1:3801:99:0,8186,112358	0/0:4446,4:4455:99:0,10101,137162	0/0:3551,4:3563:99:0,8126,109989	0/0:4562,0:4568:99:0,9947,135826	0/0:5019,0:5023:99:0,11575,156285	0/0:4857,0:4858:99:0,10856,147691	0/0:6056,0:6060:99:0,13065,178758	0/0:5549,2:5555:99:0,12892,174036	0/0:4062,1:4065:99:0,8532,118001	0/0:4851,1:4853:99:0,10557,145129	0/0:5427,1:5434:99:0,11576,159245	0/0:5650,2:5654:99:0,12223,168156	0/0:2828,3:2835:99:0,6455,88256	0/0:5466,0:5472:99:0,12087,165145	0/0:9460,1:9469:99:0,19741,272829	0/0:7584,3:7590:99:0,16412,226372	0/1:7151,698:7857:99:3709,0,204129	0/0:6651,0:6653:99:0,15054,204708	0/0:5538,2:5543:99:0,12781,173984	0/0:5978,3:5985:99:0,13698,186518	0/0:7154,4:7159:99:0,16490,224359	0/0:6436,1:6438:99:0,14603,198406	0/0:7701,0:7703:99:0,16424,226299	0/0:8129,2:8134:99:0,18218,248910	0/0:6696,14:6715:99:0,13919,195583	0/0:7126,1:7131:99:0,16343,221548	0/0:8097,6:8105:99:0,17325,239698	0/0:7995,30:8029:99:0,16993,243005	0/0:8599,414:9018:99:0,7164,241830	0/0:10564,3:10574:99:0,22402,308987	0/0:6977,4:6987:99:0,14835,205077	0/0:10689,3:10699:99:0,22378,309165	0/0:8307,0:8310:99:0,17475,241391	0/0:8990,0:8994:99:0,20225,275581	0/0:7810,6:7820:99:0,17247,236910	0/0:8971,2:8979:99:0,19966,271858	0/0:11212,2:11217:99:0,24136,332042
3830	C	T	3867.68	PASS	AC=2;AF=1.739e-03;AN=1150;BaseQRankSum=-45.231;DP=4447817;Dels=0.00;ExcessHet=3.0141;FS=0.000;HaplotypeScore=470.0189;InbreedingCoeff=-0.0018;MLEAC=2;MLEAF=1.739e-03;MQ=60.00;MQ0=205;MQRankSum=-0.062;QD=0.35;ReadPosRankSum=-2.303;SOR=0.527	GT:AD:DP:GQ:PL	0/0:4,0:4:12:0,12,161	0/0:5793,2:5802:99:0,12026,165656	0/0:2838,0:2839:99:0,6494,86597	0/0:6763,5:6779:99:0,14388,195397	0/0:9390,10:9408:99:0,20263,276375	0/0:8747,3:8760:99:0,17233,239038	0/0:4089,3:4094:99:0,8959,120911	0/0:5149,0:5157:99:0,11773,157415	0/0:4078,3:4090:99:0,9341,125336	0/0:5221,2:5230:99:0,11169,151398	0/0:5622,7:5634:99:0,12898,172161	0/0:5684,4:5698:99:0,12475,168592	0/0:6892,7:6911:99:0,14608,197934	0/0:6418,3:6429:99:0,14715,196548	0/0:5100,3:5109:99:0,10721,147149	0/0:6123,1:6133:99:0,13016,178121	0/0:6838,5:6853:99:0,14289,196301	0/0:6998,7:7012:99:0,15001,204985	0/0:3660,3:3668:99:0,8309,111622	0/0:6869,4:6882:99:0,15144,205727	0/0:11270,6:11291:99:0,23428,322206	0/0:9358,12:9381:99:0,20199,276726	0/0:9470,11:9498:99:0,21509,289359	0/0:8105,8:8128:99:0,17911,243504	0/0:7072,5:7086:99:0,15939,214706	0/0:7453,7:7467:99:0,16941,227623	0/0:8700,3:8718:99:0,20014,268933	0/0:7702,5:7715:99:0,17130,231822	0/0:9315,5:9330:99:0,19761,271039	0/0:9740,5:9754:99:0,21848,295526	0/0:8423,8:8445:99:0,17664,242532	0/0:8659,8:8683:99:0,19637,263795	0/0:9411,10:9436:99:0,20148,275625	0/0:9320,6:9339:99:0,20591,279176	0/0:10671,15:10694:99:0,22759,312100	0/0:13062,9:13085:99:0,27622,378864	0/0:8644,7:8658:99:0,18395,251648	0/0:12891,4:12904:99:0,27094,371292	0/0:10259,9:10279:99:0,21373,294044	0/0:10934,7:10954:99:0,24439,329979	0/0:9739,4:9761:99:0,21472,290652	0/0:10665,8:10688:99:0,23443,317202	0/0:13248,8:13267:99:0,28561,389435
3797	C	T	27799.7	PASS	AC=2;AF=1.739e-03;AN=1150;BaseQRankSum=-63.110;DP=5052118;Dels=0.00;ExcessHet=3.0141;FS=0.000;HaplotypeScore=425.0958;InbreedingCoeff=-0.0018;MLEAC=2;MLEAF=1.739e-03;MQ=60.00;MQ0=226;MQRankSum=0.233;QD=1.33;ReadPosRankSum=-6.007;SOR=0.530	GT:AD:DP:GQ:PL	0/0:5,0:5:12:0,12,153	0/0:6688,7:6708:99:0,13405,184885	0/0:3245,6:3260:99:0,6923,93584	0/0:7644,14:7665:99:0,15575,213784	0/0:10749,23:10793:99:0,22172,303820	0/0:9829,11:9848:99:0,18591,260728	0/0:4675,7:4690:99:0,9750,132675	0/0:5886,8:5903:99:0,12778,172179	0/0:4648,9:4670:99:0,10170,136676	0/0:5906,7:5922:99:0,12181,165795	0/0:6300,7:6318:99:0,14019,187006	0/0:6460,12:6478:99:0,13549,184915	0/0:7728,11:7755:99:0,15682,215943	0/0:7213,12:7241:99:0,15821,212718	0/0:5906,7:5927:99:0,11807,162567	0/0:7065,10:7087:99:0,14397,197969	0/0:7765,27:7804:99:0,15002,213080	0/0:8143,10:8169:99:0,16396,226807	0/0:4167,4:4180:99:0,8901,121074	0/0:7873,10:7898:99:0,16445,224922	0/0:12903,11:12935:99:0,25745,355814	0/0:10740,16:10773:99:0,21989,303226	0/0:10790,13:10827:99:0,23256,314935	0/0:9123,17:9161:99:0,19326,263044	0/0:7906,18:7936:99:0,16924,231613	0/0:8536,7:8553:99:0,18250,248374	0/0:9928,15:9962:99:0,21571,292242	0/0:8615,7:8635:99:0,18533,250974	0/0:10655,8:10679:99:0,21716,298872	0/0:11024,13:11048:99:0,23544,320078	0/0:9471,14:9497:99:0,18967,263236	0/0:9700,18:9738:99:0,20995,284376	0/0:10574,16:10607:99:0,21844,299014	0/0:10449,14:10485:99:0,22223,303049	0/0:12198,15:12237:99:0,25007,342797	0/0:15029,27:15079:99:0,30088,418726	0/0:9854,12:9886:99:0,19942,275034	0/0:14649,11:14680:99:0,29214,404364	0/0:11737,10:11768:99:0,23357,323005	0/0:12514,15:12549:99:0,26457,359760	0/0:11067,11:11100:99:0,23154,316394	0/0:12193,17:12238:99:0,25625,348839	0/0:14881,15:14922:99:0,30666,421060
3734	C	T	5183.26	PASS	AC=1;AF=8.696e-04;AN=1150;BaseQRankSum=-16.045;DP=6272462;Dels=0.00;ExcessHet=3.0103;FS=0.000;HaplotypeScore=477.1039;InbreedingCoeff=-0.0009;MLEAC=1;MLEAF=8.696e-04;MQ=60.00;MQ0=336;MQRankSum=-0.287;QD=0.31;ReadPosRankSum=-11.067;SOR=0.812	GT:AD:DP:GQ:PL	0/0:6,0:6:15:0,15,203	0/0:8319,7:8340:99:0,16433,229960	0/0:4082,0:4086:99:0,8701,118497	0/0:9647,9:9661:99:0,19543,270571	0/0:13721,8:13743:99:0,27760,384069	0/0:12763,7:12782:99:0,23797,336345	0/0:6070,5:6084:99:0,12418,170456	0/0:7582,9:7596:99:0,15891,218791	0/0:5971,1:5979:99:0,12832,174670	0/0:7534,14:7564:99:0,15074,210388	0/0:7971,16:7998:99:0,16834,232882	0/0:8274,5:8289:99:0,17202,236458	0/0:9912,6:9928:99:0,19882,275126	0/0:9102,5:9122:99:0,19659,267757	0/0:7571,5:7587:99:0,14867,207415	0/0:8943,5:8957:99:0,17909,249315	0/0:9952,4:9966:99:0,19693,274193	0/0:10450,14:10478:99:0,20695,290975	0/0:5051,3:5061:99:0,10718,147255	0/0:9874,4:9889:99:0,20471,282591	0/0:16738,11:16764:99:0,32614,456565	0/0:13543,10:13571:99:0,27393,382008	0/0:13194,11:13217:99:0,28011,384572	0/0:11008,20:11033:99:0,22821,318673	0/0:9448,19:9477:99:0,19844,276864	0/0:10433,5:10448:99:0,22173,304334	0/0:11999,31:12045:99:0,24987,351890	0/0:10388,10:10407:99:0,22015,302072	0/0:12874,5:12887:99:0,26104,361831	0/0:13523,7:13543:99:0,28326,389652	0/0:11994,13:12017:99:0,23880,331675	0/0:11699,10:11716:99:0,24802,339885	0/0:13530,8:13552:99:0,27342,379668	0/0:13110,8:13131:99:0,27435,378354	0/0:15454,4:15467:99:0,31007,430433	0/0:19179,17:19221:99:0,38158,532572	0/0:12659,6:12676:99:0,25176,349928	0/0:18661,12:18703:99:0,36916,515475	0/0:15236,7:15261:99:0,29889,417374	0/0:15533,3:15555:99:0,32727,448584	0/0:14132,20:14165:99:0,28860,402747	0/0:15200,9:15225:99:0,31448,432815	0/0:18621,18:18658:99:0,37784,525186
3726	G	A	76596.9	PASS	AC=3;AF=2.609e-03;AN=1150;BaseQRankSum=-74.006;DP=6449845;Dels=0.00;ExcessHet=3.0217;FS=0.000;HaplotypeScore=571.5160;InbreedingCoeff=-0.0026;MLEAC=3;MLEAF=2.609e-03;MQ=60.00;MQ0=353;MQRankSum=-1.535;QD=2.22;ReadPosRankSum=-1.637;SOR=0.738	GT:AD:DP:GQ:PL	0/0:7,0:7:18:0,18,244	0/0:8492,7:8512:99:0,16901,233727	0/0:4151,3:4159:99:0,8886,118718	0/0:9988,2:10003:99:0,20359,278335	0/0:14184,8:14217:99:0,28837,395712	0/0:13113,14:13140:99:0,24590,345032	0/0:6275,1:6294:99:0,12790,173763	0/0:7783,9:7800:99:0,16432,222718	0/0:6168,12:6197:99:0,13096,177975	0/0:7738,11:7766:99:0,15503,213032	0/0:8179,8:8202:99:0,17294,234303	0/0:8564,4:8579:99:0,17834,241843	0/0:10241,5:10266:99:0,20572,280326	0/0:9385,8:9414:99:0,20286,271863	0/0:7760,5:7776:99:0,15395,212690	0/0:9124,4:9144:99:0,18401,253279	0/0:10173,7:10194:99:0,20177,278158	0/0:10755,9:10781:99:0,21560,297912	0/0:5117,6:5134:99:0,10893,147944	0/0:10135,9:10157:99:0,20940,286351	0/0:17275,8:17311:99:0,33862,469933	0/0:13845,11:13880:99:0,28193,387986	0/0:13551,49:13622:99:0,27887,390663	0/0:11328,8:11361:99:0,23874,325128	0/0:9706,7:9737:99:0,20901,283199	0/0:10737,6:10774:99:0,22835,309768	0/0:12320,13:12349:99:0,26503,360012	0/0:10674,10:10699:99:0,22622,306719	0/0:13204,11:13242:99:0,26876,367907	0/0:13836,11:13869:99:0,29163,396894	0/0:12309,11:12342:99:0,24574,339950	0/0:12057,9:12084:99:0,25731,347991	0/0:13920,8:13948:99:0,28346,388682	0/0:13558,7:13588:99:0,28264,385871	0/0:15922,8:15963:99:0,32071,441148	0/0:19785,12:19833:99:0,39664,546663	0/0:12995,8:13033:99:0,25932,358086	0/0:19189,16:19233:99:0,38085,528112	0/0:15679,16:15711:99:0,30885,427839	0/0:15895,9:15933:99:0,33506,455347	0/0:14451,13:14484:99:0,29777,408597	0/0:15558,6:15592:99:0,32379,440675	0/0:19282,10:19319:99:0,39329,539147
3712	C	T	19942.7	PASS	AC=2;AF=1.739e-03;AN=1150;BaseQRankSum=-61.228;DP=6626903;Dels=0.00;ExcessHet=3.0141;FS=0.000;HaplotypeScore=462.6259;InbreedingCoeff=-0.0018;MLEAC=2;MLEAF=1.739e-03;MQ=59.99;MQ0=452;MQRankSum=0.418;QD=0.88;ReadPosRankSum=-4.908;SOR=1.478	GT:AD:DP:GQ:PL	0/0:8,0:8:18:0,18,244	0/0:8703,7:8724:99:0,17266,238640	0/0:4215,4:4225:99:0,9003,121558	0/0:10271,6:10293:99:0,20677,283818	0/0:14712,11:14728:99:0,29579,406910	0/0:13339,6:13357:99:0,25010,350173	0/0:6484,10:6500:99:0,13099,179574	0/0:8092,12:8113:99:0,17126,232613	0/0:6435,15:6457:99:0,13605,184127	0/0:7904,6:7915:99:0,15908,217609	0/0:8326,12:8340:99:0,17621,238884	0/0:8753,4:8765:99:0,18050,245709	0/0:10499,18:10525:99:0,20867,286846	0/0:9778,8:9796:99:0,20936,281354	0/0:8050,8:8067:99:0,15836,219778	0/0:9297,10:9316:99:0,18542,256247	0/0:10468,8:10485:99:0,20628,285515	0/0:11105,10:11128:99:0,22235,307103	0/0:5223,3:5230:99:0,11129,151236	0/0:10480,6:10495:99:0,21561,295339	0/0:17833,26:17880:99:0,34521,482178	0/0:14255,6:14271:99:0,28925,398903	0/0:13845,15:13872:99:0,29469,400207	0/0:11549,7:11568:99:0,24188,330082	0/0:9860,7:9883:99:0,21301,288501	0/0:10954,11:10981:99:0,23226,315660	0/0:12651,6:12674:99:0,27377,369915	0/0:10789,12:10815:99:0,22823,310273	0/0:13514,10:13533:99:0,27458,377786	0/0:14234,14:14258:99:0,29801,406860	0/0:12507,7:12528:99:0,24969,344124	0/0:12264,8:12288:99:0,26012,352796	0/0:14240,21:14283:99:0,28854,397210	0/0:13967,12:13998:99:0,29172,398137	0/0:16405,9:16426:99:0,32763,451956	0/0:20371,18:20407:99:0,40681,561143	0/0:13275,16:13305:99:0,26325,365178	0/0:19835,14:19866:99:0,39174,542776	0/0:16226,18:16273:99:0,31547,439780	0/0:16367,16:16403:99:0,34410,469286	0/0:14847,47:14912:99:0,29853,418216	0/0:15925,17:15953:99:0,33034,449901	0/0:19784,12:19823:99:0,40098,551045
3708	C	T	5888.26	PASS	AC=1;AF=8.696e-04;AN=1150;BaseQRankSum=-48.364;DP=6542270;Dels=0.00;ExcessHet=3.0103;FS=0.000;HaplotypeScore=402.0512;InbreedingCoeff=-0.0009;MLEAC=1;MLEAF=8.696e-04;MQ=59.99;MQ0=454;MQRankSum=1.069;QD=0.48;ReadPosRankSum=-11.665;SOR=1.409	GT:AD:DP:GQ:PL	0/0:8,0:8:18:0,18,234	0/0:8575,4:8586:99:0,17018,237304	0/0:4168,2:4173:99:0,8956,122227	0/0:10101,8:10114:99:0,20310,281432	0/0:14612,10:14626:99:0,29310,407191	0/0:13109,2:13116:99:0,24453,345405	0/0:6419,6:6430:99:0,13041,179698	0/0:8013,1:8020:99:0,17085,233578	0/0:6356,4:6364:99:0,13615,185450	0/0:7770,2:7781:99:0,15689,216258	0/0:8198,4:8206:99:0,17498,238949	0/0:8648,1:8658:99:0,17914,246161	0/0:10349,6:10360:99:0,20785,287139	0/0:9685,5:9700:99:0,20782,283410	0/0:7949,9:7961:99:0,15496,218213	0/0:9171,3:9182:99:0,18329,255142	0/0:10329,5:10339:99:0,20427,284196	0/0:11002,8:11016:99:0,22020,306271	0/0:5149,1:5153:99:0,11072,151237	0/0:10343,4:10354:99:0,21311,294460	0/0:17608,11:17632:99:0,34157,479348	0/0:14038,11:14057:99:0,28393,395046	0/0:13663,16:13695:99:0,29046,399470	0/0:11364,7:11380:99:0,23864,327516	0/0:9732,1:9744:99:0,21044,287695	0/0:10815,7:10825:99:0,22951,315458	0/0:12507,10:12524:99:0,27122,370416	0/0:10643,6:10658:99:0,22581,308931	0/0:13283,7:13299:99:0,26898,374028	0/0:14015,3:14028:99:0,29525,405601	0/0:12386,7:12398:99:0,24596,343504	0/0:12076,13:12102:99:0,25689,352186	0/0:14056,14:14080:99:0,28347,395118	0/0:13801,5:13815:99:0,28726,396741	0/0:16197,5:16214:99:0,32433,450811	0/0:20083,16:20111:99:0,39776,556651	0/0:13115,6:13130:99:0,26158,364061	0/0:19617,2:19627:99:0,38772,540380	0/0:16016,10:16041:99:0,31308,437280	0/0:16177,3:16192:99:0,34133,469183	0/0:14722,8:14736:99:0,30359,418801	0/0:15660,15:15689:99:0,32369,447171	0/0:19472,9:19492:99:0,39414,546301
3659	T	A	1.93778e+08	PASS	AC=1126;AF=0.979;AN=1150;BaseQRankSum=43.624;DP=7076295;Dels=0.00;ExcessHet=4.0744;FS=0.000;HaplotypeScore=404.3550;InbreedingCoeff=-0.0213;MLEAC=1126;MLEAF=0.979;MQ=59.99;MQ0=470;MQRankSum=-0.787;QD=27.44;ReadPosRankSum=15.892;SOR=0.413	GT:AD:DP:GQ:PL	1/1:0,6:6:15:205,15,0	1/1:78,8699:9025:99:232702,17044,0	1/1:16,4377:4405:99:124145,9115,0	1/1:35,10685:10750:99:289163,20856,0	1/1:36,15737:15804:99:426524,30926,0	1/1:24,13769:13814:99:353395,25070,0	1/1:19,6896:6933:99:188221,13656,0	1/1:29,8519:8564:99:241718,17705,0	1/1:15,6791:6827:99:193011,14278,0	1/1:24,8290:8338:99:222533,16168,0	1/1:25,8762:8805:99:249479,18454,0	1/1:35,9376:9438:99:257232,18817,0	1/1:28,11220:11285:99:301795,21835,0	1/1:29,10412:10472:99:296618,21857,0	1/1:25,8389:8429:99:225147,16224,0	1/1:17,9606:9637:99:260406,18820,0	1/1:34,10986:11040:99:294215,21119,0	1/1:21,11848:11888:99:320153,23131,0	1/1:7,5328:5351:99:152540,11224,0	1/1:23,10926:10969:99:302481,21945,0	1/1:32,18979:19050:99:504531,36146,0	1/1:34,14893:14962:99:410307,29678,0	1/1:41,14276:14355:99:408979,30184,0	1/1:31,11785:11850:99:333246,24324,0	1/1:30,10104:10155:99:290232,21367,0	1/1:33,11455:11509:99:326919,24041,0	1/1:28,13237:13297:99:382105,28089,0	1/1:29,11039:11084:99:311867,22953,0	1/1:30,13904:13958:99:380463,27591,0	1/1:38,14582:14661:99:413227,30275,0	1/1:43,13053:13124:99:351023,25334,0	1/1:24,12522:12574:99:358125,26375,0	1/1:39,14708:14783:99:404054,29422,0	1/1:21,14683:14732:99:411418,29991,0	1/1:48,17165:17253:99:464331,33504,0	1/1:54,21534:21629:99:583504,42056,0	1/1:49,13854:13938:99:374077,26937,0	1/1:47,21040:21141:99:565161,40717,0	1/1:30,17085:17150:99:453768,32497,0	1/1:41,17229:17313:99:484725,35465,0	1/1:49,15562:15652:99:432472,31557,0	1/1:47,16606:16689:99:459624,33461,0	1/1:46,20667:20741:99:566399,41024,0
3631	G	A	22877.3	PASS	AC=1;AF=8.696e-04;AN=1150;BaseQRankSum=-6.254;DP=7535253;Dels=0.00;ExcessHet=3.0103;FS=0.000;HaplotypeScore=525.8990;InbreedingCoeff=-0.0009;MLEAC=1;MLEAF=8.696e-04;MQ=59.99;MQ0=567;MQRankSum=1.517;QD=2.25;ReadPosRankSum=-1.367;SOR=0.975	GT:AD:DP:GQ:PL	0/0:6,0:6:15:0,15,205	0/0:9546,2:9556:99:0,19188,267155	0/0:4628,0:4633:99:0,10169,138200	0/0:11319,2:11330:99:0,23163,319781	0/0:16754,6:16772:99:0,34226,474257	0/0:14526,2:14538:99:0,27249,384820	0/0:7252,2:7259:99:0,15005,206871	0/0:9139,3:9149:99:0,19897,271689	0/0:7295,4:7307:99:0,15992,217416	0/0:8747,10:8767:99:0,17879,247939	0/0:9332,7:9344:99:0,20583,280502	0/0:10116,4:10124:99:0,21107,290892	0/0:11885,11:11903:99:0,24051,334651	0/0:11022,3:11035:99:0,24007,328002	0/0:8907,3:8913:99:0,17824,248438	0/0:10187,3:10195:99:0,20861,289083	0/0:11669,8:11684:99:0,23261,324888	0/0:12672,2:12682:99:0,25935,359071	0/0:5647,3:5654:99:0,12451,169964	0/0:11581,2:11593:99:0,24450,337010	0/0:20345,7:20368:99:0,40282,563128	0/0:15745,11:15760:99:0,32460,451100	0/0:14929,6:14943:99:0,32772,448104	0/0:12548,5:12562:99:0,26843,369071	0/0:10723,5:10736:99:0,23576,322612	0/0:12006,15:12027:99:0,25980,358459	0/0:13937,26:13977:99:0,30217,420833	0/0:11577,5:11589:99:0,25057,344264	0/0:14580,1:14591:99:0,30146,416316	0/0:15402,10:15427:99:0,33125,455272	0/0:13714,3:13727:99:0,27746,385844	0/0:13107,10:13126:99:0,28588,391951	0/0:15564,8:15583:99:0,32463,448528	0/0:15582,8:15597:99:0,33114,456216	0/0:18218,4:18230:99:0,37353,517227	0/0:22843,11:22864:99:0,46194,643217	0/0:14615,14:14640:99:0,29502,411916	0/0:22523,8:22541:99:0,45199,629984	0/0:18335,4:18350:99:0,36535,509714	0/0:18347,7:18368:99:0,39175,539164	0/0:16518,1:16526:99:0,34810,479342	0/0:17496,8:17521:99:0,37094,510044	0/0:21893,12:21919:99:0,45029,625193
3611	G	A	44434.7	PASS	AC=2;AF=1.739e-03;AN=1150;BaseQRankSum=-13.978;DP=7400029;Dels=0.00;ExcessHet=3.0141;FS=0.000;HaplotypeScore=393.4892;InbreedingCoeff=-0.0018;MLEAC=2;MLEAF=1.739e-03;MQ=59.99;MQ0=570;MQRankSum=-0.037;QD=1.10;ReadPosRankSum=-3.396;SOR=0.641	GT:AD:DP:GQ:PL	0/0:7,0:7:18:0,18,244	0/0:9293,3:9301:99:0,18417,258145	0/0:4484,4:4489:99:0,9730,133647	0/0:10979,4:10991:99:0,22218,308632	0/0:16179,5:16189:99:0,32934,456876	0/0:14111,18:14134:99:0,25839,370419	0/0:6952,1:6959:99:0,14353,197767	0/0:8930,2:8936:99:0,19299,264231	0/0:7099,1:7102:99:0,15485,211066	0/0:8389,4:8397:99:0,17277,238704	0/0:9102,5:9109:99:0,20051,273831	0/0:9717,1:9724:99:0,20325,279936	0/0:11596,7:11609:99:0,23242,323211	0/0:10789,4:10802:99:0,23503,321116	0/0:8628,3:8634:99:0,17012,238803	0/0:9891,1:9899:99:0,19931,277067	0/0:11313,0:11318:99:0,22396,312919	0/0:12382,1:12385:99:0,25032,348547	0/0:5519,2:5526:99:0,12087,165441	0/0:11236,1:11240:99:0,23473,324217	0/0:19709,4:19728:99:0,38689,541516	0/0:15338,7:15353:99:0,31496,437991	0/0:14707,3:14720:99:0,31903,436663	0/0:12269,11:12284:99:0,25942,359349	0/0:10484,2:10492:99:0,22951,314413	0/0:11922,3:11932:99:0,25636,352628	0/0:13691,4:13699:99:0,30008,411166	0/0:11256,1:11264:99:0,24206,332304	0/0:14340,5:14358:99:0,29233,406708	0/0:15132,4:15140:99:0,32259,443687	0/0:13253,9:13268:99:0,26421,369030	0/0:12802,7:12815:99:0,27552,378946	0/0:15246,2:15255:99:0,31530,436325	0/0:15502,6:15520:99:0,32569,450149	0/0:17868,6:17887:99:0,36111,504025	0/0:22211,7:22233:99:0,44472,620368	0/0:14192,3:14198:99:0,28630,398521	0/0:21834,7:21856:99:0,43486,608033	0/0:17803,3:17823:99:0,35110,490925	0/0:17955,33:17996:99:0,37303,524535	0/0:16060,8:16077:99:0,33299,461710	0/0:17227,3:17245:99:0,36169,499250	0/0:21396,5:21413:99:0,43640,606846
3584	C	T	1120.38	PASS	AC=2;AF=1.739e-03;AN=1150;BaseQRankSum=-96.530;DP=7288132;Dels=0.00;ExcessHet=3.0141;FS=0.000;HaplotypeScore=362.2808;InbreedingCoeff=-0.0017;MLEAC=1;MLEAF=8.696e-04;MQ=59.99;MQ0=543;MQRankSum=-1.574;QD=0.03;ReadPosRankSum=-16.077;SOR=1.456	GT:AD:DP:GQ:PL	0/0:8,0:8:18:0,18,250	0/0:8866,14:8898:99:0,17669,244953	0/0:4299,3:4309:99:0,9314,125086	0/0:10601,10:10628:99:0,21612,296385	0/0:15603,20:15643:99:0,31985,437744	0/0:13446,9:13467:99:0,25196,355053	0/0:6713,9:6732:99:0,13860,188923	0/0:8734,13:8764:99:0,18857,254277	0/0:6757,11:6778:99:0,14725,198104	0/0:8098,14:8120:99:0,16664,227213	0/0:8813,14:8847:99:0,19302,259212	0/0:9252,19:9293:99:0,19170,262003	0/0:11142,9:11174:99:0,22502,307944	0/0:10420,20:10464:99:0,22605,305703	0/0:8268,8:8290:99:0,16328,226475	0/0:9626,8:9651:99:0,19490,267690	0/0:10851,9:10886:99:0,21735,299518	0/0:12002,13:12030:99:0,24159,333517	0/0:5304,4:5321:99:0,11537,155890	0/0:10881,8:10910:99:0,22858,312391	0/0:19084,17:19120:99:0,37574,520677	0/0:15022,11:15062:99:0,31077,425922	0/0:14227,22:14284:99:0,31056,419586	0/0:11968,12:12001:99:0,25728,349504	0/0:10347,7:10369:99:0,22539,305550	0/0:11602,14:11636:99:0,25189,340380	0/0:13258,11:13288:99:0,29363,395386	0/0:10989,17:11032:99:0,23613,321801	0/0:13867,13:13902:99:0,28609,391963	0/0:14740,20:14786:99:0,31429,428374	0/0:12617,17:12654:99:0,25277,349551	0/0:12454,14:12488:99:0,26920,363730	0/0:14801,18:14847:99:0,30451,418380	0/0:15056,20:15097:99:0,31944,436166	0/0:17395,14:17431:99:0,35500,488046	0/0:21631,22:21703:99:0,43496,600171	0/0:13653,9:13681:99:0,27688,380945	0/0:21315,29:21375:99:0,42653,589536	0/0:17382,15:17425:99:0,34417,476191	0/0:17573,24:17627:99:0,37383,509582	0/0:15465,23:15519:99:0,32120,440290	0/0:16825,19:16872:99:0,35394,481412	0/0:20707,23:20761:99:0,42612,588354
3573	G	A	7960.68	PASS	AC=2;AF=1.739e-03;AN=1150;BaseQRankSum=-29.525;DP=7356122;Dels=0.00;ExcessHet=3.0141;FS=0.000;HaplotypeScore=389.2588;InbreedingCoeff=-0.0018;MLEAC=2;MLEAF=1.739e-03;MQ=59.99;MQ0=524;MQRankSum=-1.050;QD=0.40;ReadPosRankSum=0.367;SOR=1.126	GT:AD:DP:GQ:PL	0/0:7,0:7:18:0,18,244	0/0:8978,7:8997:99:0,17930,249979	0/0:4302,6:4316:99:0,9359,127087	0/0:10607,6:10633:99:0,21722,298648	0/0:15658,6:15681:99:0,32394,443954	0/0:13537,1:13549:99:0,25604,358739	0/0:6790,11:6811:99:0,13934,192432	0/0:8861,4:8879:99:0,19297,261075	0/0:6776,11:6797:99:0,14773,201470	0/0:8121,8:8140:99:0,16801,230300	0/0:8818,4:8831:99:0,19396,262203	0/0:9220,2:9232:99:0,19451,265561	0/0:11177,2:11192:99:0,22801,312579	0/0:10495,7:10520:99:0,22906,309798	0/0:8340,3:8348:99:0,16633,230635	0/0:9705,1:9714:99:0,19773,272639	0/0:11022,4:11041:99:0,22211,306516	0/0:12090,6:12106:99:0,24558,339576	0/0:5368,4:5379:99:0,11670,158879	0/0:10973,11:10997:99:0,22972,316453	0/0:19305,19:19347:99:0,38184,531889	0/0:15174,11:15200:99:0,31435,433255	0/0:14357,6:14379:99:0,31563,428041	0/0:12075,5:12095:99:0,26042,354147	0/0:10444,3:10461:99:0,22864,310593	0/0:11715,7:11733:99:0,25372,345252	0/0:13435,7:13457:99:0,29784,403854	0/0:10990,9:11016:99:0,23835,324210	0/0:13968,7:13993:99:0,29022,397844	0/0:14887,4:14906:99:0,31968,435529	0/0:12669,30:12711:99:0,25182,354673	0/0:12492,5:12510:99:0,27276,369471	0/0:14955,4:14975:99:0,31096,426528	0/0:15206,6:15222:99:0,32581,444581	0/0:17539,33:17598:99:0,35238,494566	0/0:21846,9:21882:99:0,44285,611838	0/0:13775,11:13798:99:0,28109,387630	0/0:21500,4:21536:99:0,43373,599382	0/0:17625,12:17653:99:0,34952,485791	0/0:17769,7:17792:99:0,38121,520153	0/0:15625,4:15645:99:0,32800,449945	0/0:17008,11:17030:99:0,36003,491214	0/0:20843,9:20877:99:0,43516,596418
3550	C	T	9742.26	PASS	AC=1;AF=8.696e-04;AN=1150;BaseQRankSum=-92.906;DP=7599214;Dels=0.00;ExcessHet=3.0103;FS=0.000;HaplotypeScore=387.4671;InbreedingCoeff=-0.0009;MLEAC=1;MLEAF=8.696e-04;MQ=59.99;MQ0=513;MQRankSum=0.759;QD=0.91;ReadPosRankSum=-20.255;SOR=1.816	GT:AD:DP:GQ:PL	0/0:9,0:9:18:0,18,239	0/0:9114,9:9137:99:0,17586,244545	0/0:4342,3:4358:99:0,9087,123234	0/0:10713,12:10742:99:0,21272,293155	0/0:16063,14:16098:99:0,31900,439400	0/0:13604,9:13641:99:0,24902,350946	0/0:6951,15:6980:99:0,13831,190133	0/0:9149,19:9179:99:0,18985,259079	0/0:6933,11:6954:99:0,14593,197774	0/0:8303,8:8325:99:0,16390,224984	0/0:9099,24:9141:99:0,19127,258262	0/0:9289,7:9317:99:0,18794,257369	0/0:11271,12:11302:99:0,22106,304405	0/0:10776,15:10816:99:0,22636,307180	0/0:8347,7:8371:99:0,16090,224044	0/0:9887,6:9915:99:0,19344,268237	0/0:11367,11:11393:99:0,21814,304516	0/0:12396,8:12426:99:0,24190,335205	0/0:5568,10:5586:99:0,11484,157424	0/0:11350,15:11379:99:0,22681,313361	0/0:19792,9:19830:99:0,37715,527301	0/0:15499,21:15555:99:0,30579,423730	0/0:15032,25:15092:99:0,31456,428608	0/0:12521,17:12560:99:0,25671,351601	0/0:10844,15:10872:99:0,22704,310493	0/0:12148,22:12197:99:0,25158,344125	0/0:14006,17:14052:99:0,29800,405468	0/0:11398,18:11435:99:0,23607,321957	0/0:14136,16:14180:99:0,28073,387478	0/0:15475,24:15537:99:0,31644,434979	0/0:13066,19:13105:99:0,25197,351500	0/0:13020,22:13075:99:0,26943,368575	0/0:15345,24:15394:99:0,30655,422513	0/0:15793,19:15835:99:0,32075,440720	0/0:18112,23:18162:99:0,35389,492445	0/0:22421,25:22492:99:0,43489,604885	0/0:14170,17:14207:99:0,27601,383049	0/0:22102,18:22144:99:0,42824,593823	0/0:18085,19:18145:99:0,34328,479519	0/0:18450,23:18510:99:0,37714,517164	0/0:16012,15:16048:99:0,32324,443232	0/0:17496,27:17558:99:0,35540,486180	0/0:21404,24:21458:99:0,42456,587447
3549	C	T	20100.7	PASS	AC=2;AF=1.739e-03;AN=1150;BaseQRankSum=-30.393;DP=7573085;Dels=0.00;ExcessHet=3.0141;FS=0.000;HaplotypeScore=381.1285;InbreedingCoeff=-0.0018;MLEAC=2;MLEAF=1.739e-03;MQ=59.99;MQ0=515;MQRankSum=0.394;QD=1.03;ReadPosRankSum=-10.598;SOR=0.813	GT:AD:DP:GQ:PL	0/0:9,0:9:18:0,18,255	0/0:9092,5:9109:99:0,17545,246615	0/0:4344,2:4350:99:0,9251,125802	0/0:10717,7:10736:99:0,21400,296979	0/0:16007,10:16042:99:0,31971,443252	0/0:13551,7:13565:99:0,24929,353319	0/0:6941,5:6951:99:0,13999,193748	0/0:9157,4:9178:99:0,19255,264397	0/0:6931,4:6942:99:0,14748,201370	0/0:8271,2:8283:99:0,16477,228621	0/0:9096,5:9110:99:0,19286,263372	0/0:9276,1:9285:99:0,18976,261058	0/0:11228,23:11263:99:0,21836,308052	0/0:10747,5:10761:99:0,22909,312597	0/0:8332,3:8337:99:0,16111,225168	0/0:9859,4:9881:99:0,19341,269923	0/0:11343,6:11356:99:0,21878,306630	0/0:12362,7:12379:99:0,24199,338071	0/0:5566,6:5585:99:0,11666,159898	0/0:11325,3:11344:99:0,22898,317216	0/0:19718,6:19744:99:0,37722,530703	0/0:15472,12:15507:99:0,30744,428537	0/0:15021,5:15046:99:0,31687,434567	0/0:12517,5:12539:99:0,25871,356079	0/0:10826,3:10836:99:0,22930,315039	0/0:12134,5:12155:99:0,25382,349324	0/0:13982,1:14003:99:0,30012,410355	0/0:11364,3:11380:99:0,23687,325814	0/0:14113,12:14147:99:0,28128,392074	0/0:15456,10:15484:99:0,31840,440801	0/0:13031,5:13054:99:0,25461,355245	0/0:12993,11:13022:99:0,27175,373709	0/0:15313,6:15345:99:0,30817,427516	0/0:15796,8:15816:99:0,32274,447115	0/0:18070,11:18101:99:0,35602,497006	0/0:22382,11:22419:99:0,43665,610837	0/0:14118,11:14148:99:0,27544,386070	0/0:22068,8:22095:99:0,42849,599970	0/0:18063,9:18079:99:0,34561,483771	0/0:18403,10:18435:99:0,37901,524025	0/0:15978,5:15999:99:0,32395,449316	0/0:17442,7:17480:99:0,35757,492589	0/0:21373,13:21406:99:0,42604,595854
3510	C	T	10744.7	PASS	AC=2;AF=1.739e-03;AN=1150;BaseQRankSum=-5.348;DP=7423217;Dels=0.00;ExcessHet=3.0141;FS=0.000;HaplotypeScore=363.8771;InbreedingCoeff=-0.0018;MLEAC=2;MLEAF=1.739e-03;MQ=59.99;MQ0=508;MQRankSum=1.644;QD=0.51;ReadPosRankSum=-2.256;SOR=0.782	GT:AD:DP:GQ:PL	0/0:8,0:8:18:0,18,248	0/0:8677,0:8680:99:0,16963,237305	0/0:4112,3:4118:99:0,8724,119881	0/0:10404,2:10413:99:0,20864,289351	0/0:15591,5:15615:99:0,31151,433061	0/0:13288,2:13301:99:0,24489,347160	0/0:6788,2:6797:99:0,13823,190611	0/0:9003,1:9006:99:0,18931,259699	0/0:6650,3:6670:99:0,14181,194375	0/0:7927,3:7933:99:0,15994,221072	0/0:8960,4:8969:99:0,19036,260320	0/0:8871,12:8889:99:0,17966,251355	0/0:10672,3:10695:99:0,21249,295052	0/0:10472,5:10487:99:0,22349,306265	0/0:7829,3:7836:99:0,15352,214909	0/0:9643,4:9657:99:0,18913,265179	0/0:10904,9:10917:99:0,20871,294851	0/0:11917,25:11956:99:0,22909,326975	0/0:5402,3:5410:99:0,11329,156431	0/0:10955,5:10983:99:0,22249,309635	0/0:19028,6:19051:99:0,36647,515637	0/0:15145,65:15229:99:0,28740,419344	0/0:15326,5:15345:99:0,32213,443472	0/0:12316,3:12325:99:0,25591,353108	0/0:10708,12:10723:99:0,22581,312759	0/0:12110,3:12117:99:0,25329,349499	0/0:14075,6:14092:99:0,29946,411809	0/0:11350,5:11357:99:0,23533,324853	0/0:13963,5:13978:99:0,27906,388807	0/0:15452,4:15466:99:0,32039,442928	0/0:12781,2:12792:99:0,24837,347412	0/0:13159,2:13167:99:0,27786,381660	0/0:15553,5:15572:99:0,31067,433062	0/0:15966,7:15990:99:0,32597,453497	0/0:18107,6:18126:99:0,35335,495216	0/0:21901,2:21920:99:0,42911,600699	0/0:13839,15:13862:99:0,26894,379697	0/0:21773,8:21794:99:0,42153,591222	0/0:17548,2:17561:99:0,33786,473976	0/0:18178,9:18195:99:0,37384,519010	0/0:15619,6:15631:99:0,31684,439921	0/0:17546,8:17567:99:0,35717,495455	0/0:21349,10:21368:99:0,42695,595204
3499	G	A	94173.7	PASS	AC=2;AF=1.739e-03;AN=1150;BaseQRankSum=28.720;DP=7486523;Dels=0.00;ExcessHet=3.0141;FS=0.000;HaplotypeScore=388.9286;InbreedingCoeff=-0.0018;MLEAC=2;MLEAF=1.739e-03;MQ=59.99;MQ0=575;MQRankSum=0.010;QD=4.92;ReadPosRankSum=2.400;SOR=0.740	GT:AD:DP:GQ:PL	0/0:8,0:8:18:0,18,250	0/0:8589,3:8593:99:0,16696,234753	0/0:4113,2:4117:99:0,8686,119402	0/0:10504,8:10523:99:0,20866,291234	0/0:15916,4:15935:99:0,31564,439782	0/0:13112,1:13122:99:0,24136,342351	0/0:6897,0:6905:99:0,13944,192825	0/0:9066,1:9076:99:0,18913,260313	0/0:6696,3:6702:99:0,14314,196025	0/0:7912,8:7922:99:0,15851,221415	0/0:8945,1:8953:99:0,19135,261691	0/0:8843,3:8849:99:0,18238,252011	0/0:10697,3:10709:99:0,21363,296462	0/0:10640,1:10652:99:0,22629,310313	0/0:7842,2:7846:99:0,15282,214680	0/0:9638,4:9650:99:0,18848,264852	0/0:10842,1:10848:99:0,20847,293019	0/0:12007,2:12015:99:0,23560,329460	0/0:5431,1:5435:99:0,11428,157325	0/0:11143,1:11147:99:0,22616,314157	0/0:19126,6:19140:99:0,36762,517505	0/0:15271,6:15289:99:0,30367,424372	0/0:15539,4:15551:99:0,32643,449918	0/0:12309,3:12320:99:0,25679,354321	0/0:10765,5:10776:99:0,22815,314392	0/0:12236,2:12242:99:0,25614,353608	0/0:14277,3:14285:99:0,30371,418346	0/0:11366,2:11374:99:0,23654,326215	0/0:14036,0:14044:99:0,27895,388635	0/0:15670,3:15680:99:0,32430,448452	0/0:12868,3:12879:99:0,24942,349946	0/0:13274,6:13288:99:0,27780,383769	0/0:15595,2:15610:99:0,31317,435436	0/0:16034,3:16047:99:0,32893,456058	0/0:18252,3:18264:99:0,35703,500071	0/0:22024,6:22042:99:0,43120,604046	0/0:13929,5:13941:99:0,27249,381632	0/0:21941,8:21961:99:0,42277,595061	0/0:17706,2:17719:99:0,33855,476092	0/0:18406,8:18427:99:0,37685,524322	0/0:15732,2:15742:99:0,31943,443190	0/0:17666,8:17688:99:0,35922,499029	0/0:21369,4:21385:99:0,42770,596168
3471	C	T	12447.3	PASS	AC=1;AF=8.696e-04;AN=1150;BaseQRankSum=-15.609;DP=7208809;Dels=0.00;ExcessHet=3.0103;FS=0.000;HaplotypeScore=289.9927;InbreedingCoeff=-0.0009;MLEAC=1;MLEAF=8.696e-04;MQ=59.99;MQ0=629;MQRankSum=0.404;QD=0.70;ReadPosRankSum=-2.298;SOR=0.856	GT:AD:DP:GQ:PL	0/0:9,0:9:21:0,21,291	0/0:8254,1:8256:99:0,16975,235392	0/0:3906,2:3908:99:0,8783,119602	0/0:10085,2:10094:99:0,21080,290072	0/0:15380,4:15391:99:0,31855,439740	0/0:12212,1:12218:99:0,23408,328953	0/0:6632,2:6638:99:0,13883,191177	0/0:8730,4:8737:99:0,19087,261192	0/0:6338,1:6341:99:0,14293,193787	0/0:7556,6:7566:99:0,15914,219817	0/0:8403,7:8414:99:0,18963,257438	0/0:8426,1:8431:99:0,18260,249562	0/0:10157,4:10165:99:0,21132,291616	0/0:10090,1:10097:99:0,22584,306525	0/0:7447,3:7453:99:0,15159,211100	0/0:9009,4:9018:99:0,18784,260011	0/0:10201,5:10209:99:0,20573,286789	0/0:11517,4:11532:99:0,23883,330686	0/0:5142,3:5150:99:0,11464,156247	0/0:10616,2:10624:99:0,22781,313396	0/0:18287,5:18299:99:0,36933,514025	0/0:14576,4:14588:99:0,30579,422512	0/0:15308,3:15320:99:0,33541,458512	0/0:11937,4:11944:99:0,26007,356381	0/0:10254,4:10262:99:0,22844,311248	0/0:11700,1:11709:99:0,25631,350724	0/0:13723,1:13732:99:0,30662,418211	0/0:10852,2:10859:99:0,23599,322773	0/0:13418,6:13429:99:0,27645,383516	0/0:15010,3:15025:99:0,32473,446048	0/0:12205,9:12220:99:0,24929,346210	0/0:12622,2:12630:99:0,27693,378575	0/0:14844,0:14854:99:0,31160,429884	0/0:15391,5:15402:99:0,33004,454113	0/0:17512,1:17526:99:0,36109,499945	0/0:21446,5:21468:99:0,43682,607191	0/0:13315,3:13325:99:0,27383,379629	0/0:20955,4:20971:99:0,42336,588856	0/0:17073,4:17082:99:0,34106,475236	0/0:17693,3:17707:99:0,38302,525436	0/0:15012,5:15026:99:0,31912,440157	0/0:17155,4:17171:99:0,36267,498714	0/0:20453,5:20475:99:0,42791,592041
3330	G	A	5913.26	PASS	AC=1;AF=8.696e-04;AN=1150;BaseQRankSum=-41.536;DP=6044822;Dels=0.00;ExcessHet=3.0103;FS=0.000;HaplotypeScore=286.2831;InbreedingCoeff=-0.0009;MLEAC=1;MLEAF=8.696e-04;MQ=59.99;MQ0=375;MQRankSum=0.286;QD=0.31;ReadPosRankSum=-7.215;SOR=0.821	GT:AD:DP:GQ:PL	0/0:13,0:13:30:0,30,415	0/0:7101,1:7109:99:0,14362,198902	0/0:3328,2:3333:99:0,7370,99592	0/0:8415,2:8425:99:0,17639,241523	0/0:12956,7:12969:99:0,26870,370240	0/0:10080,7:10095:99:0,19050,268344	0/0:5411,6:5420:99:0,11407,156997	0/0:6937,3:6947:99:0,15286,207260	0/0:5299,2:5304:99:0,11857,159892	0/0:6501,7:6514:99:0,13443,185437	0/0:6898,3:6908:99:0,15403,207664	0/0:7274,1:7281:99:0,15632,213033	0/0:8326,9:8355:99:0,17237,237358	0/0:8250,4:8263:99:0,18423,249303	0/0:6132,11:6144:99:0,12310,173088	0/0:7630,7:7641:99:0,15627,216811	0/0:8319,8:8341:99:0,16466,231440	0/0:9369,2:9381:99:0,19268,265872	0/0:4316,1:4323:99:0,9465,128972	0/0:8883,10:8903:99:0,18838,259950	0/0:15224,4:15238:99:0,30640,425457	0/0:12211,8:12229:99:0,25275,349366	0/0:12689,6:12697:99:0,27802,380239	0/0:10009,9:10027:99:0,21694,297413	0/0:8352,6:8369:99:0,18532,252995	0/0:9612,4:9629:99:0,21262,289287	0/0:10885,5:10895:99:0,24521,332538	0/0:8954,26:8989:99:0,18874,265207	0/0:11029,10:11042:99:0,22728,314248	0/0:12275,7:12289:99:0,26527,363819	0/0:10138,1:10149:99:0,20617,285263	0/0:10238,6:10250:99:0,22475,306653	0/0:12204,6:12221:99:0,25585,352341	0/0:12668,6:12684:99:0,27259,374149	0/0:14379,9:14402:99:0,29651,409756	0/0:17641,8:17663:99:0,36110,499792	0/0:11065,2:11077:99:0,22645,313276	0/0:16770,7:16788:99:0,33980,471446	0/0:13788,12:13817:99:0,27319,381632	0/0:14704,8:14723:99:0,31666,434969	0/0:12461,4:12475:99:0,26403,362440	0/0:14064,9:14081:99:0,29745,408687	0/0:17303,7:17323:99:0,35923,495567
3295	G	A	16573.7	PASS	AC=2;AF=1.739e-03;AN=1150;BaseQRankSum=-34.892;DP=6375556;Dels=0.00;ExcessHet=3.0141;FS=0.000;HaplotypeScore=350.9064;InbreedingCoeff=-0.0017;MLEAC=2;MLEAF=1.739e-03;MQ=59.99;MQ0=376;MQRankSum=1.785;QD=0.88;ReadPosRankSum=-3.008;SOR=0.701	GT:AD:DP:GQ:PL	0/0:11,0:11:27:0,27,370	0/0:7410,6:7422:99:0,14621,205119	0/0:3534,4:3539:99:0,7630,104642	0/0:8677,6:8690:99:0,17922,247704	0/0:13695,9:13708:99:0,27553,383721	0/0:10355,5:10363:99:0,19639,276665	0/0:5709,3:5713:99:0,11747,162773	0/0:7311,2:7319:99:0,15765,215883	0/0:5557,6:5569:99:0,12151,166348	0/0:6842,1:6848:99:0,14125,194463	0/0:7135,7:7146:99:0,15710,214698	0/0:7686,1:7691:99:0,16128,221656	0/0:8841,12:8856:99:0,17669,247849	0/0:8590,0:8597:99:0,18921,257240	0/0:6697,8:6707:99:0,13142,185865	0/0:8099,1:8104:99:0,16310,226694	0/0:8860,5:8874:99:0,17452,244494	0/0:9819,1:9828:99:0,19805,275365	0/0:4431,2:4436:99:0,9510,131050	0/0:9273,5:9285:99:0,19376,267972	0/0:15852,10:15883:99:0,31131,437580	0/0:12752,3:12769:99:0,26096,362474	0/0:13163,2:13183:99:0,28658,392483	0/0:10492,4:10504:99:0,22447,308345	0/0:8607,7:8619:99:0,18827,258360	0/0:10092,3:10101:99:0,21929,300459	0/0:11200,3:11208:99:0,24922,340130	0/0:9344,6:9358:99:0,20024,275785	0/0:11511,3:11525:99:0,23440,325332	0/0:12709,5:12722:99:0,27267,375183	0/0:10695,5:10706:99:0,21307,297102	0/0:10641,3:10651:99:0,23270,318278	0/0:12819,5:12832:99:0,26515,367614	0/0:13160,3:13170:99:0,27909,384285	0/0:15287,3:15298:99:0,30805,428612	0/0:18962,4:18972:99:0,37718,525942	0/0:11657,4:11663:99:0,23256,324667	0/0:17805,7:17827:99:0,35330,493499	0/0:14801,7:14823:99:0,28703,403806	0/0:15296,0:15304:99:0,32364,445906	0/0:13094,10:13107:99:0,26994,374323	0/0:14692,6:14709:99:0,30614,423424	0/0:18072,10:18095:99:0,37131,515671
3289	C	T	28362.3	PASS	AC=1;AF=8.696e-04;AN=1150;BaseQRankSum=-8.398;DP=6236351;Dels=0.00;ExcessHet=3.0103;FS=0.000;HaplotypeScore=309.2352;InbreedingCoeff=-0.0009;MLEAC=1;MLEAF=8.696e-04;MQ=59.99;MQ0=347;MQRankSum=-0.805;QD=1.72;ReadPosRankSum=-3.522;SOR=0.730	GT:AD:DP:GQ:PL	0/0:10,0:10:24:0,24,331	0/0:7246,3:7256:99:0,14089,197846	0/0:3455,1:3456:99:0,7436,100995	0/0:8533,2:8542:99:0,17387,240248	0/0:13305,4:13322:99:0,26510,368890	0/0:10190,8:10207:99:0,19069,269964	0/0:5543,3:5550:99:0,11362,156717	0/0:7113,2:7122:99:0,15235,208068	0/0:5462,3:5470:99:0,11800,161143	0/0:6734,2:6742:99:0,13678,188893	0/0:6941,1:6950:99:0,15265,207430	0/0:7517,2:7524:99:0,15620,214639	0/0:8679,1:8686:99:0,17493,241745	0/0:8387,3:8397:99:0,18166,248210	0/0:6535,6:6545:99:0,12723,178692	0/0:7905,7:7918:99:0,15528,218359	0/0:8736,5:8745:99:0,16927,238361	0/0:9533,3:9542:99:0,18917,264047	0/0:4332,0:4334:99:0,9216,126604	0/0:9083,5:9096:99:0,18633,259070	0/0:15529,3:15545:99:0,30179,423602	0/0:12508,4:12518:99:0,25150,349988	0/0:12863,3:12875:99:0,27689,379360	0/0:10302,2:10309:99:0,21708,298931	0/0:8452,0:8460:99:0,18275,250049	0/0:9866,1:9876:99:0,21185,289995	0/0:11007,4:11015:99:0,24161,329789	0/0:9206,2:9222:99:0,19526,268535	0/0:11407,4:11421:99:0,22935,319214	0/0:12419,7:12436:99:0,26167,362047	0/0:10448,1:10459:99:0,20514,286487	0/0:10538,2:10545:99:0,22651,310339	0/0:12582,5:12595:99:0,25689,356352	0/0:12973,5:12984:99:0,26998,373788	0/0:14995,8:15009:99:0,29728,415841	0/0:18567,9:18597:99:0,36247,508733	0/0:11361,4:11373:99:0,22340,312866	0/0:17417,19:17444:99:0,33752,476392	0/0:14494,15:14521:99:0,27506,390220	0/0:14954,51:15014:99:0,29811,428444	0/0:12784,21:12813:99:0,25529,360294	0/0:14437,7:14454:99:0,29622,410288	0/0:17841,5:17855:99:0,36223,503636
3090	G	C	1.49197e+08	PASS	AC=1150;AF=1.00;AN=1150;BaseQRankSum=97.876;DP=5297162;Dels=0.00;ExcessHet=3.0103;FS=0.000;HaplotypeScore=590.4954;InbreedingCoeff=-0.0001;MLEAC=1150;MLEAF=1.00;MQ=59.99;MQ0=342;MQRankSum=-0.106;QD=28.27;ReadPosRankSum=15.054;SOR=0.178	GT:AD:DP:GQ:PL	1/1:0,4:4:9:118,9,0	1/1:5,6166:6191:99:171172,12475,0	1/1:7,3104:3120:99:90511,6722,0	1/1:4,7465:7489:99:210592,15490,0	1/1:8,10582:10622:99:296349,21697,0	1/1:5,9237:9257:99:246777,17696,0	1/1:4,4361:4388:99:124435,9231,0	1/1:8,6139:6174:99:178267,13284,0	1/1:3,4613:4637:99:135022,10117,0	1/1:4,5559:5576:99:158291,11683,0	1/1:14,6260:6302:99:183808,13719,0	1/1:3,6065:6089:99:175731,13048,0	1/1:4,7585:7611:99:212078,15607,0	1/1:6,7313:7363:99:214821,16091,0	1/1:9,5792:5814:99:159649,11612,0	1/1:4,6854:6890:99:191816,13972,0	1/1:4,7598:7619:99:211861,15406,0	1/1:3,8373:8390:99:232870,17016,0	1/1:2,3993:4018:99:116264,8607,0	1/1:10,7677:7716:99:219257,16107,0	1/1:15,13268:13317:99:364186,26397,0	1/1:8,10830:10876:99:305257,22356,0	1/1:9,10842:10881:99:314828,23306,0	1/1:8,8567:8607:99:247364,18291,0	1/1:8,7620:7666:99:221022,16407,0	1/1:7,8345:8376:99:241667,17833,0	1/1:9,9935:9964:99:291070,21536,0	1/1:8,8036:8075:99:231405,17169,0	1/1:8,10355:10409:99:289343,21182,0	1/1:8,10909:10979:99:313344,23074,0	1/1:8,9060:9094:99:250530,18184,0	1/1:12,9223:9272:99:270574,20089,0	1/1:12,11051:11101:99:308984,22737,0	1/1:10,10942:10989:99:315114,23197,0	1/1:4,12708:12740:99:355908,26008,0	1/1:12,15045:15105:99:417588,30382,0	1/1:7,9671:9700:99:271860,19784,0	1/1:5,14960:15014:99:411541,29910,0	1/1:5,11944:11988:99:328423,23852,0	1/1:5,12782:12831:99:366956,27078,0	1/1:15,11233:11280:99:319767,23457,0	1/1:7,12922:12973:99:370049,27355,0	1/1:11,15024:15078:99:427485,31396,0
3069	G	A	4871.26	PASS	AC=1;AF=8.696e-04;AN=1150;BaseQRankSum=-70.521;DP=5018143;Dels=0.00;ExcessHet=3.0103;FS=0.000;HaplotypeScore=588.3390;InbreedingCoeff=-0.0009;MLEAC=1;MLEAF=8.696e-04;MQ=59.99;MQ0=337;MQRankSum=1.010;QD=0.33;ReadPosRankSum=-2.105;SOR=0.669	GT:AD:DP:GQ:PL	0/0:4,0:4:12:0,12,149	0/0:5978,5:5997:99:0,11983,165439	0/0:2979,5:2990:99:0,6316,85960	0/0:7274,5:7294:99:0,15031,205157	0/0:9975,8:10006:99:0,20410,279432	0/0:9218,10:9259:99:0,17226,242212	0/0:4227,4:4236:99:0,8806,119834	0/0:5837,13:5862:99:0,12543,170560	0/0:4355,7:4376:99:0,9620,128429	0/0:5520,2:5538:99:0,11322,154260	0/0:6096,11:6128:99:0,13162,177711	0/0:5871,6:5884:99:0,12457,168808	0/0:7360,6:7384:99:0,14913,204083	0/0:7099,4:7123:99:0,15513,207721	0/0:5561,4:5573:99:0,11022,153663	0/0:6613,6:6637:99:0,13309,183233	0/0:7372,6:7395:99:0,14713,203264	0/0:8028,11:8051:99:0,16193,223600	0/0:3950,1:3959:99:0,8418,114102	0/0:7422,6:7438:99:0,15430,210095	0/0:12735,20:12780:99:0,24686,345844	0/0:10312,13:10338:99:0,20985,288727	0/0:10056,2:10069:99:0,21726,293966	0/0:8110,5:8130:99:0,17313,233924	0/0:7223,3:7243:99:0,15568,211180	0/0:7807,7:7830:99:0,16655,226526	0/0:9454,5:9474:99:0,20588,277735	0/0:7626,12:7653:99:0,16278,221390	0/0:9785,6:9815:99:0,20046,274807	0/0:10344,8:10371:99:0,21730,297153	0/0:8667,11:8698:99:0,17224,238466	0/0:8702,13:8735:99:0,18980,256402	0/0:10419,6:10452:99:0,21458,292539	0/0:10131,6:10155:99:0,21487,292964	0/0:11962,7:11993:99:0,24326,334084	0/0:14107,16:14159:99:0,28452,390406	0/0:9252,6:9275:99:0,18846,258687	0/0:14038,13:14078:99:0,27726,384092	0/0:11298,9:11332:99:0,22316,309049	0/0:12025,26:12084:99:0,24992,344274	0/0:10734,12:10767:99:0,22349,305075	0/0:12346,18:12382:99:0,25768,353151	0/0:14239,7:14272:99:0,29349,402606
3065	C	T	77417.7	PASS	AC=2;AF=1.739e-03;AN=1150;BaseQRankSum=-73.395;DP=5180867;Dels=0.00;ExcessHet=3.0141;FS=0.000;HaplotypeScore=646.9245;InbreedingCoeff=-0.0018;MLEAC=2;MLEAF=1.739e-03;MQ=59.99;MQ0=332;MQRankSum=-0.387;QD=3.68;ReadPosRankSum=-1.289;SOR=0.840	GT:AD:DP:GQ:PL	0/0:3,0:3:9:0,9,113	0/0:6215,6:6226:99:0,12514,172828	0/0:3100,3:3109:99:0,6687,90463	0/0:7536,6:7552:99:0,15476,212221	0/0:10388,14:10419:99:0,21269,291761	0/0:9637,3:9654:99:0,18084,253119	0/0:4415,4:4428:99:0,9207,125660	0/0:6032,6:6048:99:0,13013,175671	0/0:4533,6:4548:99:0,9912,133227	0/0:5731,2:5741:99:0,11782,160188	0/0:6339,6:6355:99:0,13785,185525	0/0:6104,5:6124:99:0,12976,175783	0/0:7584,2:7605:99:0,15463,211058	0/0:7326,8:7348:99:0,15903,214493	0/0:5793,6:5805:99:0,11475,159144	0/0:6871,9:6894:99:0,13888,191299	0/0:7676,1:7685:99:0,15376,212001	0/0:8320,32:8366:99:0,16239,231725	0/0:4082,4:4091:99:0,8727,118942	0/0:7685,7:7707:99:0,15948,218962	0/0:13235,14:13271:99:0,25858,361402	0/0:10602,6:10627:99:0,21726,297878	0/0:10363,6:10383:99:0,22294,301690	0/0:8337,2:8359:99:0,17792,241372	0/0:7513,3:7531:99:0,16205,219950	0/0:8053,5:8070:99:0,17148,233311	0/0:9780,8:9804:99:0,21139,286566	0/0:7877,8:7899:99:0,16681,226957	0/0:10114,7:10140:99:0,20827,285584	0/0:10717,6:10738:99:0,22526,307890	0/0:8999,8:9019:99:0,17859,247384	0/0:8963,10:8986:99:0,19412,262960	0/0:10741,6:10761:99:0,22082,302044	0/0:10412,7:10436:99:0,22090,300152	0/0:12391,14:12430:99:0,25065,345899	0/0:14662,25:14706:99:0,29304,408384	0/0:9649,10:9678:99:0,19583,270361	0/0:14534,10:14557:99:0,28753,398383	0/0:11754,5:11784:99:0,23252,321590	0/0:12538,13:12578:99:0,26558,362613	0/0:11124,15:11155:99:0,23170,316783	0/0:12750,21:12790:99:0,26400,363334	0/0:14684,15:14728:99:0,30208,414274
2979	G	A	20173.7	PASS	AC=2;AF=1.739e-03;AN=1150;BaseQRankSum=-21.662;DP=5245768;Dels=0.00;ExcessHet=3.0141;FS=0.000;HaplotypeScore=260.1892;InbreedingCoeff=-0.0019;MLEAC=2;MLEAF=1.739e-03;MQ=59.83;MQ0=2992;MQRankSum=2.868;QD=1.39;ReadPosRankSum=-8.659;SOR=0.893	GT:AD:DP:GQ:PL	0/0:2,0:2:6:0,6,79	0/0:6682,3:6694:99:0,13869,191228	0/0:3375,2:3380:99:0,7674,103317	0/0:8312,5:8326:99:0,17534,239746	0/0:11402,8:11422:99:0,23894,327877	0/0:10769,1:10777:99:0,20580,288165	0/0:5101,3:5106:99:0,10735,146228	0/0:6306,2:6316:99:0,13949,188685	0/0:4875,7:4891:99:0,10742,146448	0/0:6222,2:6230:99:0,13110,178673	0/0:6758,1:6769:99:0,15253,205368	0/0:6672,1:6679:99:0,14536,196844	0/0:8140,2:8150:99:0,17091,233038	0/0:7763,5:7779:99:0,17518,235459	0/0:6189,1:6198:99:0,12743,175901	0/0:7308,5:7321:99:0,15379,210853	0/0:8201,0:8204:99:0,16845,232366	0/0:8540,5:8551:99:0,18215,249337	0/0:4230,2:4234:99:0,9468,128348	0/0:7775,2:7784:99:0,16961,231336	0/0:13742,5:13768:99:0,28199,389437	0/0:10961,3:10980:99:0,23450,321351	0/0:10310,4:10320:99:0,23400,316222	0/0:8434,4:8444:99:0,18794,255634	0/0:7510,3:7518:99:0,16914,229006	0/0:7996,4:8002:99:0,18159,245423	0/0:9982,3:9992:99:0,22578,304724	0/0:8011,7:8026:99:0,17780,240882	0/0:10348,10:10368:99:0,21859,301720	0/0:10819,8:10839:99:0,23774,324500	0/0:9233,3:9243:99:0,19090,263015	0/0:9089,6:9110:99:0,20314,274603	0/0:10834,3:10849:99:0,23159,316659	0/0:10467,4:10481:99:0,23240,314827	0/0:12819,5:12835:99:0,27079,371789	0/0:15758,7:15788:99:0,32942,453818	0/0:10290,4:10307:99:0,21585,297546	0/0:15170,5:15189:99:0,31479,434312	0/0:12768,5:12784:99:0,26278,362254	0/0:12701,5:12719:99:0,27977,380808	0/0:11602,6:11620:99:0,25101,343265	0/0:12779,1:12793:99:0,27896,379035	0/0:14976,6:15000:99:0,31837,436314
2955	G	A	34878.7	PASS	AC=2;AF=1.739e-03;AN=1150;BaseQRankSum=-10.400;DP=5379230;Dels=0.00;ExcessHet=3.0141;FS=0.000;HaplotypeScore=262.4916;InbreedingCoeff=-0.0018;MLEAC=2;MLEAF=1.739e-03;MQ=59.75;MQ0=3825;MQRankSum=38.380;QD=2.28;ReadPosRankSum=-1.262;SOR=0.887	GT:AD:DP:GQ:PL	0/0:4,0:4:12:0,12,149	0/0:7025,4:7036:99:0,14473,199657	0/0:3504,1:3508:99:0,7876,106029	0/0:8592,4:8600:99:0,17958,245961	0/0:11799,5:11817:99:0,24477,336782	0/0:11395,3:11407:99:0,21684,305092	0/0:5348,6:5358:99:0,11176,153478	0/0:6382,17:6403:99:0,13795,191185	0/0:4959,6:4970:99:0,10929,148804	0/0:6488,4:6498:99:0,13423,184974	0/0:6889,4:6900:99:0,15529,209502	0/0:6953,8:6967:99:0,14867,203153	0/0:8510,2:8517:99:0,17733,242650	0/0:7958,7:7976:99:0,17901,241601	0/0:6452,6:6467:99:0,13101,182127	0/0:7709,3:7718:99:0,16095,221447	0/0:8612,2:8620:99:0,17595,244081	0/0:8833,5:8846:99:0,18649,256382	0/0:4369,2:4376:99:0,9620,131720	0/0:8090,1:8097:99:0,17459,238793	0/0:14417,8:14438:99:0,29395,406945	0/0:11517,7:11534:99:0,24473,336241	0/0:10551,1:10563:99:0,23746,321613	0/0:8785,6:8798:99:0,19328,263692	0/0:7564,2:7579:99:0,17044,231177	0/0:8110,4:8122:99:0,18091,246365	0/0:10098,4:10109:99:0,22762,308811	0/0:8240,7:8251:99:0,18007,245965	0/0:10610,32:10647:99:0,21615,307133	0/0:11150,5:11171:99:0,24417,332456	0/0:9526,8:9541:99:0,19713,272599	0/0:9320,6:9339:99:0,20701,281682	0/0:11099,5:11112:99:0,23510,323146	0/0:10786,2:10803:99:0,23514,320981	0/0:13225,4:13242:99:0,27737,382097	0/0:16609,11:16628:99:0,34222,474006	0/0:10807,10:10830:99:0,22389,310109	0/0:15840,12:15865:99:0,32628,452310	0/0:13387,8:13404:99:0,27299,378473	0/0:13024,6:13037:99:0,28587,389168	0/0:11973,5:11987:99:0,25879,354658	0/0:13188,6:13206:99:0,28508,389836	0/0:15370,7:15392:99:0,32549,448061
2938	C	T	158747	PASS	AC=4;AF=3.478e-03;AN=1150;BaseQRankSum=-31.769;DP=5621566;Dels=0.00;ExcessHet=3.0330;FS=0.000;HaplotypeScore=326.8268;InbreedingCoeff=-0.0035;MLEAC=4;MLEAF=3.478e-03;MQ=59.69;MQ0=5450;MQRankSum=16.027;QD=2.98;ReadPosRankSum=3.057;SOR=0.820	GT:AD:DP:GQ:PL	0/0:5,0:5:12:0,12,165	0/0:7426,13:7448:99:0,14728,206066	0/1:3322,312:3638:99:1176,0,89210	0/0:8980,7:8993:99:0,18256,250801	0/0:12475,10:12490:99:0,25185,347422	0/0:12026,8:12036:99:0,22576,317975	0/0:5606,6:5621:99:0,11363,155943	0/0:6726,7:6742:99:0,14394,195696	0/0:5098,4:5106:99:0,11081,149216	0/0:6870,4:6881:99:0,13979,191307	0/0:7186,6:7200:99:0,15626,210936	0/0:7236,3:7241:99:0,15221,206814	0/0:9038,12:9059:99:0,18234,251385	0/0:8323,4:8335:99:0,18319,246697	0/0:6820,8:6836:99:0,13464,188046	0/0:8111,3:8124:99:0,16425,226848	0/0:9035,3:9046:99:0,18242,251906	0/0:9337,6:9353:99:0,19187,264502	0/0:4508,2:4515:99:0,9742,132766	0/0:8274,297:8580:99:0,9840,230487	0/0:15137,11:15161:99:0,30286,419975	0/0:12208,13:12233:99:0,25231,347302	0/0:10330,565:10910:99:0,7128,288025	0/0:9232,8:9249:99:0,19767,269979	0/0:7908,6:7925:99:0,17428,235721	0/0:8480,3:8487:99:0,18468,250503	0/0:10411,25:10445:99:0,22375,308357	0/0:8579,6:8601:99:0,18413,250577	0/0:11126,8:11156:99:0,22797,315240	0/0:11597,2:11609:99:0,24748,337031	0/0:9978,11:9998:99:0,20116,278661	0/0:9758,9:9779:99:0,21237,288008	0/0:11546,8:11562:99:0,23890,327768	0/0:11143,6:11157:99:0,23672,323079	0/0:13966,11:13992:99:0,28463,392842	0/0:16996,456:17478:99:0,22700,460242	0/0:11502,7:11520:99:0,23249,321899	0/0:16677,17:16709:99:0,33333,464674	0/0:14160,5:14177:99:0,28204,390666	0/0:13446,7:13469:99:0,28774,391312	0/0:12432,6:12450:99:0,26277,359726	0/0:13800,9:13827:99:0,29052,397521	0/0:16058,10:16081:99:0,33232,456862
2919	C	T	1673.26	PASS	AC=1;AF=8.696e-04;AN=1150;BaseQRankSum=-8.761;DP=5728934;Dels=0.00;ExcessHet=3.0103;FS=0.000;HaplotypeScore=391.9615;InbreedingCoeff=-0.0009;MLEAC=1;MLEAF=8.696e-04;MQ=59.67;MQ0=4946;MQRankSum=25.534;QD=0.17;ReadPosRankSum=0.837;SOR=0.701	GT:AD:DP:GQ:PL	0/0:6,0:6:15:0,15,205	0/0:7667,2:7675:99:0,14648,206873	0/0:3812,2:3817:99:0,7865,108758	0/0:9269,4:9280:99:0,18011,252330	0/0:12771,3:12778:99:0,24609,345060	0/0:12197,2:12205:99:0,21976,312887	0/0:5726,2:5732:99:0,11191,156252	0/0:6881,1:6885:99:0,14209,196221	0/0:5317,2:5324:99:0,11099,152806	0/0:6969,1:6977:99:0,13812,192050	0/0:7254,0:7264:99:0,15232,209387	0/0:7348,2:7358:99:0,14778,204822	0/0:9261,5:9272:99:0,18015,251900	0/0:8432,3:8440:99:0,17693,243746	0/0:6940,7:6955:99:0,13090,185768	0/0:8318,2:8326:99:0,16047,225632	0/0:9168,1:9175:99:0,17526,247124	0/0:9596,1:9608:99:0,18751,262586	0/0:4564,3:4570:99:0,9298,129542	0/0:8641,2:8643:99:0,17303,241318	0/0:15495,6:15511:99:0,29361,415121	0/0:12527,3:12536:99:0,24578,344309	0/0:11106,3:11118:99:0,22977,317976	0/0:9427,1:9440:99:0,19343,268680	0/0:8117,2:8126:99:0,16895,234406	0/0:8708,2:8718:99:0,18000,249237	0/0:10571,5:10583:99:0,22144,306623	0/0:8860,5:8875:99:0,18134,252471	0/0:11447,5:11455:99:0,22493,315805	0/0:11747,9:11764:99:0,23935,333227	0/0:10363,3:10372:99:0,19928,280572	0/0:10009,0:10014:99:0,20918,288985	0/0:11733,2:11738:99:0,23179,324169	0/0:11452,1:11459:99:0,23208,322570	0/0:14344,4:14358:99:0,27708,389555	0/0:18048,6:18064:99:0,34540,486671	0/0:11738,1:11746:99:0,22727,319310	0/0:17272,6:17290:99:0,32926,464123	0/0:14459,10:14476:99:0,27154,385721	0/0:13659,2:13672:99:0,28042,388402	0/0:12728,2:12745:99:0,25550,356115	0/0:13997,8:14017:99:0,28026,391924	0/0:16438,4:16450:99:0,32473,454625
2900	G	A	18282.3	PASS	AC=1;AF=8.696e-04;AN=1150;BaseQRankSum=7.134;DP=5843119;Dels=0.00;ExcessHet=3.0103;FS=0.000;HaplotypeScore=263.1802;InbreedingCoeff=-0.0009;MLEAC=1;MLEAF=8.696e-04;MQ=59.59;MQ0=3337;MQRankSum=31.785;QD=2.06;ReadPosRankSum=-0.089;SOR=0.777	GT:AD:DP:GQ:PL	0/0:7,0:7:15:0,15,209	0/0:7901,6:7914:99:0,15021,212285	0/0:3817,0:3821:99:0,7897,108434	0/0:9496,3:9505:99:0,18422,257451	0/0:13114,2:13128:99:0,25424,354736	0/0:12564,4:12578:99:0,22529,320979	0/0:5768,1:5773:99:0,11443,158450	0/0:7020,9:7040:99:0,14239,198475	0/0:5341,3:5346:99:0,11082,152396	0/0:7141,3:7149:99:0,14125,196510	0/0:7316,6:7329:99:0,15140,209325	0/0:7567,2:7575:99:0,15096,209245	0/0:9431,3:9441:99:0,18405,256408	0/0:8578,2:8592:99:0,17791,244935	0/0:7045,2:7050:99:0,13396,188803	0/0:8460,0:8466:99:0,16445,229774	0/0:9428,2:9444:99:0,18053,253171	0/0:9876,2:9889:99:0,19281,269454	0/0:4576,0:4581:99:0,9387,129584	0/0:8831,2:8839:99:0,17668,245778	0/0:15916,7:15937:99:0,30035,423525	0/0:12903,0:12909:99:0,25249,352711	0/0:11275,2:11287:99:0,23184,320760	0/0:9574,3:9587:99:0,19591,271473	0/0:8201,0:8212:99:0,17123,236095	0/0:8803,32:8845:99:0,17360,249247	0/0:10755,2:10762:99:0,22468,309498	0/0:8989,4:8999:99:0,18390,254332	0/0:11753,9:11772:99:0,22919,322741	0/0:11981,4:11990:99:0,24388,338459	0/0:10509,5:10520:99:0,20238,284220	0/0:10136,4:10149:99:0,21053,290197	0/0:11844,1:11853:99:0,23540,327227	0/0:11689,3:11703:99:0,23682,328525	0/0:14738,4:14755:99:0,28569,399467	0/0:18458,7:18481:99:0,35312,496280	0/0:11998,7:12014:99:0,23097,325117	0/0:17813,10:17833:99:0,33777,477062	0/0:14940,0:14955:99:0,28196,396625	0/0:13852,4:13869:99:0,28357,392222	0/0:12979,3:12990:99:0,25953,361403	0/0:14086,7:14099:99:0,28454,394210	0/0:16653,4:16671:99:0,32808,458444
2822	C	CN	2.17767e+08	PASS	AC=1126;AF=0.979;AN=1150;BaseQRankSum=-71.561;DP=5816781;ExcessHet=4.0744;FS=1.021;InbreedingCoeff=-0.0213;MLEAC=1126;MLEAF=0.979;MQ=54.81;MQ0=0;MQRankSum=-3.656;QD=28.06;ReadPosRankSum=-14.622;SOR=0.700	GT:AD:DP:GQ:PL	1/1:0,7:8:21:283,21,0	1/1:0,7297:7620:99:295793,21959,0	1/1:1,3371:3541:99:136392,10105,0	1/1:2,8539:8882:99:345780,25675,0	1/1:4,11619:12153:99:470237,34821,0	1/1:0,11137:11612:99:451632,33511,0	1/1:0,4903:5137:99:198407,14749,0	1/1:1,6478:6755:99:262011,19445,0	1/1:3,5010:5231:99:202838,15047,0	1/1:2,6497:6735:99:263228,19503,0	1/1:5,6627:6877:99:268397,19842,0	1/1:0,6944:7237:99:281340,20893,0	1/1:2,8508:8881:99:344589,25528,0	1/1:2,7947:8272:99:321870,23862,0	1/1:2,6460:6745:99:261926,19433,0	1/1:4,7758:8085:99:313950,23262,0	1/1:2,8831:9193:99:357903,26531,0	1/1:5,9183:9576:99:371984,27531,0	1/1:2,4287:4472:99:173481,12825,0	1/1:2,8375:8744:99:339289,25127,0	1/1:1,14842:15492:99:601252,44622,0	1/1:6,11882:12384:99:481086,35596,0	1/1:0,10383:10813:99:420481,31234,0	1/1:3,9208:9589:99:372758,27612,0	1/1:3,7786:8116:99:315179,23351,0	1/1:0,8473:8814:99:343204,25490,0	1/1:2,10104:10520:99:408796,30324,0	1/1:0,8585:8936:99:347800,25833,0	1/1:6,11156:11610:99:452190,33453,0	1/1:5,11422:11898:99:462744,34250,0	1/1:0,10024:10405:99:406207,30160,0	1/1:2,9764:10174:99:395469,29307,0	1/1:2,11106:11573:99:449703,33359,0	1/1:3,11216:11661:99:454178,33675,0	1/1:3,13615:14190:99:551688,40888,0	1/1:3,16980:17725:99:687030,50998,0	1/1:0,10988:11439:99:445262,33059,0	1/1:2,16387:17137:99:663576,49228,0	1/1:3,13461:14098:99:545375,40431,0	1/1:0,13259:13815:99:537125,39894,0	1/1:4,12185:12729:99:493522,36555,0	1/1:1,13543:14081:99:548392,40711,0	1/1:1,15629:16277:99:633029,47020,0
2817	A	T	118379	PASS	AC=2;AF=1.739e-03;AN=1150;BaseQRankSum=-79.315;DP=5665724;Dels=0.00;ExcessHet=3.0141;FS=0.000;HaplotypeScore=9406.8831;InbreedingCoeff=-0.0018;MLEAC=2;MLEAF=1.739e-03;MQ=54.04;MQ0=123420;MQRankSum=27.420;QD=8.87;ReadPosRankSum=8.222;SOR=2.035	GT:AD:DP:GQ:PL	0/0:7,0:7:15:0,15,206	0/0:7608,9:7624:99:0,15287,210743	0/0:3482,4:3493:99:0,7593,101926	0/0:8964,19:8998:99:0,17849,245082	0/0:12234,19:12275:99:0,24611,336485	0/0:11870,18:11901:99:0,21708,302673	0/0:5161,11:5182:99:0,10642,143992	0/0:6755,12:6778:99:0,14286,193315	0/0:5251,11:5274:99:0,11275,151584	0/0:6847,15:6873:99:0,13612,186274	0/0:6929,8:6956:99:0,14993,201387	0/0:7258,12:7282:99:0,15048,204727	0/0:8997,16:9028:99:0,17747,242721	0/0:8257,24:8301:99:0,17774,239441	0/0:6768,14:6788:99:0,13628,187448	0/0:8032,19:8072:99:0,16224,222654	0/0:9196,13:9224:99:0,18341,252773	0/0:9456,15:9483:99:0,19326,265238	0/0:4389,2:4395:99:0,9673,130436	0/0:8694,16:8723:99:0,18328,250609	0/0:15432,20:15468:99:0,30624,421801	0/0:12255,19:12298:99:0,25164,344781	0/0:10737,22:10773:99:0,23217,314169	0/0:9538,12:9566:99:0,20312,275879	0/0:8047,8:8067:99:0,17466,236344	0/0:8774,12:8803:99:0,18801,254822	0/0:10450,17:10485:99:0,22811,308536	0/0:8881,14:8905:99:0,18829,255565	0/0:11603,20:11643:99:0,23524,322867	0/0:11773,10:11801:99:0,24970,339391	0/0:10384,13:10412:99:0,20795,286037	0/0:10098,25:10144:99:0,21457,290759	0/0:11528,15:11570:99:0,23577,322168	0/0:11645,15:11670:99:0,24390,332329	0/0:14160,17:14193:99:0,28594,393429	0/0:17625,19:17669:99:0,35613,488622	0/0:11438,13:11470:99:0,23102,317018	0/0:16964,24:17017:99:0,34012,468498	0/0:14099,24:14144:99:0,27682,381148	0/0:13704,19:13745:99:0,29226,396532	0/0:12716,21:12756:99:0,26564,361879	0/0:14050,23:14106:99:0,29128,396366	0/0:16262,20:16302:99:0,32873,451513
2807	C	T	21870.7	PASS	AC=2;AF=1.739e-03;AN=1150;BaseQRankSum=-29.702;DP=5683443;Dels=0.00;ExcessHet=3.0141;FS=0.000;HaplotypeScore=418.7791;InbreedingCoeff=-0.0018;MLEAC=2;MLEAF=1.739e-03;MQ=53.59;MQ0=152781;MQRankSum=5.293;QD=0.70;ReadPosRankSum=2.036;SOR=0.699	GT:AD:DP:GQ:PL	0/0:8,0:8:18:0,18,235	0/0:7637,3:7643:99:0,15302,211657	0/0:3482,0:3485:99:0,7620,103108	0/0:8936,4:8943:99:0,17851,245665	0/0:12250,4:12261:99:0,24587,339057	0/0:11754,2:11765:99:0,21373,299066	0/0:5202,2:5209:99:0,10738,146246	0/0:6854,1:6859:99:0,14526,198208	0/0:5259,0:5263:99:0,11307,153255	0/0:6850,2:6859:99:0,13673,187504	0/0:7021,3:7031:99:0,15201,205991	0/0:7339,2:7346:99:0,15233,209081	0/0:8936,1:8940:99:0,17676,243056	0/0:8368,1:8372:99:0,18150,246482	0/0:6670,3:6673:99:0,13400,185285	0/0:8069,3:8077:99:0,16323,225595	0/0:9177,1:9181:99:0,18365,253742	0/0:9514,3:9523:99:0,19483,268559	0/0:4355,0:4358:99:0,9586,130512	0/0:8670,3:8677:99:0,18299,251406	0/0:15361,9:15381:99:0,30451,422159	0/0:12281,1:12290:99:0,25234,347207	0/0:10815,21:10837:99:0,22794,317187	0/0:9557,6:9569:99:0,20318,278475	0/0:8142,0:8145:99:0,17733,241610	0/0:8821,4:8832:99:0,18870,258520	0/0:10513,2:10522:99:0,23044,314021	0/0:8998,4:9015:99:0,18996,261398	0/0:11675,5:11686:99:0,23642,325913	0/0:11825,2:11832:99:0,25114,344310	0/0:10444,1:10451:99:0,20891,288418	0/0:10199,7:10212:99:0,21748,298193	0/0:11549,2:11555:99:0,23621,324965	0/0:11616,3:11624:99:0,24319,334238	0/0:14131,0:14137:99:0,28628,394441	0/0:17627,6:17643:99:0,35413,489321	0/0:11487,5:11496:99:0,23075,320052	0/0:16946,8:16960:99:0,33610,467814	0/0:14110,3:14119:99:0,27579,381836	0/0:13751,4:13758:99:0,29326,401967	0/0:12791,2:12799:99:0,26719,366107	0/0:14169,1:14174:99:0,29408,402762	0/0:16283,3:16293:99:0,32941,454344
2779	C	T	1317.26	PASS	AC=1;AF=8.696e-04;AN=1150;BaseQRankSum=-59.404;DP=5579494;Dels=0.00;ExcessHet=3.0103;FS=0.000;HaplotypeScore=362.2254;InbreedingCoeff=-0.0009;MLEAC=1;MLEAF=8.696e-04;MQ=53.20;MQ0=178752;MQRankSum=-13.319;QD=0.15;ReadPosRankSum=-4.620;SOR=1.357	GT:AD:DP:GQ:PL	0/0:5,0:5:12:0,12,157	0/0:7372,5:7393:99:0,14373,198546	0/0:3340,2:3357:99:0,7120,95775	0/0:8562,5:8638:99:0,16742,229932	0/0:11792,5:11882:99:0,23248,318263	0/0:11331,9:11363:99:0,19969,278847	0/0:5049,9:5095:99:0,10031,136884	0/0:6657,4:6709:99:0,13946,188184	0/0:5197,3:5224:99:0,11150,149436	0/0:6620,5:6654:99:0,12947,177462	0/0:6838,8:6898:99:0,14606,196781	0/0:7216,2:7257:99:0,14738,200097	0/0:8644,5:8675:99:0,16622,227807	0/0:8052,3:8110:99:0,17250,232153	0/0:6428,2:6446:99:0,12571,172786	0/0:7781,3:7804:99:0,15334,210803	0/0:8889,4:8913:99:0,17306,239231	0/0:9118,4:9157:99:0,18358,252417	0/0:4219,3:4230:99:0,9031,122642	0/0:8490,3:8534:99:0,17579,239681	0/0:14710,8:14795:99:0,28738,396707	0/0:11643,4:11713:99:0,23808,325488	0/0:10660,10:10750:99:0,22522,307256	0/0:9229,12:9288:99:0,19609,266697	0/0:8004,5:8039:99:0,17092,231423	0/0:8647,13:8708:99:0,18175,249054	0/0:10383,24:10458:99:0,21832,302665	0/1:8007,697:8758:99:1366,0,209618	0/0:11437,6:11475:99:0,22768,313892	0/0:11551,9:11626:99:0,24027,327635	0/0:10197,8:10236:99:0,20098,276724	0/0:9970,3:10012:99:0,21117,287272	0/0:11193,8:11268:99:0,22433,308094	0/0:11421,3:11489:99:0,23592,321523	0/0:13366,8:13441:99:0,26822,368357	0/0:17045,10:17142:99:0,33539,462101	0/0:10692,384:11115:99:0,11997,281293	0/0:16181,12:16275:99:0,31730,437254	0/0:13444,9:13514:99:0,25627,354557	0/0:13468,7:13557:99:0,28109,382779	0/0:12539,6:12591:99:0,25511,349685	0/0:13660,7:13752:99:0,27863,380684	0/0:15728,6:15827:99:0,31304,429578
2746	C	T	9589.26	PASS	AC=1;AF=8.696e-04;AN=1150;BaseQRankSum=10.719;DP=5861384;Dels=0.00;ExcessHet=3.0103;FS=0.000;HaplotypeScore=337.5396;InbreedingCoeff=-0.0009;MLEAC=1;MLEAF=8.696e-04;MQ=54.16;MQ0=127958;MQRankSum=8.040;QD=1.29;ReadPosRankSum=-2.304;SOR=0.828	GT:AD:DP:GQ:PL	0/0:7,0:7:12:0,12,174	0/0:7664,1:7670:99:0,15025,209301	0/0:3512,0:3514:99:0,7458,101915	0/0:8906,2:8914:99:0,17534,243354	0/0:12270,7:12285:99:0,24390,339057	0/0:11696,3:11707:99:0,20667,292660	0/0:5435,2:5439:99:0,10807,149563	0/0:7086,5:7096:99:0,14709,202702	0/0:5508,1:5513:99:0,11620,159200	0/0:6956,0:6959:99:0,13688,189412	0/0:7224,1:7228:99:0,15458,210579	0/0:7392,3:7397:99:0,15154,208725	0/0:9057,3:9060:99:0,17570,244496	0/0:8404,4:8415:99:0,17946,246069	0/0:6828,0:6830:99:0,13313,185697	0/0:8027,1:8037:99:0,16003,222374	0/0:9209,2:9213:99:0,17853,250062	0/0:9475,5:9484:99:0,18867,263978	0/0:4444,0:4444:99:0,9532,130773	0/0:8756,1:8759:99:0,18049,249889	0/0:15374,6:15388:99:0,29886,417858	0/0:12051,5:12060:99:0,24517,339811	0/0:11054,7:11064:99:0,23336,322355	0/0:9622,3:9627:99:0,20377,280807	0/0:8302,3:8307:99:0,17676,243509	0/0:9175,6:9184:99:0,19417,268263	0/0:10762,2:10770:99:0,23392,320535	0/0:8977,6:8986:99:0,18820,260875	0/0:11701,2:11709:99:0,23339,324760	0/0:11960,1:11965:99:0,25096,345912	0/0:10723,0:10731:99:0,21027,292751	0/0:10155,4:10162:99:0,21618,297566	0/0:11554,3:11558:99:0,23215,322367	0/0:11710,2:11715:99:0,24308,335995	0/0:13762,12:13779:99:0,27399,382950	0/0:17614,8:17633:99:0,34567,483080	0/0:11457,2:11468:99:0,22781,316773	0/0:16562,4:16576:99:0,32423,452419	0/0:13817,4:13825:99:0,26654,372219	0/0:13988,6:14001:99:0,29292,404525	0/0:13040,4:13046:99:0,26661,368872	0/0:14248,1:14261:99:0,29089,402236	0/0:16057,12:16077:99:0,31995,447014
2709	C	T	3436.26	PASS	AC=1;AF=8.696e-04;AN=1150;BaseQRankSum=-70.818;DP=6181930;Dels=0.00;ExcessHet=3.0103;FS=0.000;HaplotypeScore=413.5389;InbreedingCoeff=-0.0009;MLEAC=1;MLEAF=8.696e-04;MQ=56.65;MQ0=92705;MQRankSum=11.215;QD=0.24;ReadPosRankSum=-3.022;SOR=0.576	GT:AD:DP:GQ:PL	0/0:10,0:10:18:0,18,257	0/0:8028,5:8044:99:0,15430,213435	0/0:3568,3:3578:99:0,7513,101682	0/0:9365,5:9387:99:0,18511,253713	0/0:12853,9:12882:99:0,25226,346571	0/0:12045,39:12098:99:0,20821,301098	0/0:5704,9:5721:99:0,11198,154757	0/0:7389,5:7407:99:0,15462,208772	0/0:5789,3:5805:99:0,12176,163980	0/0:7078,8:7094:99:0,13910,190174	0/0:7645,8:7662:99:0,16392,219841	0/0:7642,11:7658:99:0,15618,213125	0/0:9447,4:9462:99:0,18286,251421	0/0:8686,10:8717:99:0,18637,250761	0/0:7206,9:7229:99:0,13698,191729	0/0:8302,6:8321:99:0,16259,224241	0/0:9533,4:9556:99:0,18234,253286	0/0:9993,6:10021:99:0,19674,272056	0/0:4672,6:4683:99:0,9943,134599	0/0:9180,5:9203:99:0,18694,257024	0/0:16069,11:16105:99:0,30882,427420	0/0:12589,8:12613:99:0,25345,348057	0/0:11644,6:11675:99:0,24955,337063	0/0:9975,9:10002:99:0,20910,284724	0/0:8602,10:8629:99:0,18035,246997	0/0:9521,11:9547:99:0,20026,272696	0/0:11116,8:11136:99:0,24109,324769	0/0:9225,7:9243:99:0,19565,265374	0/0:12005,7:12028:99:0,23980,328726	0/0:12228,20:12273:99:0,25399,349647	0/0:10973,3:10992:99:0,21439,295616	0/0:10379,9:10409:99:0,22199,301201	0/0:11755,6:11777:99:0,24095,328065	0/0:12083,9:12111:99:0,25314,344707	0/0:14187,17:14228:99:0,28142,389026	0/0:18101,28:18142:99:0,35012,488860	0/0:11970,6:11994:99:0,23559,324342	0/0:17280,14:17317:99:0,33495,464883	0/0:14422,10:14449:99:0,27547,381128	0/0:14593,12:14626:99:0,30399,413203	0/0:13481,18:13515:99:0,27244,374426	0/0:14711,12:14738:99:0,29857,408427	0/0:16560,56:16628:99:0,32296,456460
2690	C	T	11232.3	PASS	AC=1;AF=8.696e-04;AN=1150;BaseQRankSum=-71.388;DP=6367696;Dels=0.00;ExcessHet=3.0103;FS=0.000;HaplotypeScore=416.1656;InbreedingCoeff=-0.0009;MLEAC=1;MLEAF=8.696e-04;MQ=57.33;MQ0=54466;MQRankSum=99.510;QD=0.60;ReadPosRankSum=-9.037;SOR=1.336	GT:AD:DP:GQ:PL	0/0:10,0:10:18:0,18,257	0/0:8265,4:8278:99:0,15953,221794	0/0:3721,0:3732:99:0,7888,106647	0/0:9628,14:9654:99:0,19172,264115	0/0:13305,15:13332:99:0,26312,363757	0/0:12119,11:12143:99:0,21887,307279	0/0:5889,3:5898:99:0,11861,162404	0/0:7643,9:7663:99:0,15900,216962	0/0:5922,14:5946:99:0,12435,170444	0/0:7192,10:7209:99:0,14317,196218	0/0:7791,11:7818:99:0,16713,226641	0/0:7905,7:7917:99:0,16140,221282	0/0:9760,5:9775:99:0,19231,263947	0/0:8982,9:9006:99:0,19306,260760	0/0:7472,5:7481:99:0,14444,200477	0/0:8554,10:8575:99:0,16734,231623	0/0:9744,20:9778:99:0,18566,261579	0/0:10351,6:10363:99:0,20403,282302	0/0:4863,2:4871:99:0,10428,141743	0/0:9522,8:9542:99:0,19525,267972	0/0:16580,23:16621:99:0,31874,443594	0/0:13030,11:13057:99:0,26334,361993	0/0:12136,7:12159:99:0,26195,355897	0/0:10225,5:10239:99:0,21700,295425	0/0:8851,6:8865:99:0,18878,255943	0/0:9772,4:9786:99:0,20895,283377	0/0:11432,15:11462:99:0,24888,336011	0/0:9409,8:9428:99:0,20112,273182	0/0:12198,8:12221:99:0,24601,337892	0/0:12462,11:12511:99:0,26154,356954	0/0:11100,12:11123:99:0,21905,302753	0/0:10628,11:10650:99:0,23020,311277	0/0:11970,10:11992:99:0,24623,336370	0/0:12348,12:12376:99:0,25804,353082	0/0:14568,12:14590:99:0,29106,401622	0/0:18635,13:18662:99:0,36508,505447	0/0:12278,12:12301:99:0,24095,333772	0/0:17850,19:17891:99:0,34737,481632	0/0:14846,10:14868:99:0,28490,395422	0/0:15014,35:15060:99:0,31146,429812	0/0:13789,17:13822:99:0,28185,386843	0/0:14956,20:14991:99:0,30611,418894	0/0:16945,18:16981:99:0,34401,472841
2675	C	T	20130.3	PASS	AC=1;AF=8.696e-04;AN=1150;BaseQRankSum=-39.095;DP=6773035;Dels=0.00;ExcessHet=3.0103;FS=0.000;HaplotypeScore=514.8167;InbreedingCoeff=-0.0009;MLEAC=1;MLEAF=8.696e-04;MQ=58.66;MQ0=18506;MQRankSum=61.904;QD=1.52;ReadPosRankSum=-2.302;SOR=0.730	GT:AD:DP:GQ:PL	0/0:11,0:11:21:0,21,279	0/0:8766,1:8769:99:0,17156,238664	0/0:3968,4:3975:99:0,8431,115629	0/0:10339,1:10354:99:0,20830,287345	0/0:14187,4:14203:99:0,28718,396340	0/0:12761,3:12781:99:0,23450,330750	0/0:6298,3:6310:99:0,12818,176437	0/0:8136,9:8157:99:0,17152,235986	0/0:6325,2:6334:99:0,13702,185323	0/0:7640,2:7649:99:0,15425,212217	0/0:8313,5:8328:99:0,17991,244926	0/0:8385,8:8400:99:0,17408,238892	0/0:10414,2:10433:99:0,20914,288107	0/0:9592,3:9604:99:0,20790,283303	0/0:7844,1:7857:99:0,15425,214115	0/0:9005,3:9015:99:0,17850,248239	0/0:10248,1:10257:99:0,20259,281514	0/0:10998,5:11016:99:0,21952,305733	0/0:5073,0:5080:99:0,10955,149394	0/0:10054,1:10084:99:0,20935,287735	0/0:17471,7:17496:99:0,34240,477430	0/0:13894,23:13926:99:0,27895,391284	0/0:13089,2:13106:99:0,28703,389645	0/0:10926,6:10942:99:0,23278,319161	0/0:9406,3:9421:99:0,20405,278399	0/0:10447,3:10464:99:0,22551,307752	0/0:12244,7:12265:99:0,26860,366089	0/0:10076,5:10098:99:0,21751,297224	0/0:12961,8:12979:99:0,26348,365209	0/0:13385,8:13407:99:0,28496,390602	0/0:11775,3:11788:99:0,23469,326019	0/0:11423,2:11432:99:0,24880,338560	0/0:12871,6:12890:99:0,26632,367028	0/0:12184,966:13169:99:0,452,326982	0/0:14737,784:15537:99:0,10081,392621	0/0:19854,5:19875:99:0,39639,550438	0/0:12923,5:12937:99:0,25748,357943	0/0:19105,7:19128:99:0,37697,525257	0/0:15724,8:15744:99:0,30639,427929	0/0:15991,3:16011:99:0,34138,467347	0/0:14593,7:14615:99:0,30211,416394	0/0:15882,8:15903:99:0,32904,452656	0/0:18166,15:18193:99:0,37060,513158
2639	C	T	1067.26	PASS	AC=1;AF=8.696e-04;AN=1150;BaseQRankSum=-26.753;DP=6520073;Dels=0.00;ExcessHet=3.0103;FS=0.000;HaplotypeScore=371.2255;InbreedingCoeff=-0.0009;MLEAC=1;MLEAF=8.696e-04;MQ=59.77;MQ0=609;MQRankSum=0.403;QD=0.16;ReadPosRankSum=-1.837;SOR=0.781	GT:AD:DP:GQ:PL	0/0:11,0:11:21:0,21,291	0/0:8248,1:8255:99:0,16954,234625	0/0:3814,2:3820:99:0,8475,115035	0/0:9926,3:9939:99:0,20866,286900	0/0:13661,3:13675:99:0,29023,398899	0/0:11811,30:11847:99:0,22005,317043	0/0:5997,0:6001:99:0,12827,175312	0/0:7810,1:7822:99:0,17429,236573	0/0:6055,1:6063:99:0,13579,183878	0/0:7313,5:7323:99:0,15335,210943	0/0:7994,3:8005:99:0,18172,245459	0/0:8047,1:8056:99:0,17501,238694	0/0:9891,1:9904:99:0,20547,282438	0/0:9252,3:9262:99:0,20899,283370	0/0:7361,5:7370:99:0,15097,209174	0/0:8450,1:8476:99:0,17525,242478	0/0:9843,3:9854:99:0,20147,279652	0/0:10550,5:10563:99:0,22016,304566	0/0:5000,2:5007:99:0,10971,150314	0/0:9658,5:9673:99:0,20983,287477	0/0:16690,4:16707:99:0,34327,475703	0/0:13523,1:13529:99:0,28698,394614	0/0:12994,1:13013:99:0,29564,400649	0/0:10897,0:10908:99:0,24023,327812	0/0:9185,2:9192:99:0,20652,280852	0/0:10326,1:10335:99:0,23175,315129	0/0:12027,2:12037:99:0,27469,372393	0/0:9895,1:9906:99:0,22007,299611	0/0:12620,2:12633:99:0,26772,368777	0/0:13051,3:13065:99:0,28748,393272	0/0:11354,5:11370:99:0,23654,327775	0/0:11426,0:11434:99:0,25570,347747	0/0:12630,4:12651:99:0,27050,371008	0/0:13117,5:13138:99:0,28755,393507	0/0:15311,3:15326:99:0,32406,445843	0/0:18904,4:18921:99:0,39457,545455	0/0:12366,6:12384:99:0,25670,355270	0/0:18511,9:18531:99:0,38033,528706	0/0:14906,0:14922:99:0,30396,421081	0/0:15432,6:15451:99:0,34284,468462	0/0:13974,3:13989:99:0,30146,413806	0/0:15369,0:15385:99:0,33284,455209	0/0:17919,0:17932:99:0,38235,524460
2622	C	T	6247.26	PASS	AC=1;AF=8.696e-04;AN=1150;BaseQRankSum=-65.967;DP=7011454;Dels=0.00;ExcessHet=3.0103;FS=0.000;HaplotypeScore=497.3376;InbreedingCoeff=-0.0009;MLEAC=1;MLEAF=8.696e-04;MQ=59.82;MQ0=603;MQRankSum=1.027;QD=0.69;ReadPosRankSum=-11.199;SOR=0.664	GT:AD:DP:GQ:PL	0/0:10,0:10:18:0,18,250	0/0:8689,8:8712:99:0,17613,243324	0/0:4061,12:4080:99:0,8629,118673	0/0:10504,22:10551:99:0,21399,296135	0/0:14836,20:14883:99:0,30775,422868	0/0:12493,11:12513:99:0,23551,330421	0/0:6313,7:6329:99:0,13295,179964	0/0:8225,10:8249:99:0,17956,242923	0/0:6453,20:6484:99:0,14078,190572	0/0:7671,12:7694:99:0,15891,217053	0/0:8472,7:8486:99:0,18905,253265	0/0:8625,7:8652:99:0,18375,248861	0/0:10552,13:10586:99:0,21548,294457	0/0:9978,11:9996:99:0,21943,296781	0/0:7880,3:7895:99:0,15954,219496	0/0:9000,7:9017:99:0,18471,252959	0/0:10500,5:10522:99:0,21221,292701	0/0:11384,11:11411:99:0,23296,320780	0/0:5349,4:5364:99:0,11588,157048	0/0:10399,10:10427:99:0,22044,300621	0/0:17898,18:17939:99:0,36103,498724	0/0:14521,15:14568:99:0,30033,413467	0/0:14092,22:14135:99:0,30983,419835	0/0:11799,11:11822:99:0,25304,343573	0/0:10024,10:10048:99:0,21895,297402	0/0:11209,17:11246:99:0,24264,330702	0/0:13157,17:13193:99:0,28940,392123	0/0:10701,9:10727:99:0,23030,313260	0/0:13560,6:13586:99:0,28212,385704	0/0:14235,12:14268:99:0,30557,416393	0/0:12240,13:12268:99:0,24998,343744	0/0:12303,12:12335:99:0,26729,361640	0/0:13765,22:13809:99:0,28567,391972	0/0:14249,21:14294:99:0,30326,414827	0/0:16509,23:16588:99:0,34023,468585	0/0:20273,26:20324:99:0,41622,573080	0/0:13165,13:13191:99:0,26899,371207	0/0:19916,20:19965:99:0,40042,554864	0/0:15868,19:15910:99:0,31784,440023	0/0:16653,23:16694:99:0,35907,488799	0/0:14885,13:14915:99:0,31527,430955	0/0:16543,14:16591:99:0,34872,474303	0/0:19650,30:19709:99:0,40328,557857
2538	G	C	2.08813e+08	PASS	AC=1126;AF=0.979;AN=1150;BaseQRankSum=16.815;DP=7397360;Dels=0.00;ExcessHet=4.0744;FS=0.000;HaplotypeScore=439.5300;InbreedingCoeff=-0.0214;MLEAC=1126;MLEAF=0.979;MQ=59.99;MQ0=474;MQRankSum=0.534;QD=28.24;ReadPosRankSum=-6.195;SOR=0.598	GT:AD:DP:GQ:PL	1/1:0,5:5:12:166,12,0	1/1:3,8848:8854:99:246639,17746,0	1/1:1,4239:4241:99:124797,9122,0	1/1:7,10961:10975:99:309187,22402,0	1/1:7,16535:16548:99:461459,33258,0	1/1:5,12728:12746:99:337793,23933,0	1/1:6,6773:6782:99:192381,13961,0	1/1:4,9108:9116:99:266461,19472,0	1/1:6,6786:6798:99:201370,14834,0	1/1:3,7714:7719:99:220071,15959,0	1/1:4,8767:8774:99:262225,19331,0	1/1:10,9242:9258:99:265065,19205,0	1/1:5,10979:10990:99:308365,22353,0	1/1:7,10652:10668:99:315340,23104,0	1/1:6,7926:7938:99:220535,15865,0	1/1:5,9240:9249:99:259874,18714,0	1/1:4,10800:10824:99:299437,21486,0	1/1:7,12321:12337:99:344682,24815,0	1/1:2,5370:5375:99:159496,11657,0	1/1:1,11051:11057:99:317492,23033,0	1/1:9,18978:19005:99:523163,37521,0	1/1:7,15361:15373:99:432885,31220,0	1/1:8,15956:15972:99:464765,33841,0	1/1:5,12452:12472:99:360673,26234,0	1/1:9,10799:10812:99:315855,22949,0	1/1:2,12253:12260:99:356864,26003,0	1/1:8,14193:14212:99:418188,30546,0	1/1:8,11419:11431:99:329563,23970,0	1/1:11,14397:14418:99:403369,29024,0	1/1:9,15418:15434:99:444180,32218,0	1/1:8,13083:13095:99:362618,25967,0	1/1:7,13321:13339:99:388947,28385,0	1/1:18,15113:15138:99:427407,30794,0	1/1:9,15917:15933:99:454013,32796,0	1/1:10,18081:18098:99:504339,36272,0	1/1:12,22108:22129:99:613574,44064,0	1/1:6,13785:13799:99:386259,27795,0	1/1:12,21738:21763:99:598467,42919,0	1/1:5,17207:17223:99:472464,33905,0	1/1:14,18206:18234:99:524756,38115,0	1/1:6,15733:15752:99:451001,32663,0	1/1:15,17654:17683:99:505266,36694,0	1/1:5,21597:21611:99:608675,43904,0
2528	C	T	76460.7	PASS	AC=2;AF=1.739e-03;AN=1150;BaseQRankSum=-44.783;DP=7583841;Dels=0.00;ExcessHet=3.0141;FS=0.000;HaplotypeScore=435.4657;InbreedingCoeff=-0.0018;MLEAC=2;MLEAF=1.739e-03;MQ=59.99;MQ0=521;MQRankSum=-3.570;QD=3.09;ReadPosRankSum=4.555;SOR=1.097	GT:AD:DP:GQ:PL	0/0:6,0:6:15:0,15,205	0/0:9075,6:9085:99:0,18013,249454	0/0:4283,2:4289:99:0,9241,124677	0/0:11331,10:11352:99:0,22988,315752	0/0:17077,17:17115:99:0,34228,471515	0/0:13269,6:13287:99:0,24729,347692	0/0:7060,6:7070:99:0,14448,197849	0/0:9405,9:9425:99:0,20065,272394	0/0:6956,5:6977:99:0,15170,204198	0/0:7999,5:8014:99:0,16528,225154	0/0:9007,14:9029:99:0,19612,264399	0/0:9556,7:9579:99:0,19913,271311	0/0:11286,14:11320:99:0,22848,312513	0/0:10960,9:10980:99:0,23632,320003	0/0:8179,7:8195:99:0,16327,226203	0/0:9600,3:9611:99:0,19316,266195	0/0:11112,18:11143:99:0,21630,304575	0/0:12739,7:12757:99:0,25494,352974	0/0:5492,6:5502:99:0,11788,160234	0/0:11290,11:11308:99:0,23441,321533	0/0:19642,12:19673:99:0,38825,538353	0/0:15781,14:15812:99:0,31990,441057	0/0:16303,18:16341:99:0,34401,471283	0/0:12723,7:12744:99:0,26746,364589	0/0:10983,15:11009:99:0,23335,318156	0/0:12502,8:12525:99:0,26378,359559	0/0:14538,17:14573:99:0,31041,421363	0/0:11634,9:11657:99:0,24231,331883	0/0:14762,15:14793:99:0,29534,408706	0/0:15756,51:15817:99:0,31878,450034	0/0:13531,11:13558:99:0,26807,371116	0/0:13607,15:13636:99:0,28849,393182	0/0:15563,10:15588:99:0,31566,433884	0/0:16337,20:16369:99:0,33405,460506	0/0:18616,14:18660:99:0,37368,515083	0/0:22831,14:22861:99:0,45635,630466	0/0:14282,16:14318:99:0,28439,395335	0/0:22344,16:22392:99:0,44040,610979	0/0:17878,12:17911:99:0,35124,487550	0/0:18729,12:18763:99:0,39137,535924	0/0:16104,16:16136:99:0,33372,458639	0/0:18159,18:18206:99:0,37449,512682	0/0:22238,20:22273:99:0,44663,617880
2524	C	T	31370.7	PASS	AC=2;AF=1.739e-03;AN=1150;BaseQRankSum=-48.760;DP=7562692;Dels=0.00;ExcessHet=3.0141;FS=0.000;HaplotypeScore=399.2944;InbreedingCoeff=-0.0018;MLEAC=2;MLEAF=1.739e-03;MQ=59.99;MQ0=520;MQRankSum=-0.267;QD=0.87;ReadPosRankSum=-8.369;SOR=1.315	GT:AD:DP:GQ:PL	0/0:6,0:6:15:0,15,201	0/0:9005,6:9019:99:0,17953,249002	0/0:4255,4:4261:99:0,9245,125440	0/0:11254,3:11263:99:0,22964,316229	0/0:17085,12:17113:99:0,34434,476387	0/0:13152,11:13171:99:0,24558,346641	0/0:7059,2:7067:99:0,14603,200035	0/0:9399,8:9415:99:0,20080,274289	0/0:6963,5:6977:99:0,15292,207117	0/0:7981,3:7990:99:0,16480,226658	0/0:8946,8:8966:99:0,19638,265826	0/0:9543,8:9552:99:0,19900,272858	0/0:11268,4:11287:99:0,22857,315211	0/0:10888,4:10908:99:0,23779,322246	0/0:8150,4:8160:99:0,16446,227962	0/0:9525,4:9537:99:0,19241,265972	0/0:11089,6:11098:99:0,22055,306346	0/0:12728,3:12742:99:0,25628,355298	0/0:5447,3:5459:99:0,11661,159476	0/0:11244,7:11260:99:0,23474,322804	0/0:19602,18:19630:99:0,38702,540183	0/0:15696,9:15715:99:0,31935,441730	0/0:16295,8:16317:99:0,34821,476320	0/0:12656,13:12675:99:0,26671,367312	0/0:10973,7:10990:99:0,23406,321501	0/0:12422,4:12439:99:0,26365,360895	0/0:14439,9:14456:99:0,30998,423886	0/0:11466,8:11481:99:0,24083,329923	0/0:14652,14:14681:99:0,29393,408158	0/0:15639,17:15666:99:0,32747,451458	0/0:13451,10:13473:99:0,26738,371492	0/0:13485,11:13504:99:0,28829,392899	0/0:15463,6:15478:99:0,31485,435361	0/0:16229,15:16257:99:0,33408,462191	0/0:18597,7:18620:99:0,37329,518058	0/0:22799,19:22832:99:0,45704,634873	0/0:14223,6:14263:99:0,28611,396511	0/0:22294,16:22374:99:0,44051,614181	0/0:18043,16:18073:99:0,35510,494964	0/0:18657,9:18679:99:0,39096,537785	0/0:16087,9:16106:99:0,33576,462313	0/0:18118,9:18138:99:0,37598,515931	0/1:19616,2423:22053:99:23144,0,505725
2486	C	T	13114.3	PASS	AC=1;AF=8.696e-04;AN=1150;BaseQRankSum=-62.417;DP=7934427;Dels=0.00;ExcessHet=3.0103;FS=0.000;HaplotypeScore=454.0845;InbreedingCoeff=-0.0009;MLEAC=1;MLEAF=8.696e-04;MQ=59.99;MQ0=597;MQRankSum=0.336;QD=0.69;ReadPosRankSum=-6.976;SOR=1.140	GT:AD:DP:GQ:PL	0/0:6,0:6:12:0,12,162	0/0:9479,6:9497:99:0,18603,258687	0/0:4500,5:4511:99:0,9640,130723	0/0:11808,6:11823:99:0,23744,328694	0/0:17863,15:17895:99:0,35584,492693	0/0:13881,9:13902:99:0,25522,360761	0/0:7528,8:7539:99:0,15294,210357	0/0:9969,14:9991:99:0,20939,286846	0/0:7383,3:7395:99:0,15882,215674	0/0:8483,10:8496:99:0,17111,236796	0/0:9411,7:9423:99:0,20422,277150	0/0:10177,7:10194:99:0,20916,287288	0/0:11888,7:11910:99:0,23652,326940	0/0:11499,9:11517:99:0,24793,336744	0/0:8639,9:8661:99:0,16854,235790	0/0:10001,8:10014:99:0,19818,275335	0/0:11611,11:11629:99:0,22595,315520	0/0:13483,10:13501:99:0,26639,370697	0/0:5711,3:5719:99:0,12072,164890	0/0:11792,5:11802:99:0,24198,334246	0/0:20622,14:20650:99:0,39952,559439	0/0:16209,13:16235:99:0,32704,453286	0/0:16954,14:16981:99:0,36013,492742	0/0:13001,11:13020:99:0,27445,375948	0/0:11327,8:11340:99:0,24190,331688	0/0:12703,19:12759:99:0,26874,369149	0/0:14783,11:14803:99:0,31886,434936	0/0:11566,11:11589:99:0,24570,335013	0/0:15111,7:15127:99:0,30194,419197	0/0:16293,10:16312:99:0,34030,468083	0/0:13995,14:14020:99:0,27596,384152	0/0:13845,9:13862:99:0,29635,403546	0/0:16042,14:16079:99:0,32291,446521	0/0:16552,9:16570:99:0,34261,471490	0/0:19422,16:19458:99:0,38490,535261	0/0:24240,18:24273:99:0,47510,662359	0/0:15092,13:15118:99:0,29675,414143	0/0:23264,63:23343:99:0,44150,631451	0/0:19336,17:19369:99:0,36933,516658	0/0:19502,16:19532:99:0,40610,558371	0/0:17001,13:17026:99:0,34701,478265	0/0:18795,15:18822:99:0,38521,530469	0/0:23087,14:23108:99:0,46244,641410
2402	C	T	3861.26	PASS	AC=1;AF=8.696e-04;AN=1150;BaseQRankSum=-50.473;DP=6132278;Dels=0.00;ExcessHet=3.0103;FS=0.000;HaplotypeScore=358.8145;InbreedingCoeff=-0.0009;MLEAC=1;MLEAF=8.696e-04;MQ=59.99;MQ0=627;MQRankSum=-1.655;QD=0.37;ReadPosRankSum=-0.976;SOR=1.357	GT:AD:DP:GQ:PL	0/0:5,0:5:12:0,12,159	0/0:7488,0:7496:99:0,15536,212738	0/0:3830,4:3844:99:0,8613,115589	0/0:9272,8:9293:99:0,19568,267047	0/0:13327,5:13345:99:0,27931,381182	0/0:11147,6:11165:99:0,21478,299664	0/0:5969,3:5983:99:0,12662,172036	0/0:7688,5:7699:99:0,16933,227919	0/0:5848,7:5866:99:0,12955,174093	0/0:7148,8:7169:99:0,14931,203218	0/0:7579,4:7591:99:0,17107,228224	0/0:8176,9:8200:99:0,17544,237305	0/0:9535,5:9555:99:0,19898,271208	0/0:9084,6:9102:99:0,20424,273358	0/0:7001,2:7010:99:0,14410,198070	0/0:8026,5:8046:99:0,16756,229335	0/0:9286,4:9300:99:0,19083,262870	0/0:10393,4:10411:99:0,21723,297495	0/0:4582,8:4594:99:0,10031,136855	0/0:9361,4:9371:99:0,20124,274680	0/0:15862,6:15889:99:0,32456,446590	0/0:12530,15:12567:99:0,26328,360635	0/0:12672,6:12703:99:0,28251,380036	0/0:10377,8:10401:99:0,22616,306814	0/0:8912,7:8937:99:0,19971,268400	0/0:9686,8:9713:99:0,21385,289408	0/0:11572,13:11606:99:0,25813,349624	0/0:9102,6:9120:99:0,20142,272318	0/0:11536,13:11562:99:0,24412,334672	0/0:12627,34:12677:99:0,26832,371902	0/0:11050,5:11071:99:0,22747,311674	0/0:10809,6:10836:99:0,23895,322146	0/0:12283,5:12316:99:0,26045,355252	0/0:12559,11:12582:99:0,27040,369690	0/0:14904,11:14930:99:0,31040,425392	0/0:18560,22:18607:99:0,38335,528062	0/0:11947,7:11978:99:0,24768,340564	0/0:17588,14:17625:99:0,36255,499466	0/0:14517,5:14531:99:0,29463,406677	0/0:14864,10:14933:99:0,32524,439463	0/0:13255,10:13284:99:0,28393,386093	0/0:14731,7:14756:99:0,31876,432376	0/0:17614,9:17644:99:0,37187,507744
2391	G	A	117538	PASS	AC=4;AF=3.478e-03;AN=1150;BaseQRankSum=-37.338;DP=6178676;Dels=0.00;ExcessHet=3.0330;FS=0.000;HaplotypeScore=413.5963;InbreedingCoeff=-0.0035;MLEAC=4;MLEAF=3.478e-03;MQ=59.99;MQ0=544;MQRankSum=0.409;QD=2.20;ReadPosRankSum=1.528;SOR=0.698	GT:AD:DP:GQ:PL	0/0:5,0:5:12:0,12,163	0/0:7516,4:7522:99:0,15478,215065	0/0:3966,1:3969:99:0,8752,118988	0/0:9442,4:9454:99:0,19923,274846	0/0:13279,5:13292:99:0,27781,383534	0/0:11262,3:11278:99:0,21634,304787	0/0:5974,1:5976:99:0,12749,174269	0/0:7678,4:7687:99:0,16964,231962	0/0:5922,0:5924:99:0,13260,179549	0/0:7243,4:7252:99:0,15148,208449	0/0:7591,5:7600:99:0,17219,234196	0/0:8223,1:8231:99:0,17585,241405	0/0:9600,3:9609:99:0,20034,276149	0/0:9219,1:9224:99:0,20740,281716	0/0:7093,4:7104:99:0,14431,201098	0/0:8170,5:8177:99:0,16862,234310	0/0:9477,2:9486:99:0,19179,267222	0/0:10483,2:10490:99:0,21670,300400	0/0:4672,4:4677:99:0,10208,140352	0/0:9488,1:9501:99:0,20307,279334	0/0:15990,10:16003:99:0,32370,452137	0/0:12749,2:12764:99:0,26675,368836	0/0:12713,0:12726:99:0,28114,383504	0/0:10439,6:10449:99:0,22705,311940	0/0:9021,7:9032:99:0,19935,274433	0/0:9812,2:9821:99:0,21547,294747	0/0:11586,7:11603:99:0,25887,353959	0/0:9166,1:9175:99:0,20183,275172	0/0:11716,5:11725:99:0,24641,340774	0/0:12743,3:12754:99:0,27642,379342	0/0:11176,2:11183:99:0,22919,318261	0/0:10927,4:10937:99:0,24147,330349	0/0:12332,1:12340:99:0,26185,360223	0/0:12603,5:12616:99:0,27133,373755	0/0:14897,5:14907:99:0,30880,428193	0/0:18732,10:18750:99:0,38334,533788	0/0:12107,9:12122:99:0,24795,346145	0/0:17706,10:17722:99:0,36165,503858	0/0:14575,2:14585:99:0,29487,410478	0/0:15083,5:15095:99:0,32742,448123	0/0:13374,2:13388:99:0,28464,392042	0/0:14888,8:14910:99:0,32116,441727	0/0:17757,2:17764:99:0,37511,516946
2342	C	T	16063.3	PASS	AC=1;AF=8.696e-04;AN=1150;BaseQRankSum=-16.460;DP=5616780;Dels=0.00;ExcessHet=3.0103;FS=0.000;HaplotypeScore=396.7237;InbreedingCoeff=-0.0009;MLEAC=1;MLEAF=8.696e-04;MQ=59.99;MQ0=349;MQRankSum=-0.228;QD=1.14;ReadPosRankSum=-4.965;SOR=0.730	GT:AD:DP:GQ:PL	0/0:5,0:5:15:0,15,197	0/0:6924,1:6928:99:0,14247,197732	0/0:3669,3:3673:99:0,8060,110774	0/0:8720,4:8728:99:0,18291,253115	0/0:12026,4:12042:99:0,25005,346655	0/0:10092,0:10100:99:0,19483,273816	0/0:5425,1:5430:99:0,11491,157721	0/0:6895,1:6899:99:0,15388,209411	0/0:5259,2:5267:99:0,11934,162377	0/0:6569,4:6581:99:0,13878,191722	0/0:6986,0:6987:99:0,15756,213974	0/0:7296,4:7304:99:0,15717,215916	0/0:8869,2:8881:99:0,18468,255027	0/0:8483,2:8489:99:0,19090,259836	0/0:6472,1:6474:99:0,13189,183490	0/0:7486,3:7489:99:0,15423,214309	0/0:8659,3:8664:99:0,17562,244818	0/0:9462,1:9471:99:0,19612,271884	0/0:4258,0:4261:99:0,9532,130085	0/0:8697,0:8701:99:0,18631,256517	0/0:14610,4:14619:99:0,29655,413703	0/0:11951,3:11958:99:0,24980,346208	0/0:11361,2:11368:99:0,25209,344923	0/0:9566,5:9575:99:0,21156,289687	0/0:8235,6:8245:99:0,18235,250923	0/0:8946,1:8957:99:0,19882,272154	0/0:10531,3:10539:99:0,23834,324445	0/0:8606,3:8618:99:0,18968,260098	0/0:10862,3:10872:99:0,22857,316244	0/0:11520,5:11529:99:0,25203,347078	0/0:10130,5:10138:99:0,20611,287432	0/0:9913,2:9922:99:0,22262,303947	0/0:11203,4:11216:99:0,23683,327608	0/0:11467,1:11474:99:0,24969,343064	0/0:13506,5:13521:99:0,28212,390963	0/0:17084,5:17100:99:0,34939,486482	0/0:11074,1:11080:99:0,22775,316830	0/0:16117,8:16135:99:0,32865,457964	0/0:12890,2:12900:99:0,26008,362650	0/0:13777,2:13788:99:0,30006,411978	0/0:12106,3:12115:99:0,26068,358960	0/0:13836,0:13844:99:0,29878,410525	0/0:16078,1:16087:99:0,34064,470759
2330	T	C	620475	PASS	AC=24;AF=0.021;AN=1150;BaseQRankSum=39.495;DP=5895739;Dels=0.00;ExcessHet=4.0744;FS=0.000;HaplotypeScore=435.0585;InbreedingCoeff=-0.0213;MLEAC=24;MLEAF=0.021;MQ=59.99;MQ0=322;MQRankSum=0.345;QD=2.98;ReadPosRankSum=1.653;SOR=0.692	GT:AD:DP:GQ:PL	0/0:6,0:6:18:0,18,240	0/0:7233,3:7259:99:0,14603,202291	0/0:3800,2:3809:99:0,8171,110816	0/0:9196,2:9225:99:0,18949,260060	0/0:12622,8:12659:99:0,25758,354589	0/0:10616,6:10646:99:0,19995,281012	0/0:5692,9:5721:99:0,11625,161030	0/0:7238,4:7267:99:0,15778,213904	0/0:5491,3:5522:99:0,12260,164350	0/0:6863,5:6887:99:0,14128,195045	0/0:7296,7:7323:99:0,16052,217337	0/0:7609,5:7639:99:0,15911,217853	0/0:9398,12:9444:99:0,18944,262045	0/0:8899,7:8929:99:0,19514,264808	0/0:6750,12:6773:99:0,13420,187165	0/0:7861,3:7882:99:0,15938,219660	0/0:9139,7:9162:99:0,18037,251496	0/0:9817,6:9855:99:0,19924,275722	0/0:4424,8:4439:99:0,9614,131392	0/0:9168,7:9194:99:0,19198,264067	0/0:15290,6:15332:99:0,30415,422953	0/0:12497,5:12522:99:0,25743,354407	0/0:11942,6:11969:99:0,25824,351340	0/0:10095,10:10128:99:0,21600,295588	0/0:8708,2:8724:99:0,19084,258663	0/0:9421,4:9445:99:0,20427,278107	0/0:11094,11:11132:99:0,24336,331573	0/0:9109,8:9141:99:0,19545,266310	0/0:11463,8:11500:99:0,23482,324551	0/0:12149,4:12184:99:0,25969,355251	0/0:10521,2:10541:99:0,21169,292562	0/0:10452,9:10493:99:0,22732,309107	0/0:11748,8:11789:99:0,24286,333813	0/0:12106,8:12143:99:0,25585,350742	0/0:14250,26:14304:99:0,28750,400545	0/0:17992,14:18033:99:0,36052,499876	0/0:11606,7:11648:99:0,23454,324150	0/0:17035,4:17076:99:0,34193,473036	0/0:13508,14:13559:99:0,26595,371873	0/0:14523,10:14559:99:0,30814,422914	0/0:12719,2:12759:99:0,26847,366431	0/0:14532,16:14591:99:0,30428,417119	0/0:16905,7:16974:99:0,34913,480948
2204	C	T	37431.9	PASS	AC=3;AF=2.609e-03;AN=1150;BaseQRankSum=-20.380;DP=5576058;Dels=0.00;ExcessHet=3.0217;FS=0.000;HaplotypeScore=254.3741;InbreedingCoeff=-0.0026;MLEAC=3;MLEAF=2.609e-03;MQ=59.99;MQ0=424;MQRankSum=0.689;QD=1.12;ReadPosRankSum=2.145;SOR=0.688	GT:AD:DP:GQ:PL	0/0:11,0:11:24:0,24,318	0/0:6833,0:6836:99:0,13960,193903	0/0:3484,1:3490:99:0,7716,105400	0/0:8979,4:8992:99:0,18633,258069	0/0:11944,0:11948:99:0,24855,343484	0/0:10130,1:10135:99:0,19566,274981	0/0:5211,1:5218:99:0,11111,152532	0/0:6841,0:6846:99:0,15099,205614	0/0:5253,1:5258:99:0,11707,158888	0/0:6385,1:6386:99:0,13487,185334	0/0:7277,0:7282:99:0,16333,221406	0/0:7043,0:7048:99:0,15214,207998	0/0:8745,2:8754:99:0,18095,250163	0/0:8268,0:8271:99:0,18489,251713	0/0:6139,2:6148:99:0,12452,173685	0/0:7305,1:7309:99:0,15066,209286	0/0:8151,1:8155:99:0,16545,230224	0/0:8768,0:8778:99:0,18032,250168	0/0:4143,0:4151:99:0,9162,125137	0/0:8475,2:8486:99:0,18125,250021	0/0:14180,2:14192:99:0,28690,399613	0/0:11624,2:11634:99:0,24452,337726	0/0:11410,2:11421:99:0,25077,343337	0/0:9655,3:9663:99:0,21014,288234	0/0:8309,1:8316:99:0,18335,251516	0/0:8958,3:8967:99:0,19792,270935	0/0:10691,3:10700:99:0,23814,325866	0/0:9001,1:9009:99:0,19560,268697	0/0:11477,3:11486:99:0,23822,330776	0/0:11720,3:11727:99:0,25339,348088	0/0:10024,0:10030:99:0,20461,284043	0/0:10286,2:10297:99:0,22571,309148	0/0:11474,4:11488:99:0,24120,333784	0/0:11578,0:11581:99:0,24993,343613	0/0:13677,2:13688:99:0,28451,394137	0/0:16681,3:16693:99:0,34130,474185	0/0:10763,0:10769:99:0,22119,307201	0/0:16123,5:16136:99:0,32819,457312	0/0:12733,2:12746:99:0,25713,358246	0/0:13665,2:13673:99:0,29514,405618	0/0:11995,2:12011:99:0,25547,352117	0/0:13665,3:13676:99:0,29216,401869	0/0:16695,4:16707:99:0,34944,483797
2189	C	T	1.54944e+08	PASS	AC=1150;AF=1.00;AN=1150;BaseQRankSum=143.137;DP=5427879;Dels=0.00;ExcessHet=3.0103;FS=0.000;HaplotypeScore=275.2051;InbreedingCoeff=-0.0000;MLEAC=1150;MLEAF=1.00;MQ=59.99;MQ0=371;MQRankSum=0.316;QD=28.72;ReadPosRankSum=31.268;SOR=0.017	GT:AD:DP:GQ:PL	1/1:0,8:8:21:276,21,0	1/1:18,6539:6597:99:183760,13542,0	1/1:14,3340:3383:99:96622,7271,0	1/1:13,8664:8743:99:242887,18055,0	1/1:28,11476:11589:99:320563,23810,0	1/1:15,9998:10068:99:266994,19356,0	1/1:8,4995:5040:99:141482,10631,0	1/1:14,6474:6547:99:188587,14262,0	1/1:17,5000:5075:99:145937,11060,0	1/1:16,6137:6212:99:173097,12954,0	1/1:23,7054:7135:99:205666,15431,0	1/1:22,6773:6852:99:193868,14608,0	1/1:18,8339:8427:99:233246,17431,0	1/1:31,7966:8060:99:233664,17673,0	1/1:15,5843:5904:99:163448,12052,0	1/1:21,7022:7085:99:197027,14631,0	1/1:21,7765:7843:99:216068,15963,0	1/1:13,8424:8490:99:236928,17565,0	1/1:12,4025:4064:99:118208,8904,0	1/1:20,8107:8181:99:234222,17471,0	1/1:31,13692:13810:99:379680,27957,0	1/1:32,11165:11282:99:316639,23441,0	1/1:32,10922:11047:99:316217,23847,0	1/1:24,9319:9404:99:272379,20441,0	1/1:18,8034:8098:99:236019,17757,0	1/1:17,8591:8684:99:252615,19071,0	1/1:25,10357:10454:99:306521,23100,0	1/1:31,8619:8715:99:249206,18744,0	1/1:22,11140:11234:99:315353,23364,0	1/1:35,11293:11402:99:327217,24402,0	1/1:26,9757:9859:99:271478,20041,0	1/1:25,9907:10003:99:288314,21759,0	1/1:38,11198:11317:99:318044,23578,0	1/1:24,11230:11342:99:325151,24304,0	1/1:34,13242:13364:99:371630,27454,0	1/1:41,15968:16138:99:445767,32970,0	1/1:19,10290:10380:99:288965,21371,0	1/1:33,15454:15587:99:432491,31919,0	1/1:26,12236:12363:99:339050,24955,0	1/1:28,13086:13208:99:380510,28409,0	1/1:29,11566:11674:99:332750,24781,0	1/1:34,13178:13337:99:374440,28078,0	1/1:27,16153:16291:99:457304,33829,0
2166	G	A	5064.68	PASS	AC=2;AF=1.739e-03;AN=1150;BaseQRankSum=-53.664;DP=5323590;Dels=0.00;ExcessHet=3.0141;FS=0.000;HaplotypeScore=299.0261;InbreedingCoeff=-0.0017;MLEAC=2;MLEAF=1.739e-03;MQ=59.99;MQ0=406;MQRankSum=0.615;QD=0.38;ReadPosRankSum=-2.706;SOR=0.581	GT:AD:DP:GQ:PL	0/0:9,0:9:24:0,24,311	0/0:6495,8:6509:99:0,13541,187992	0/0:3370,1:3374:99:0,7695,103148	0/0:8478,7:8490:99:0,17916,245921	0/0:11439,8:11459:99:0,24144,331539	0/0:9820,8:9833:99:0,19161,268541	0/0:4994,7:5010:99:0,10829,147060	0/0:6483,7:6492:99:0,14702,198095	0/0:5009,4:5023:99:0,11424,153166	0/0:6137,3:6141:99:0,13124,179651	0/0:7109,6:7124:99:0,15994,215629	0/0:6803,2:6811:99:0,14828,200999	0/0:8299,6:8313:99:0,17608,240613	0/0:7910,6:7923:99:0,17892,241412	0/0:5764,2:5771:99:0,11997,165344	0/0:6929,2:6939:99:0,14625,201339	0/0:7589,4:7596:99:0,15684,217404	0/0:8178,3:8187:99:0,17357,238318	0/0:4019,0:4023:99:0,9044,122065	0/0:8009,6:8023:99:0,17586,240079	0/0:13495,6:13513:99:0,27845,384723	0/0:10984,2:10999:99:0,23642,324116	0/0:10850,3:10860:99:0,24362,329991	0/0:9159,4:9168:99:0,20407,277544	0/0:7913,5:7924:99:0,17841,241997	0/0:8598,5:8612:99:0,19368,262228	0/0:10323,2:10334:99:0,23595,319417	0/0:8509,6:8533:99:0,18987,257198	0/0:10970,7:10988:99:0,23356,320582	0/0:11261,10:11279:99:0,24774,338076	0/0:9710,4:9720:99:0,20180,278545	0/0:9719,6:9728:99:0,21819,296346	0/0:11242,5:11258:99:0,24039,328711	0/0:11119,9:11141:99:0,24336,332946	0/0:13051,6:13067:99:0,27621,379436	0/0:15837,14:15856:99:0,33156,457274	0/0:10084,5:10102:99:0,21354,292322	0/0:15241,12:15264:99:0,31702,438567	0/0:12267,7:12285:99:0,25123,347460	0/0:12862,5:12884:99:0,28517,388291	0/0:11428,9:11446:99:0,24956,340445	0/0:13012,12:13029:99:0,28165,385720	0/0:15806,15:15826:99:0,33504,460682
2153	C	T	6540.26	PASS	AC=1;AF=8.696e-04;AN=1150;BaseQRankSum=-20.532;DP=5425515;Dels=0.00;ExcessHet=3.0103;FS=0.000;HaplotypeScore=413.1187;InbreedingCoeff=-0.0009;MLEAC=1;MLEAF=8.696e-04;MQ=59.99;MQ0=410;MQRankSum=0.224;QD=0.52;ReadPosRankSum=-1.085;SOR=0.689	GT:AD:DP:GQ:PL	0/0:11,0:11:27:0,27,367	0/0:6620,2:6624:99:0,13623,189649	0/0:3444,4:3452:99:0,7705,105473	0/0:8618,2:8626:99:0,18149,250186	0/0:11664,2:11670:99:0,24365,336906	0/0:10047,6:10055:99:0,19291,272454	0/0:5099,0:5102:99:0,10997,150266	0/0:6578,1:6580:99:0,14732,200724	0/0:5115,1:5121:99:0,11439,155795	0/0:6189,1:6198:99:0,13176,181324	0/0:7288,1:7292:99:0,16285,221379	0/0:6939,3:6945:99:0,14905,205022	0/0:8361,4:8368:99:0,17496,241816	0/0:8097,5:8106:99:0,18124,247523	0/0:5876,2:5881:99:0,11986,167058	0/0:7058,0:7063:99:0,14700,203356	0/0:7733,1:7739:99:0,15738,218977	0/0:8312,3:8324:99:0,17376,240562	0/0:4047,1:4051:99:0,8992,123316	0/0:8131,5:8142:99:0,17523,242261	0/0:13778,5:13791:99:0,27815,388829	0/0:11241,3:11252:99:0,23635,327330	0/0:11013,4:11021:99:0,24335,334105	0/0:9266,3:9272:99:0,20350,279404	0/0:8074,1:8075:99:0,17971,246125	0/0:8720,2:8724:99:0,19291,264614	0/0:10471,2:10480:99:0,23633,322333	0/0:8712,3:8724:99:0,19232,263367	0/0:11071,2:11080:99:0,23259,322019	0/0:11455,0:11456:99:0,25032,343517	0/0:9832,1:9836:99:0,20126,279984	0/0:9856,2:9865:99:0,21825,299311	0/0:11496,3:11503:99:0,24216,334526	0/0:11405,2:11409:99:0,24648,339171	0/0:13310,3:13326:99:0,27724,383987	0/0:16207,4:16217:99:0,33437,464329	0/0:10309,0:10312:99:0,21397,296636	0/0:15453,4:15459:99:0,31455,438188	0/0:12541,0:12543:99:0,25268,351995	0/0:13011,4:13019:99:0,28397,389862	0/0:11642,0:11646:99:0,25171,346102	0/0:13204,1:13213:99:0,28295,388858	0/0:16043,4:16058:99:0,33567,465141
2140	G	A	2539.26	PASS	AC=1;AF=8.696e-04;AN=1150;BaseQRankSum=-62.736;DP=5669023;Dels=0.00;ExcessHet=3.0103;FS=0.000;HaplotypeScore=365.4642;InbreedingCoeff=-0.0009;MLEAC=1;MLEAF=8.696e-04;MQ=59.99;MQ0=481;MQRankSum=-0.277;QD=0.26;ReadPosRankSum=-9.678;SOR=1.039	GT:AD:DP:GQ:PL	0/0:11,0:11:24:0,24,331	0/0:6925,5:6942:99:0,14341,196865	0/0:3572,3:3581:99:0,7938,106834	0/0:8961,5:8986:99:0,18704,255795	0/0:12150,16:12180:99:0,25367,346680	0/0:10557,12:10589:99:0,20154,282399	0/0:5355,3:5373:99:0,11445,154417	0/0:6862,7:6878:99:0,15296,204559	0/0:5309,9:5330:99:0,11662,156770	0/0:6489,8:6506:99:0,13629,185404	0/0:7544,8:7562:99:0,16693,224003	0/0:7284,7:7304:99:0,15553,210675	0/0:8755,8:8777:99:0,18268,248691	0/0:8386,8:8405:99:0,18583,250046	0/0:6160,6:6175:99:0,12596,173614	0/0:7384,18:7410:99:0,15015,209838	0/0:8103,8:8123:99:0,16428,227358	0/0:8663,9:8683:99:0,17921,246217	0/0:4239,5:4247:99:0,9307,126001	0/0:8545,6:8561:99:0,18377,250787	0/0:14404,29:14446:99:0,28764,401300	0/0:11747,9:11763:99:0,24663,337849	0/0:11465,6:11486:99:0,25303,341870	0/0:9686,12:9711:99:0,21136,286106	0/0:8398,5:8417:99:0,18638,253000	0/0:9055,10:9082:99:0,19754,268891	0/0:10951,9:10976:99:0,24404,329746	0/0:9020,9:9046:99:0,19856,267548	0/0:11522,10:11543:99:0,24056,329568	0/0:11871,9:11899:99:0,25723,350447	0/0:10228,10:10253:99:0,20934,288941	0/0:10269,5:10297:99:0,22580,305626	0/0:12019,10:12044:99:0,25263,345674	0/0:11915,14:11946:99:0,25432,348255	0/0:13832,14:13866:99:0,28682,394100	0/0:16886,8:16927:99:0,34878,478498	0/0:10773,10:10801:99:0,22227,305200	0/0:16257,15:16293:99:0,32882,456094	0/0:13119,8:13148:99:0,26432,364920	0/0:13573,7:13594:99:0,29466,401166	0/0:12144,22:12179:99:0,25889,355221	0/0:13785,20:13819:99:0,29424,401846	0/0:16700,16:16747:99:0,34599,476173
2115	C	T	96755.7	PASS	AC=2;AF=1.739e-03;AN=1150;BaseQRankSum=-68.913;DP=6162901;Dels=0.00;ExcessHet=3.0141;FS=0.000;HaplotypeScore=366.9410;InbreedingCoeff=-0.0017;MLEAC=2;MLEAF=1.739e-03;MQ=59.98;MQ0=631;MQRankSum=-0.566;QD=3.29;ReadPosRankSum=-3.174;SOR=1.568	GT:AD:DP:GQ:PL	0/0:11,0:11:27:0,27,352	0/0:7439,7:7459:99:0,15314,210898	0/0:3835,2:3843:99:0,8502,114509	0/0:9596,8:9617:99:0,20039,272573	0/0:13449,16:13481:99:0,28072,384994	0/0:11544,9:11567:99:0,21811,304958	0/0:5881,12:5906:99:0,12269,167225	0/0:7376,12:7401:99:0,16311,218965	0/0:5649,9:5670:99:0,12470,167402	0/0:7056,6:7073:99:0,14731,200455	0/0:8067,7:8088:99:0,17739,237701	0/0:7829,8:7853:99:0,16870,228845	0/0:9608,15:9636:99:0,19799,270725	0/0:8921,4:8935:99:0,19597,263906	0/0:6824,7:6836:99:0,13814,190389	0/0:7956,5:7972:99:0,16486,225596	0/0:8852,10:8870:99:0,17851,247270	0/0:9534,11:9563:99:0,19713,270746	0/0:4557,7:4572:99:0,9952,134444	0/0:9324,6:9342:99:0,19854,271145	0/0:15700,18:15741:99:0,31487,435197	0/0:12731,8:12769:99:0,26771,365099	0/0:12247,10:12271:99:0,26951,364308	0/0:10366,9:10383:99:0,22381,303729	0/0:8966,7:8988:99:0,19908,268696	0/0:9678,18:9709:99:0,21049,285082	0/0:11728,13:11756:99:0,25997,350042	0/0:9552,14:9583:99:0,20635,280463	0/0:12259,14:12283:99:0,25468,348709	0/0:12735,20:12772:99:0,27343,372014	0/0:10900,9:10924:99:0,22168,305948	0/0:10730,14:10761:99:0,23357,315915	0/0:12835,7:12862:99:0,26800,366419	0/0:12734,15:12765:99:0,27119,369994	0/0:14951,12:14973:99:0,30979,424353	0/0:18352,19:18392:99:0,37433,515304	0/0:11634,8:11667:99:0,24020,329668	0/0:17562,18:17605:99:0,35439,489164	0/0:14445,21:14488:99:0,28895,400453	0/0:14591,22:14642:99:0,31547,427422	0/0:13236,13:13274:99:0,28184,382925	0/0:14740,24:14784:99:0,31059,424258	0/0:17881,21:17927:99:0,36805,505370
2105	C	T	1562.26	PASS	AC=1;AF=8.696e-04;AN=1150;BaseQRankSum=-36.570;DP=6327418;Dels=0.00;ExcessHet=3.0103;FS=0.000;HaplotypeScore=321.9603;InbreedingCoeff=-0.0009;MLEAC=1;MLEAF=8.696e-04;MQ=59.98;MQ0=894;MQRankSum=1.059;QD=0.17;ReadPosRankSum=-0.125;SOR=0.872	GT:AD:DP:GQ:PL	0/0:11,0:11:24:0,24,335	0/0:7637,7:7650:99:0,15406,213858	0/0:3974,2:3982:99:0,8694,117202	0/0:9803,6:9822:99:0,20232,278118	0/0:13874,3:13891:99:0,28736,394607	0/0:11943,9:11962:99:0,22139,313089	0/0:6047,8:6058:99:0,12486,171872	0/0:7637,7:7650:99:0,16704,226763	0/0:5796,2:5807:99:0,12811,172751	0/0:7276,6:7289:99:0,15071,205713	0/0:8205,6:8222:99:0,17915,241967	0/0:8055,6:8072:99:0,17137,233880	0/0:9840,20:9868:99:0,19556,274259	0/0:9073,6:9089:99:0,19872,268955	0/0:7042,4:7053:99:0,13960,194350	0/0:8173,3:8184:99:0,16692,230166	0/0:9152,5:9176:99:0,18199,253015	0/0:9887,9:9909:99:0,20092,278723	0/0:4737,2:4745:99:0,10095,138184	0/0:9562,8:9582:99:0,20019,275387	0/0:16167,5:16191:99:0,32219,448174	0/0:13121,20:13157:99:0,26839,374290	0/0:12593,7:12619:99:0,27446,374017	0/0:10633,3:10651:99:0,22731,309793	0/0:9217,4:9231:99:0,20142,273698	0/0:9954,3:9968:99:0,21411,292113	0/0:11987,4:12006:99:0,26265,357272	0/0:9752,9:9773:99:0,20856,285054	0/0:12584,5:12599:99:0,25778,355948	0/0:13036,3:13054:99:0,27673,378274	0/0:11263,5:11278:99:0,22579,312361	0/0:11031,8:11047:99:0,23793,324458	0/0:13224,4:13243:99:0,27342,375654	0/0:13100,32:13140:99:0,26857,377900	0/0:15214,6:15240:99:0,31155,430351	0/0:18841,11:18877:99:0,38047,526396	0/0:11897,1:11907:99:0,24294,335457	0/0:18159,9:18182:99:0,36185,502967	0/0:14845,13:14881:99:0,29331,408938	0/0:14957,7:14985:99:0,32092,438142	0/0:13533,6:13549:99:0,28521,390581	0/0:15098,11:15121:99:0,31818,436332	0/0:18305,16:18344:99:0,37304,515817
2020	G	A	23944.7	PASS	AC=2;AF=1.739e-03;AN=1150;BaseQRankSum=-73.222;DP=7297550;Dels=0.00;ExcessHet=3.0141;FS=0.000;HaplotypeScore=536.3420;InbreedingCoeff=-0.0018;MLEAC=2;MLEAF=1.739e-03;MQ=59.99;MQ0=391;MQRankSum=-0.020;QD=0.85;ReadPosRankSum=-5.473;SOR=0.830	GT:AD:DP:GQ:PL	0/0:4,0:4:9:0,9,125	0/0:8931,3:8942:99:0,17006,238429	0/0:4395,5:4405:99:0,9002,123525	0/0:11088,7:11106:99:0,21584,300822	0/0:16051,12:16097:99:0,30952,432272	0/0:13495,2:13515:99:0,24617,347857	0/0:6802,3:6814:99:0,13512,186513	0/0:8752,2:8763:99:0,18136,247769	0/0:6543,12:6566:99:0,13487,185775	0/0:8152,6:8163:99:0,16120,222622	0/0:8855,3:8872:99:0,18705,254871	0/0:9054,1:9078:99:0,18329,251816	0/0:11223,6:11239:99:0,21746,302208	0/0:10205,7:10232:99:0,21381,292432	0/0:8283,4:8300:99:0,15616,219427	0/0:9496,8:9517:99:0,18346,256980	0/0:10836,3:10848:99:0,20503,288275	0/0:11576,2:11599:99:0,22221,310245	0/0:5223,3:5235:99:0,10836,148603	0/0:10953,8:10969:99:0,21717,301973	0/0:18870,10:18902:99:0,35459,499302	0/0:15007,17:15048:99:0,29368,411248	0/0:14181,11:14207:99:0,29328,403956	0/0:11936,9:11958:99:0,24551,338317	0/0:10531,6:10548:99:0,21860,300834	0/0:10996,1:11013:99:0,22933,313988	0/0:13164,8:13186:99:0,27832,381067	0/0:10884,5:10910:99:0,22551,308833	0/0:13881,5:13908:99:0,27307,379451	0/0:14486,7:14517:99:0,29789,409926	0/0:12724,5:12747:99:0,24435,342426	0/0:12360,8:12379:99:0,25803,354060	0/0:14642,5:14661:99:0,29105,403866	0/0:14709,2:14727:99:0,29990,414308	0/0:17205,6:17229:99:0,33439,466199	0/0:21367,8:21407:99:0,41160,575213	0/0:13694,7:13726:99:0,26414,369390	0/0:20563,3:20584:99:0,39410,551281	0/0:16994,6:17021:99:0,31883,448352	0/0:17200,7:17226:99:0,34994,483417	0/0:15545,2:15560:99:0,31048,429113	0/0:16999,12:17039:99:0,33845,469432	0/0:20034,7:20077:99:0,39427,548287
1964	G	A	11062.7	PASS	AC=2;AF=1.739e-03;AN=1150;BaseQRankSum=-84.152;DP=6819796;Dels=0.00;ExcessHet=3.0141;FS=0.000;HaplotypeScore=375.0067;InbreedingCoeff=-0.0018;MLEAC=2;MLEAF=1.739e-03;MQ=59.97;MQ0=457;MQRankSum=-0.852;QD=0.59;ReadPosRankSum=-7.516;SOR=0.743	GT:AD:DP:GQ:PL	0/0:4,0:4:12:0,12,161	0/0:8354,18:8382:99:0,16498,231748	0/0:4011,2:4017:99:0,8795,118237	0/0:10260,8:10289:99:0,21175,290445	0/0:15088,13:15112:99:0,31178,427723	0/0:12385,15:12421:99:0,23346,326887	0/0:6290,15:6314:99:0,12817,177048	0/0:8307,6:8325:99:0,18087,244518	0/0:6057,6:6071:99:0,13226,177885	0/0:7550,10:7572:99:0,15718,214434	0/0:8085,12:8110:99:0,17744,238705	0/0:8515,7:8536:99:0,18009,244917	0/0:10285,4:10300:99:0,20850,285026	0/0:9444,11:9469:99:0,20725,278536	0/0:7507,5:7524:99:0,15153,209224	0/0:8912,10:8936:99:0,18038,249495	0/0:10089,5:10104:99:0,20065,278282	0/0:10733,10:10755:99:0,22079,303216	0/0:4927,2:4940:99:0,10710,144579	0/0:10082,9:10102:99:0,21205,290805	0/0:17385,10:17424:99:0,34473,478501	0/0:14236,8:14272:99:0,29603,405179	0/0:13839,12:13880:99:0,29888,405354	0/0:11237,8:11258:99:0,24138,327608	0/0:9997,10:10016:99:0,21732,295682	0/0:10445,10:10467:99:0,22689,307992	0/0:12575,10:12599:99:0,27644,374195	0/0:10509,16:10545:99:0,22522,306023	0/0:13075,14:13104:99:0,26975,370474	0/0:14006,7:14036:99:0,29950,407464	0/0:12083,6:12111:99:0,24393,335662	0/0:11983,9:12008:99:0,26042,352005	0/0:13920,16:13966:99:0,28733,394515	0/0:14150,15:14187:99:0,29940,409090	0/0:16112,11:16136:99:0,32957,455304	0/0:20172,19:20219:99:0,40863,563051	0/0:12611,8:12635:99:0,25755,354006	0/0:19432,16:19470:99:0,39005,540804	0/0:15668,30:15714:99:0,30746,431085	0/0:16336,11:16373:99:0,34828,474347	0/0:14755,17:14789:99:0,30682,422154	0/0:16226,23:16273:99:0,34134,465725	0/0:18909,21:18958:99:0,38887,534961
1941	C	T	1.96091e+08	PASS	AC=1126;AF=0.979;AN=1150;BaseQRankSum=27.261;DP=6758554;Dels=0.00;ExcessHet=4.0744;FS=0.000;HaplotypeScore=314.9991;InbreedingCoeff=-0.0214;MLEAC=1126;MLEAF=0.979;MQ=59.96;MQ0=666;MQRankSum=3.006;QD=29.05;ReadPosRankSum=-4.756;SOR=0.714	GT:AD:DP:GQ:PL	1/1:0,3:3:9:121,9,0	1/1:0,8177:8191:99:232252,16777,0	1/1:0,3897:3901:99:117819,8728,0	1/1:0,10167:10182:99:291731,21251,0	1/1:4,14984:15014:99:434801,31610,0	1/1:4,12184:12211:99:324669,23110,0	1/1:0,6243:6249:99:181374,13255,0	1/1:2,8356:8377:99:250610,18436,0	1/1:2,6048:6063:99:183412,13558,0	1/1:1,7384:7403:99:213970,15638,0	1/1:2,7966:7978:99:242293,17928,0	1/1:1,8541:8554:99:249933,18275,0	1/1:2,10045:10065:99:284860,20707,0	1/1:2,9422:9446:99:285202,21032,0	1/1:2,7338:7351:99:207849,14995,0	1/1:1,8871:8879:99:252944,18326,0	1/1:0,10038:10052:99:282001,20319,0	1/1:3,10676:10699:99:308085,22316,0	1/1:1,4884:4898:99:145379,10684,0	1/1:1,10066:10084:99:296316,21619,0	1/1:1,17146:17176:99:484579,34980,0	1/1:2,14266:14289:99:413718,30054,0	1/1:1,13996:14011:99:420614,30939,0	1/1:0,11283:11295:99:333352,24378,0	1/1:2,10006:10028:99:301207,22079,0	1/1:1,10507:10530:99:315212,23091,0	1/1:1,12830:12847:99:387704,28540,0	1/1:1,10678:10701:99:313751,22897,0	1/1:2,13282:13305:99:380335,27561,0	1/1:3,14196:14225:99:419010,30552,0	1/1:0,12095:12110:99:340032,24566,0	1/1:0,12196:12216:99:362636,26647,0	1/1:1,14054:14076:99:405378,29452,0	1/1:2,14447:14469:99:425978,31093,0	1/1:3,16151:16184:99:462914,33454,0	1/1:5,20312:20340:99:579406,41843,0	1/1:0,12550:12569:99:359176,26031,0	1/1:3,19283:19323:99:546108,39404,0	1/1:3,15485:15511:99:436611,31480,0	1/1:4,16460:16490:99:487003,35581,0	1/1:3,14724:14748:99:431880,31515,0	1/1:1,16337:16371:99:477189,34873,0	1/1:2,19101:19136:99:550604,39984,0
1928	A	G	719252	PASS	AC=24;AF=0.021;AN=1150;BaseQRankSum=-4.167;DP=6758584;Dels=0.00;ExcessHet=4.0744;FS=0.000;HaplotypeScore=381.8770;InbreedingCoeff=-0.0214;MLEAC=24;MLEAF=0.021;MQ=59.95;MQ0=1103;MQRankSum=1.327;QD=2.94;ReadPosRankSum=6.589;SOR=0.748	GT:AD:DP:GQ:PL	0/0:3,0:3:9:0,9,114	0/0:8071,2:8084:99:0,16350,226051	0/0:3894,1:3905:99:0,8668,116636	0/0:10083,4:10111:99:0,20769,285328	0/0:14983,3:15009:99:0,31044,426179	0/0:12120,5:12143:99:0,22766,320138	0/0:6228,1:6239:99:0,13061,178669	0/0:8454,3:8481:99:0,18338,249254	0/0:5958,3:5976:99:0,13199,178445	0/0:7317,2:7332:99:0,15239,209439	0/0:7924,3:7941:99:0,17684,238216	0/0:8554,2:8578:99:0,18109,246794	0/0:9955,5:9973:99:0,20328,279975	0/0:9481,1:9506:99:0,20886,282068	0/0:7310,5:7326:99:0,14590,203484	0/0:8845,3:8865:99:0,18011,249050	0/0:10013,0:10040:99:0,19994,277172	0/0:10680,2:10710:99:0,21899,302522	0/0:4911,1:4918:99:0,10660,144829	0/0:10074,1:10091:99:0,21250,291805	0/0:17070,3:17092:99:0,34293,475299	0/0:14335,2:14365:99:0,29752,409857	0/0:14107,4:14144:99:0,30783,419251	0/0:11308,7:11340:99:0,24013,328963	0/0:10091,2:10108:99:0,22097,300498	0/0:10552,5:10576:99:0,22881,312514	0/0:12845,5:12879:99:0,28236,384467	0/0:10683,2:10711:99:0,22731,309673	0/0:13274,2:13301:99:0,27271,375972	0/0:14265,3:14291:99:0,30412,415881	0/0:12163,2:12182:99:0,24433,338594	0/0:12240,4:12269:99:0,26370,359199	0/0:14142,1:14174:99:0,29284,402492	0/0:14413,1:14438:99:0,30804,421179	0/0:16148,5:16177:99:0,33006,456392	0/0:20443,6:20484:99:0,41533,574872	0/0:12499,1:12515:99:0,25467,352012	0/0:19359,4:19397:99:0,39047,541624	0/0:15565,6:15594:99:0,31140,432388	0/0:16565,5:16599:99:0,35275,483056	0/0:14818,2:14860:99:0,31188,427359	0/0:16392,3:16426:99:0,34531,472312	0/0:19094,5:19137:99:0,39505,544466
1873	C	T	4065.26	PASS	AC=1;AF=8.696e-04;AN=1150;BaseQRankSum=-31.352;DP=6936252;Dels=0.00;ExcessHet=3.0103;FS=0.000;HaplotypeScore=287.5862;InbreedingCoeff=-0.0010;MLEAC=1;MLEAF=8.696e-04;MQ=59.98;MQ0=514;MQRankSum=-1.272;QD=0.27;ReadPosRankSum=-2.702;SOR=0.782	GT:AD:DP:GQ:PL	0/0:4,0:4:9:0,9,110	0/0:8363,5:8373:99:0,16763,234491	0/0:3879,1:3884:99:0,8565,116189	0/0:10134,6:10154:99:0,20918,289196	0/0:15669,5:15725:99:0,31752,439586	0/0:11959,7:11974:99:0,22788,320866	0/0:6463,1:6467:99:0,13564,185720	0/0:8839,8:8852:99:0,19138,261750	0/0:6227,1:6233:99:0,13720,186349	0/0:7452,0:7457:99:0,15554,213498	0/0:7960,4:7971:99:0,17763,240456	0/0:8767,1:8774:99:0,18693,255726	0/0:10110,3:10123:99:0,20869,287966	0/0:9601,4:9618:99:0,21311,289256	0/0:7470,0:7477:99:0,14868,206994	0/0:9195,6:9208:99:0,18625,259387	0/0:10438,3:10453:99:0,20683,289194	0/0:11207,2:11218:99:0,22627,314470	0/0:5024,1:5029:99:0,11039,150361	0/0:10312,2:10321:99:0,21755,299920	0/0:17425,1:17436:99:0,34724,483736	0/0:15101,4:15110:99:0,31186,431253	0/0:15145,4:15163:99:0,32909,449608	0/0:11734,6:11745:99:0,25228,346555	0/0:10347,1:10357:99:0,22749,310635	0/0:11197,5:11212:99:0,24305,332677	0/0:13537,7:13548:99:0,29700,405769	0/0:10961,5:10974:99:0,23421,322029	0/0:14140,8:14153:99:0,28871,400764	0/0:15026,6:15039:99:0,32036,440144	0/0:12526,4:12538:99:0,24943,348349	0/0:12898,43:12960:99:0,27270,384144	0/1:13554,1236:14799:99:4114,0,357064	0/0:15440,14:15460:99:0,32663,451508	0/0:16972,9:16991:99:0,34439,478878	0/0:21895,6:21920:99:0,43926,611954	0/0:13134,21:13164:99:0,26174,369100	0/0:19577,1073:20657:99:0,12451,518307	0/0:16863,4:16880:99:0,33205,463621	0/0:17256,2:17273:99:0,36875,506548	0/0:15476,5:15484:99:0,32352,445784	0/0:17144,6:17161:99:0,35980,494969	0/0:20423,2:20439:99:0,42305,584419
1801	T	C	2.16878e+08	PASS	AC=1150;AF=1.00;AN=1150;BaseQRankSum=7.624;DP=7522345;Dels=0.00;ExcessHet=3.0103;FS=0.000;HaplotypeScore=361.5614;InbreedingCoeff=-0.0000;MLEAC=1150;MLEAF=1.00;MQ=59.98;MQ0=903;MQRankSum=2.354;QD=28.85;ReadPosRankSum=59.083;SOR=0.734	GT:AD:DP:GQ:PL	1/1:0,6:6:15:199,15,0	1/1:8,9136:9146:99:254740,18165,0	1/1:7,4284:4292:99:128363,9346,0	1/1:17,11112:11136:99:317992,22762,0	1/1:11,16818:16836:99:477849,34386,0	1/1:34,13391:13431:99:354505,24493,0	1/1:8,7034:7049:99:202109,14540,0	1/1:5,9585:9599:99:286619,20931,0	1/1:12,6837:6854:99:204517,14839,0	1/1:8,8251:8262:99:235160,16935,0	1/1:1,8761:8766:99:266233,19601,0	1/1:16,9485:9503:99:274653,19707,0	1/1:9,10978:10990:99:309964,22346,0	1/1:12,10661:10679:99:320832,23516,0	1/1:10,8132:8147:99:227708,16161,0	1/1:6,10212:10226:99:286361,20507,0	1/1:10,11324:11340:99:314365,22361,0	1/1:15,12219:12239:99:345709,24571,0	1/1:13,5396:5411:99:160322,11426,0	1/1:12,11448:11469:99:333469,24006,0	1/1:17,19098:19127:99:529368,37622,0	1/1:13,16412:16442:99:467310,33474,0	1/1:7,16382:16399:99:484215,35222,0	1/1:15,12639:12671:99:371626,26804,0	1/1:5,11054:11063:99:330732,24093,0	1/1:5,12130:12143:99:359736,26144,0	1/1:9,14355:14372:99:431963,31410,0	1/1:9,11385:11400:99:335571,24289,0	1/1:10,15408:15428:99:432296,30992,0	1/1:14,16155:16175:99:473546,34169,0	1/1:11,13571:13589:99:376010,26763,0	1/1:8,14126:14138:99:418904,30525,0	1/1:10,15698:15721:99:448523,32346,0	1/1:10,16643:16665:99:485105,35057,0	1/1:12,18178:18198:99:511957,36723,0	1/1:15,23964:23994:99:667127,47593,0	1/1:2,14416:14425:99:404030,28993,0	1/1:11,22381:22403:99:620754,44314,0	1/1:19,18575:18609:99:508384,35974,0	1/1:19,19023:19053:99:555986,40021,0	1/1:12,16753:16779:99:484206,34776,0	1/1:20,18580:18616:99:535473,38475,0	1/1:15,22405:22433:99:636562,45610,0
1720	C	T	2027.26	PASS	AC=1;AF=8.696e-04;AN=1150;BaseQRankSum=-50.368;DP=7750258;Dels=0.00;ExcessHet=3.0103;FS=0.000;HaplotypeScore=341.5964;InbreedingCoeff=-0.0009;MLEAC=1;MLEAF=8.696e-04;MQ=59.96;MQ0=626;MQRankSum=0.486;QD=0.11;ReadPosRankSum=0.763;SOR=1.034	GT:AD:DP:GQ:PL	0/0:10,0:10:21:0,21,286	0/0:9962,12:9983:99:0,20117,279833	0/0:4448,3:4458:99:0,9807,131875	0/0:12089,2:12105:99:0,24998,342468	0/0:17175,6:17204:99:0,35534,487554	0/0:14591,45:14651:99:0,26621,386323	0/0:7140,4:7155:99:0,15038,205498	0/0:9906,8:9921:99:0,21608,293168	0/0:7091,1:7100:99:0,15724,211496	0/0:8674,2:8687:99:0,17919,244494	0/0:9431,2:9445:99:0,20852,280451	0/0:9799,11:9829:99:0,20613,284127	0/0:11472,6:11489:99:0,23759,325311	0/0:11471,4:11493:99:0,25295,341178	0/0:8671,5:8679:99:0,17473,242100	0/0:10730,7:10750:99:0,21926,302930	0/0:11816,12:11834:99:0,23735,330056	0/0:12463,9:12490:99:0,25532,353408	0/0:5735,3:5747:99:0,12401,169250	0/0:12088,6:12110:99:0,25561,350034	0/0:20207,11:20230:99:0,40617,563826	0/0:16968,8:16989:99:0,35387,487416	0/0:16352,13:16387:99:0,35752,486032	0/0:13501,36:13552:99:0,28306,394275	0/0:11633,5:11650:99:0,25671,348469	0/0:12645,7:12670:99:0,27525,374188	0/0:15176,10:15200:99:0,33169,451749	0/0:12070,3:12087:99:0,26102,354986	0/0:16045,5:16061:99:0,32952,454486	0/0:16785,16:16820:99:0,35723,491323	0/0:14158,6:14173:99:0,28839,397984	0/0:14628,4:14649:99:0,31911,433225	0/0:16358,8:16379:99:0,34306,470416	0/0:17179,8:17205:99:0,36979,504338	0/0:19081,8:19106:99:0,39468,543158	0/0:24431,10:24464:99:0,49875,690308	0/0:14792,6:14815:99:0,30472,420132	0/0:22939,14:22979:99:0,46912,648203	0/0:18724,9:18755:99:0,37679,521952	0/0:19652,10:19681:99:0,42118,575486	0/0:17316,10:17339:99:0,36476,501383	0/0:19362,10:19395:99:0,41037,560454	0/0:23648,9:23676:99:0,48892,674091
1693	C	T	21636.9	PASS	AC=3;AF=2.609e-03;AN=1150;BaseQRankSum=-32.499;DP=8154122;Dels=0.00;ExcessHet=3.0217;FS=0.000;HaplotypeScore=399.0773;InbreedingCoeff=-0.0026;MLEAC=3;MLEAF=2.609e-03;MQ=59.97;MQ0=702;MQRankSum=-0.115;QD=0.69;ReadPosRankSum=-5.204;SOR=0.733	GT:AD:DP:GQ:PL	0/0:14,0:14:27:0,27,384	0/0:10642,3:10659:99:0,21159,294263	0/0:4712,1:4720:99:0,10175,137810	0/0:12770,14:12797:99:0,25812,357653	0/0:18222,6:18245:99:0,36639,506804	0/0:15510,5:15526:99:0,28833,406232	0/0:7586,6:7609:99:0,15489,213699	0/0:10464,4:10483:99:0,22297,303396	0/0:7449,9:7466:99:0,16078,218874	0/0:9126,6:9145:99:0,18418,253791	0/0:9952,9:9972:99:0,21514,292691	0/0:10335,2:10348:99:0,21510,295061	0/0:12179,17:12208:99:0,24364,338424	0/0:12135,12:12166:99:0,25946,354438	0/0:9220,8:9239:99:0,18130,254300	0/0:11263,5:11277:99:0,22548,313077	0/0:12466,6:12506:99:0,24516,342974	0/0:13154,8:13176:99:0,26486,368020	0/0:6077,3:6084:99:0,12929,176403	0/0:12729,7:12753:99:0,26155,360901	0/0:21661,16:21703:99:0,42480,593305	0/0:17811,7:17843:99:0,36497,503231	0/0:16890,7:16918:99:0,36133,494228	0/0:14215,13:14249:99:0,29807,409084	0/0:12245,12:12277:99:0,26141,359101	0/0:13348,5:13370:99:0,28293,387493	0/0:15938,10:15964:99:0,34265,467572	0/0:12731,6:12756:99:0,27087,369980	0/0:16739,17:16766:99:0,33675,468133	0/0:17541,12:17574:99:0,36673,504188	0/0:14857,7:14883:99:0,29654,411855	0/0:14997,15:15026:99:0,32005,438431	0/0:17357,7:17379:99:0,35408,488741	0/0:17830,7:17855:99:0,37192,510995	0/0:20060,17:20091:99:0,40102,556820	0/0:25550,11:25591:99:0,50978,708917	0/0:15738,10:15760:99:0,31571,439968	0/0:24134,14:24214:99:0,47868,665952	0/0:19624,10:19653:99:0,38574,538418	0/0:20555,14:20582:99:0,43002,592547	0/0:18177,8:18199:99:0,37541,516675	0/0:20003,14:20048:99:0,41303,568535	0/0:24559,15:24596:99:0,49579,687587
1687	G	A	11778.3	PASS	AC=1;AF=8.696e-04;AN=1150;BaseQRankSum=-61.269;DP=8321331;Dels=0.00;ExcessHet=3.0103;FS=0.000;HaplotypeScore=386.3540;InbreedingCoeff=-0.0009;MLEAC=1;MLEAF=8.696e-04;MQ=59.97;MQ0=606;MQRankSum=-0.057;QD=0.47;ReadPosRankSum=-1.837;SOR=1.245	GT:AD:DP:GQ:PL	0/0:13,0:13:24:0,24,336	0/0:10814,3:10849:99:0,21372,297538	0/0:4791,5:4805:99:0,10347,140577	0/0:13096,10:13125:99:0,26424,364881	0/0:18585,16:18629:99:0,37269,516121	0/0:15843,3:15855:99:0,29562,415642	0/0:7773,6:7794:99:0,15962,218773	0/0:10725,7:10739:99:0,22840,311645	0/0:7627,5:7637:99:0,16545,224699	0/0:9357,5:9374:99:0,18966,260355	0/0:10178,1:10196:99:0,21994,298408	0/0:10513,5:10534:99:0,21677,297145	0/0:12451,10:12475:99:0,25034,345295	0/0:12336,8:12371:99:0,26567,360852	0/0:9372,3:9388:99:0,18470,257005	0/0:11419,9:11436:99:0,22824,317273	0/0:12763,10:12788:99:0,25111,350536	0/0:13415,6:13430:99:0,26857,372866	0/0:6176,5:6190:99:0,12945,177878	0/0:12964,7:12986:99:0,26698,367790	0/0:22209,11:22238:99:0,43596,607746	0/0:18074,10:18101:99:0,36837,508320	0/0:17045,23:17086:99:0,36312,497310	0/0:14419,8:14449:99:0,30228,413841	0/0:12450,9:12474:99:0,26639,364223	0/0:13588,5:13609:99:0,28879,395169	0/0:16187,9:16213:99:0,34832,476025	0/0:12965,6:12981:99:0,27611,377773	0/0:17050,20:17088:99:0,34373,477195	0/0:17879,9:17911:99:0,37585,515059	0/0:15121,7:15142:99:0,30053,417401	0/0:15233,12:15264:99:0,32639,445878	0/0:17651,7:17669:99:0,36077,497379	0/0:18175,19:18211:99:0,37580,520057	0/0:20488,12:20524:99:0,41213,569877	0/0:26171,10:26202:99:0,52163,723335	0/0:16091,8:16113:99:0,32367,448483	0/0:24607,12:24646:99:0,48796,678393	0/0:20045,11:20081:99:0,39374,547840	0/0:20875,14:20917:99:0,43645,601055	0/0:18551,13:18578:99:0,38038,525124	0/0:20327,16:20369:99:0,41841,576707	0/0:24885,17:24931:99:0,50339,697536
1613	C	T	967770	PASS	AC=24;AF=0.021;AN=1150;BaseQRankSum=77.307;DP=8770348;Dels=0.00;ExcessHet=4.0744;FS=0.000;HaplotypeScore=491.0310;InbreedingCoeff=-0.0213;MLEAC=24;MLEAF=0.021;MQ=59.99;MQ0=629;MQRankSum=0.257;QD=3.17;ReadPosRankSum=4.548;SOR=0.696	GT:AD:DP:GQ:PL	0/0:15,0:15:39:0,39,520	0/0:11513,17:11535:99:0,22325,317140	0/0:5411,4:5418:99:0,11518,158813	0/0:13952,3:13961:99:0,28250,391928	0/0:20242,0:20251:99:0,41029,569492	0/0:16857,5:16869:99:0,31099,441307	0/0:8609,0:8616:99:0,17616,243395	0/0:11242,3:11257:99:0,24095,330383	0/0:8351,0:8358:99:0,17980,245689	0/0:10000,2:10012:99:0,20365,282226	0/0:10640,2:10646:99:0,23102,315593	0/0:11239,2:11246:99:0,23291,321364	0/0:13548,5:13564:99:0,27100,376667	0/0:12901,2:12910:99:0,28051,383346	0/0:10396,1:10402:99:0,20702,288512	0/0:11948,1:11952:99:0,23994,333765	0/0:13684,1:13690:99:0,26796,375054	0/0:14552,1:14566:99:0,29385,408714	0/0:6469,1:6470:99:0,13821,189840	0/0:13549,3:13560:99:0,28181,389747	0/0:23911,2:23927:99:0,46910,656869	0/0:18932,3:18951:99:0,38622,536346	0/0:17254,7:17272:99:0,37335,512246	0/0:14484,2:14496:99:0,30805,424182	0/0:12695,3:12709:99:0,27493,377773	0/0:13805,1:13816:99:0,29747,408039	0/0:16251,1:16265:99:0,35497,485697	0/0:13192,3:13200:99:0,28017,385747	0/0:17005,2:17021:99:0,34385,477733	0/0:18114,1:18125:99:0,38446,528774	0/0:15737,2:15748:99:0,31374,437753	0/0:15109,4:15120:99:0,32548,446904	0/0:18113,3:18123:99:0,36988,513448	0/0:18000,3:18017:99:0,38091,524832	0/0:21689,1:21704:99:0,43491,605572	0/0:27919,5:27935:99:0,55592,775700	0/0:17253,1:17267:99:0,34652,482890	0/0:26454,2:26481:99:0,52363,731438	0/0:21577,6:21590:99:0,42190,591329	0/0:21513,9:21537:99:0,45305,626690	0/0:19563,4:19580:99:0,40480,560336	0/0:20535,4:20551:99:0,42838,591515	0/0:24685,3:24698:99:0,50368,699931
1598	G	A	6306.26	PASS	AC=1;AF=8.696e-04;AN=1150;BaseQRankSum=-95.343;DP=8691324;Dels=0.00;ExcessHet=3.0103;FS=0.000;HaplotypeScore=402.1677;InbreedingCoeff=-0.0009;MLEAC=1;MLEAF=8.696e-04;MQ=59.99;MQ0=619;MQRankSum=-0.648;QD=0.97;ReadPosRankSum=-6.012;SOR=1.773	GT:AD:DP:GQ:PL	0/0:15,0:15:36:0,36,474	0/0:11288,14:11313:99:0,22019,305934	0/0:5371,10:5388:99:0,11184,152384	0/0:13883,10:13912:99:0,27702,381391	0/0:19974,25:20023:99:0,39631,547230	0/0:16702,11:16732:99:0,30501,430519	0/0:8561,6:8579:99:0,17196,236129	0/0:11138,15:11165:99:0,23563,320161	0/0:8217,6:8235:99:0,17429,234803	0/0:9960,17:9989:99:0,19923,273357	0/0:10575,11:10602:99:0,22425,302918	0/0:11166,17:11202:99:0,22690,310756	0/0:13513,11:13544:99:0,26593,366462	0/0:12807,14:12840:99:0,27343,368716	0/0:10364,6:10383:99:0,20273,281217	0/0:11849,13:11883:99:0,23461,325108	0/0:13497,9:13527:99:0,26077,363504	0/0:14439,14:14473:99:0,28593,396610	0/0:6398,4:6409:99:0,13477,183629	0/0:13373,8:13400:99:0,27441,375894	0/0:23746,21:23793:99:0,45551,637600	0/0:18706,24:18753:99:0,37348,517733	0/0:17057,14:17088:99:0,36272,492161	0/0:14239,21:14280:99:0,29909,407001	0/0:12583,7:12606:99:0,27023,367538	0/0:13597,14:13627:99:0,28684,392268	0/0:16075,19:16112:99:0,34357,466975	0/0:13066,16:13095:99:0,27338,372657	0/0:16857,26:16902:99:0,33536,464440	0/0:17915,20:17955:99:0,37308,509656	0/0:15590,16:15627:99:0,30593,423569	0/0:14980,10:15001:99:0,31710,431536	0/0:17906,16:17942:99:0,35874,495172	0/0:17794,18:17831:99:0,37068,506512	0/0:21542,29:21588:99:0,42245,585877	0/0:27550,30:27601:99:0,53648,745158	0/0:17173,12:17201:99:0,33801,469925	0/0:26185,24:26233:99:0,50787,708384	0/0:21275,17:21315:99:0,40827,569612	0/0:21152,20:21206:99:0,43878,600703	0/0:19308,26:19364:99:0,39256,540728	0/0:20260,19:20313:99:0,41637,570268	0/0:24442,29:24500:99:0,49057,678520
1587	C	T	6534.26	PASS	AC=1;AF=8.696e-04;AN=1150;BaseQRankSum=-46.119;DP=8968125;Dels=0.00;ExcessHet=3.0103;FS=0.000;HaplotypeScore=464.0479;InbreedingCoeff=-0.0009;MLEAC=1;MLEAF=8.696e-04;MQ=59.99;MQ0=691;MQRankSum=-1.694;QD=0.35;ReadPosRankSum=-2.388;SOR=0.756	GT:AD:DP:GQ:PL	0/0:15,0:15:36:0,36,485	0/0:11701,9:11721:99:0,22741,318791	0/0:5574,5:5584:99:0,11588,159486	0/0:14255,5:14274:99:0,28564,395239	0/0:20516,10:20545:99:0,40584,564731	0/0:17477,10:17510:99:0,32018,453627	0/0:8855,6:8867:99:0,17714,244961	0/0:11431,7:11452:99:0,24248,331058	0/0:8477,1:8485:99:0,18008,245461	0/0:10271,6:10294:99:0,20502,283246	0/0:10905,6:10925:99:0,23268,316243	0/0:11542,3:11556:99:0,23579,324393	0/0:14006,8:14029:99:0,27649,382565	0/0:13329,11:13351:99:0,28491,388926	0/0:10739,3:10750:99:0,20818,291068	0/0:12253,14:12275:99:0,23995,337650	0/0:13913,7:13930:99:0,26856,375645	0/0:15001,7:15016:99:0,29760,414379	0/0:6617,3:6625:99:0,13929,190685	0/0:13766,13:13794:99:0,28194,390122	0/0:24508,19:24546:99:0,47133,661770	0/0:19322,10:19350:99:0,38515,536342	0/0:17458,7:17477:99:0,37172,507534	0/0:14748,21:14780:99:0,30533,424215	0/0:12926,2:12939:99:0,27767,379451	0/0:13946,3:13979:99:0,29560,403854	0/0:16571,6:16588:99:0,35513,486033	0/0:13558,8:13576:99:0,28474,390385	0/0:17333,8:17361:99:0,34620,481253	0/0:18517,7:18537:99:0,38532,530116	0/0:16104,7:16122:99:0,31634,441417	0/0:15366,6:15385:99:0,32762,447759	0/0:18430,10:18454:99:0,37078,514000	0/0:18288,7:18306:99:0,38266,525449	0/0:22150,5:22178:99:0,43603,606999	0/0:28288,17:28328:99:0,55169,770424	0/0:17680,8:17701:99:0,34998,487386	0/0:26982,14:27024:99:0,52607,733885	0/0:21934,11:21958:99:0,41937,587757	0/0:21889,9:21918:99:0,45421,626486	0/0:19757,11:19786:99:0,40217,556232	0/0:20715,10:20744:99:0,42789,588938	0/0:25057,10:25083:99:0,50524,700583
1535	A	G	97568.7	PASS	AC=2;AF=1.739e-03;AN=1150;BaseQRankSum=-101.360;DP=7565091;Dels=0.00;ExcessHet=3.0141;FS=0.000;HaplotypeScore=497.3880;InbreedingCoeff=-0.0017;MLEAC=2;MLEAF=1.739e-03;MQ=59.95;MQ0=575;MQRankSum=0.358;QD=4.72;ReadPosRankSum=-22.315;SOR=2.471	GT:AD:DP:GQ:PL	0/0:15,0:15:36:0,36,494	0/0:9642,18:9693:99:0,19029,261192	0/0:4663,9:4695:99:0,9781,131647	0/0:11818,20:11903:99:0,23643,322447	0/0:17137,27:17237:99:0,33997,464798	0/0:14304,24:14372:99:0,26414,369312	0/0:7389,14:7449:99:0,14963,203082	0/0:9436,17:9499:99:0,20018,267968	0/0:7200,17:7247:99:0,15345,205124	0/0:8620,26:8690:99:0,17253,234188	0/0:9205,22:9267:99:0,19672,263291	0/0:9669,25:9737:99:0,19794,268139	0/0:11789,17:11866:99:0,23416,319576	0/0:11308,25:11389:99:0,24365,324760	0/0:9060,19:9115:99:0,17719,243736	0/0:10141,25:10214:99:0,20139,275982	0/0:11596,30:11664:99:0,22781,312595	0/0:12596,16:12658:99:0,25033,343316	0/0:5453,11:5496:99:0,11614,156101	0/0:11428,17:11506:99:0,23521,318902	0/0:20073,40:20192:99:0,39313,541392	0/0:15951,23:16038:99:0,32428,442211	0/0:14923,21:15008:99:0,31601,424738	0/0:12344,24:12430:99:0,26110,352611	0/0:10994,21:11069:99:0,23560,317148	0/0:11796,21:11867:99:0,25224,338541	0/0:13950,33:14056:99:0,30296,405773	0/0:11478,33:11570:99:0,24467,328369	0/0:14503,31:14590:99:0,29230,400317	0/0:15668,23:15764:99:0,32912,444349	0/0:13534,31:13622:99:0,26701,366673	0/0:12933,30:13020:99:0,27832,372274	0/0:15166,27:15266:99:0,30885,420572	0/0:15275,21:15348:99:0,32025,433746	0/0:18174,28:18276:99:0,36414,498668	0/0:23296,37:23436:99:0,45904,630742	0/0:14634,21:14706:99:0,29262,401465	0/0:22233,46:22384:99:0,43510,599882	0/0:18235,35:18355:99:0,35149,485872	0/0:18213,25:18320:99:0,37865,514061	0/0:16428,37:16533:99:0,33770,456975	0/0:17360,35:17500:99:0,36046,485773	0/0:21022,31:21130:99:0,42640,581752
1510	G	A	57735.7	PASS	AC=2;AF=1.739e-03;AN=1150;BaseQRankSum=16.462;DP=7805966;Dels=0.00;ExcessHet=3.0141;FS=0.000;HaplotypeScore=453.8372;InbreedingCoeff=-0.0017;MLEAC=2;MLEAF=1.739e-03;MQ=59.89;MQ0=1942;MQRankSum=6.403;QD=2.47;ReadPosRankSum=-1.736;SOR=0.791	GT:AD:DP:GQ:PL	0/0:11,0:11:30:0,30,406	0/0:9876,4:9885:99:0,19809,276124	0/0:4798,1:4806:99:0,10570,143424	0/0:12304,2:12314:99:0,25201,348174	0/0:17683,4:17695:99:0,36032,499064	0/0:14495,7:14518:99:0,27272,385397	0/0:7560,1:7563:99:0,15750,216280	0/0:9875,4:9885:99:0,21443,292743	0/0:7422,6:7434:99:0,16245,221900	0/0:8887,7:8898:99:0,18328,253148	0/0:9509,4:9526:99:0,20951,285469	0/0:9901,3:9909:99:0,20881,286892	0/0:11946,6:11970:99:0,24370,336766	0/0:11753,2:11762:99:0,25810,351486	0/0:9235,2:9238:99:0,18354,255946	0/0:10387,4:10394:99:0,21108,293237	0/0:11810,3:11816:99:0,23676,330269	0/0:13071,6:13090:99:0,26561,369783	0/0:5643,2:5650:99:0,12169,167101	0/0:11882,0:11889:99:0,24921,343809	0/0:20586,7:20609:99:0,40872,571749	0/0:16401,4:16413:99:0,33936,470036	0/0:15620,3:15636:99:0,34096,465941	0/0:12979,4:12987:99:0,27908,383128	0/0:11466,1:11472:99:0,25272,345266	0/0:12326,7:12338:99:0,26867,369381	0/0:14526,1:14537:99:0,32110,438336	0/0:11889,10:11912:99:0,25580,352014	0/0:15000,2:15012:99:0,30900,427542	0/0:16185,6:16206:99:0,34702,476856	0/0:13999,3:14009:99:0,28099,390068	0/0:13453,6:13462:99:0,29293,400917	0/0:15522,8:15548:99:0,32447,447306	0/0:15905,5:15915:99:0,34050,468089	0/0:18337,6:18352:99:0,37503,520844	0/0:23772,5:23790:99:0,48091,668014	0/0:14953,7:14966:99:0,30312,421396	0/0:22876,4:22893:99:0,45893,639117	0/0:18641,9:18661:99:0,37087,518165	0/0:18601,10:18625:99:0,39763,548066	0/0:16872,3:16885:99:0,35677,490081	0/0:17937,9:17953:99:0,37931,522436	0/0:21557,4:21567:99:0,44685,618474
1435	G	A	5580.68	PASS	AC=2;AF=1.739e-03;AN=1150;BaseQRankSum=-10.337;DP=7547917;Dels=0.00;ExcessHet=3.0141;FS=0.000;HaplotypeScore=407.2834;InbreedingCoeff=-0.0017;MLEAC=2;MLEAF=1.739e-03;MQ=59.86;MQ0=1412;MQRankSum=10.995;QD=0.24;ReadPosRankSum=1.136;SOR=0.758	GT:AD:DP:GQ:PL	0/0:8,0:8:21:0,21,286	0/0:9223,1:9233:99:0,18531,257156	0/0:4399,0:4402:99:0,9805,132444	0/0:11584,8:11607:99:0,23990,330897	0/0:16688,7:16704:99:0,34453,475858	0/0:13365,5:13378:99:0,25288,355412	0/0:7091,1:7099:99:0,14805,202996	0/0:9617,0:9627:99:0,21160,287071	0/0:7101,5:7112:99:0,15590,211977	0/0:8424,1:8430:99:0,17526,240776	0/0:9137,2:9150:99:0,20321,274813	0/0:9410,4:9419:99:0,20096,274536	0/0:11002,5:11018:99:0,22561,311127	0/0:11172,1:11183:99:0,24859,336272	0/0:8429,1:8437:99:0,17002,235825	0/0:9875,3:9885:99:0,20111,278903	0/0:11188,1:11199:99:0,22489,312226	0/0:12455,7:12467:99:0,25621,354355	0/0:5440,0:5444:99:0,11801,160683	0/0:11227,1:11233:99:0,23801,326920	0/0:19187,3:19199:99:0,38565,536150	0/0:15787,3:15802:99:0,32713,451410	0/0:15546,4:15562:99:0,34127,464695	0/0:12615,5:12627:99:0,27322,372945	0/0:11307,7:11317:99:0,24905,339176	0/0:12196,4:12213:99:0,26579,363265	0/0:14331,4:14348:99:0,31575,430208	0/0:11516,4:11531:99:0,24953,340633	0/0:14563,3:14575:99:0,30012,414354	0/0:15827,3:15841:99:0,34126,467071	0/0:13392,4:13411:99:0,27009,374802	0/0:13166,3:13176:99:0,28924,394009	0/0:15246,4:15264:99:0,31971,439818	0/0:15783,6:15799:99:0,33568,461544	0/0:17378,2:17394:99:0,35915,495103	0/0:22468,6:22489:99:0,45758,633834	0/0:14166,3:14189:99:0,28992,401468	0/0:21770,4:21786:99:0,44019,610938	0/0:17680,0:17696:99:0,35320,490717	0/0:17995,4:18007:99:0,38920,532285	0/0:16333,12:16355:99:0,34225,472697	0/0:17643,1:17654:99:0,37567,513981	0/0:21282,3:21293:99:0,44215,609693
1426	C	T	16808.3	PASS	AC=1;AF=8.696e-04;AN=1150;BaseQRankSum=-50.033;DP=7542659;Dels=0.00;ExcessHet=3.0103;FS=0.000;HaplotypeScore=372.6959;InbreedingCoeff=-0.0009;MLEAC=1;MLEAF=8.696e-04;MQ=59.89;MQ0=1524;MQRankSum=0.897;QD=1.30;ReadPosRankSum=-12.125;SOR=1.379	GT:AD:DP:GQ:PL	0/0:8,0:8:18:0,18,251	0/0:9196,33:9241:99:0,17333,250090	0/0:4372,1:4380:99:0,9513,128489	0/0:11402,7:11426:99:0,23104,318642	0/0:16601,12:16622:99:0,33216,460641	0/0:13271,11:13293:99:0,24405,345682	0/0:7068,9:7086:99:0,14347,197512	0/0:9612,11:9628:99:0,20629,281441	0/0:7067,12:7088:99:0,15174,206076	0/0:8365,10:8381:99:0,16938,234238	0/0:9018,10:9041:99:0,19566,265738	0/0:9313,3:9320:99:0,19529,266610	0/0:11024,11:11040:99:0,21862,303450	0/0:11127,13:11146:99:0,24024,327914	0/0:8371,2:8379:99:0,16313,227662	0/0:9814,4:9830:99:0,19436,270171	0/0:11193,5:11207:99:0,21835,304718	0/0:12440,10:12465:99:0,24758,345249	0/0:5427,6:5439:99:0,11411,156525	0/0:11249,11:11269:99:0,23225,321041	0/0:19023,11:19049:99:0,37142,517706	0/0:15745,13:15770:99:0,31717,440104	0/0:15590,9:15610:99:0,33297,455273	0/0:12670,5:12687:99:0,26564,363824	0/0:11311,7:11324:99:0,24267,331258	0/0:12143,9:12165:99:0,25753,353670	0/0:14398,10:14417:99:0,30993,423671	0/0:11480,8:11502:99:0,24254,331959	0/0:14522,8:14540:99:0,29175,404319	0/0:15797,9:15819:99:0,33194,454964	0/0:13416,9:13434:99:0,26372,367138	0/0:13198,13:13238:99:0,28256,386267	0/0:15320,33:15368:99:0,30779,431183	0/0:15777,8:15791:99:0,32755,450680	0/0:17417,20:17450:99:0,34886,483331	0/0:22448,17:22488:99:0,44268,617237	0/0:14215,13:14239:99:0,28244,393492	0/0:21755,8:21780:99:0,42721,595008	0/0:17679,9:17700:99:0,34212,477922	0/0:18033,16:18064:99:0,37900,519124	0/0:16463,13:16495:99:0,33618,465058	0/0:17799,16:17823:99:0,36746,505831	0/0:21273,15:21301:99:0,43064,596365
1422	C	T	21797.3	PASS	AC=1;AF=8.696e-04;AN=1150;BaseQRankSum=-26.088;DP=7510524;Dels=0.00;ExcessHet=3.0103;FS=0.000;HaplotypeScore=386.6150;InbreedingCoeff=-0.0009;MLEAC=1;MLEAF=8.696e-04;MQ=59.89;MQ0=1478;MQRankSum=41.431;QD=1.81;ReadPosRankSum=-5.803;SOR=1.025	GT:AD:DP:GQ:PL	0/0:7,0:7:15:0,15,207	0/0:9199,4:9210:99:0,18143,252837	0/0:4343,2:4349:99:0,9464,128942	0/0:11362,3:11376:99:0,23169,319971	0/0:16549,9:16569:99:0,33407,464025	0/0:13184,9:13207:99:0,24414,345943	0/0:7052,6:7067:99:0,14354,198937	0/0:9559,3:9576:99:0,20714,282597	0/0:7043,3:7054:99:0,15289,207846	0/0:8292,4:8303:99:0,17020,234699	0/0:8982,4:8992:99:0,19653,267644	0/0:9273,1:9285:99:0,19476,267202	0/0:10927,6:10940:99:0,21878,303775	0/0:11068,10:11090:99:0,24143,329225	0/0:8304,5:8317:99:0,16308,228374	0/0:9765,2:9779:99:0,19518,271141	0/0:11111,8:11125:99:0,21767,305394	0/0:12413,3:12419:99:0,24947,346653	0/0:5412,2:5418:99:0,11446,157353	0/0:11202,4:11212:99:0,23303,321492	0/0:18910,1:18926:99:0,37192,518490	0/0:15679,4:15694:99:0,31894,441709	0/0:15524,6:15542:99:0,33417,457177	0/0:12614,1:12620:99:0,26723,366535	0/0:11247,2:11255:99:0,24339,332614	0/1:10438,1634:12087:99:21846,0,280899	0/0:14339,10:14360:99:0,30847,424279	0/0:11389,6:11402:99:0,24222,332495	0/0:14460,6:14477:99:0,29171,405561	0/0:15722,11:15744:99:0,33076,456715	0/0:13344,3:13357:99:0,26402,367332	0/0:13165,1:13178:99:0,28438,387980	0/0:15305,8:15322:99:0,31336,434747	0/0:15722,5:15739:99:0,32854,452573	0/0:17419,3:17436:99:0,35207,488014	0/0:21581,807:22399:99:0,22457,575754	0/0:14203,3:14219:99:0,28394,395086	0/0:21635,9:21664:99:0,42620,596052	0/0:17628,6:17685:99:0,34405,480968	0/0:18001,4:18022:99:0,38113,523555	0/0:16411,10:16437:99:0,33671,466636	0/0:17678,9:17705:99:0,36784,507015	0/0:21172,11:21196:99:0,43016,597014
1407	C	T	15326.7	PASS	AC=2;AF=1.739e-03;AN=1150;BaseQRankSum=-45.039;DP=7582032;Dels=0.00;ExcessHet=3.0141;FS=0.000;HaplotypeScore=411.1838;InbreedingCoeff=-0.0018;MLEAC=2;MLEAF=1.739e-03;MQ=59.65;MQ0=1562;MQRankSum=51.425;QD=0.54;ReadPosRankSum=-2.625;SOR=0.681	GT:AD:DP:GQ:PL	0/0:7,0:7:18:0,18,247	0/0:9242,3:9249:99:0,18150,253491	0/0:4413,5:4422:99:0,9636,130439	0/0:11420,4:11434:99:0,23178,319875	0/0:16636,5:16660:99:0,33703,465199	0/0:13271,10:13292:99:0,24540,346827	0/0:7069,1:7081:99:0,14548,199192	0/0:9665,2:9673:99:0,20910,283935	0/0:7037,3:7046:99:0,15301,207317	0/0:8436,1:8447:99:0,17295,237734	0/0:9087,4:9103:99:0,19970,269787	0/0:9295,8:9313:99:0,19536,267579	0/0:11021,8:11039:99:0,22202,306134	0/0:11124,5:11146:99:0,24370,330794	0/0:8292,4:8306:99:0,16358,228315	0/0:9785,3:9793:99:0,19566,271292	0/0:11163,3:11173:99:0,22011,306743	0/0:12507,5:12523:99:0,25105,348634	0/0:5431,1:5438:99:0,11503,157810	0/0:11395,3:11410:99:0,23691,326396	0/0:19062,4:19082:99:0,37404,520809	0/0:15854,3:15871:99:0,32254,446076	0/0:15741,4:15758:99:0,33768,460475	0/0:12765,7:12780:99:0,26947,369871	0/0:11369,7:11384:99:0,24496,334365	0/0:12231,6:12272:99:0,26301,359657	0/0:14534,3:14550:99:0,31458,429166	0/0:11552,2:11570:99:0,24600,336226	0/0:14714,4:14734:99:0,29839,412922	0/0:15889,5:15917:99:0,33591,460174	0/0:13340,4:13355:99:0,26480,368180	0/0:13290,7:13312:99:0,28744,392059	0/0:15477,13:15502:99:0,31480,436865	0/0:16000,2:16020:99:0,33593,461607	0/0:17592,4:17609:99:0,35667,492640	0/0:22779,10:22812:99:0,45244,629966	0/0:14283,7:14305:99:0,28455,395889	0/0:21921,7:21948:99:0,43325,603280	0/0:17818,8:17847:99:0,34777,486009	0/0:18283,9:18305:99:0,38601,529641	0/0:16570,9:16588:99:0,34219,472094	0/0:17844,12:17876:99:0,37108,511043	0/0:21346,4:21367:99:0,43521,601017
1376	T	C	9031.26	PASS	AC=1;AF=8.696e-04;AN=1150;BaseQRankSum=-28.405;DP=7913789;Dels=0.00;ExcessHet=3.0103;FS=0.000;HaplotypeScore=394.9966;InbreedingCoeff=-0.0009;MLEAC=1;MLEAF=8.696e-04;MQ=56.31;MQ0=57740;MQRankSum=40.663;QD=0.63;ReadPosRankSum=-2.989;SOR=1.060	GT:AD:DP:GQ:PL	0/0:6,0:6:18:0,18,243	0/0:9420,6:9439:99:0,19145,265002	0/0:4509,0:4515:99:0,9953,134588	0/0:11672,3:11693:99:0,24240,331904	0/0:17437,6:17467:99:0,36110,495543	0/0:13615,3:13634:99:0,25926,361883	0/0:7346,1:7358:99:0,15372,209925	0/0:10157,5:10172:99:0,22371,303439	0/0:7176,2:7188:99:0,15894,214572	0/0:8729,0:8740:99:0,18290,249725	0/0:9279,4:9303:99:0,20787,280616	0/0:9576,1:9594:99:0,20633,280647	0/0:11465,3:11489:99:0,23638,323791	0/0:11470,3:11489:99:0,25798,348123	0/0:8571,3:8579:99:0,17389,240987	0/0:10097,3:10111:99:0,20847,287339	0/0:11587,0:11595:99:0,23627,326224	0/0:13073,0:13086:99:0,27082,373001	0/0:5574,0:5582:99:0,12276,167004	0/0:11986,3:12001:99:0,25724,352059	0/0:20187,4:20217:99:0,40952,565546	0/0:16469,5:16490:99:0,34338,471941	0/0:16412,3:16436:99:0,36251,491925	0/0:13243,5:13269:99:0,28752,392153	0/0:11741,3:11763:99:0,26124,354357	0/0:12690,2:12711:99:0,28408,384872	0/0:15113,1:15131:99:0,33838,457907	0/0:11934,1:11952:99:0,26316,356906	0/0:15341,6:15366:99:0,31941,439346	0/0:16538,4:16570:99:0,36020,490711	0/0:13850,3:13863:99:0,28324,389961	0/0:13786,4:13810:99:0,30595,414694	0/0:16384,1:16410:99:0,34601,473655	0/0:16708,5:16744:99:0,36201,494027	0/0:18868,3:18897:99:0,39096,536849	0/0:24006,1:24034:99:0,49323,679254	0/0:14790,4:14820:99:0,30576,420612	0/0:22887,4:22918:99:0,46557,642703	0/0:18800,4:18830:99:0,37719,521371	0/0:19130,11:19166:99:0,41253,563753	0/0:17329,2:17357:99:0,36835,503309	0/0:18784,6:18823:99:0,40325,550016	0/0:22202,3:22235:99:0,46628,639301
1357	G	A	2.18281e+08	PASS	AC=1126;AF=0.979;AN=1150;BaseQRankSum=-8.704;DP=7851373;Dels=0.00;ExcessHet=4.0744;FS=0.000;HaplotypeScore=352.3300;InbreedingCoeff=-0.0213;MLEAC=1126;MLEAF=0.979;MQ=54.68;MQ0=74363;MQRankSum=-4.159;QD=27.88;ReadPosRankSum=11.213;SOR=0.525	GT:AD:DP:GQ:PL	1/1:0,7:7:21:271,21,0	1/1:22,9155:9210:99:249717,18182,0	1/1:8,4379:4402:99:125518,9424,0	1/1:32,11429:11506:99:314253,23095,0	1/1:41,17268:17390:99:471745,34442,0	1/1:26,13399:13468:99:345274,24816,0	1/1:11,7196:7235:99:196529,14523,0	1/1:28,9908:9984:99:284406,21279,0	1/1:16,6979:7029:99:199866,15008,0	1/1:19,8489:8538:99:233460,17284,0	1/1:29,9003:9074:99:261938,19556,0	1/1:29,9428:9499:99:264435,19625,0	1/1:24,11243:11311:99:304950,22405,0	1/1:25,11312:11382:99:326446,24502,0	1/1:17,8328:8368:99:226919,16492,0	1/1:26,9883:9954:99:272625,19899,0	1/1:18,11328:11367:99:308642,22442,0	1/1:17,12798:12859:99:354230,25856,0	1/1:14,5426:5458:99:157019,11556,0	1/1:19,11809:11868:99:334470,24551,0	1/1:36,19863:19969:99:539739,39230,0	1/1:29,16248:16331:99:450151,32741,0	1/1:36,16179:16288:99:468840,34943,0	1/1:20,13025:13089:99:373326,27583,0	1/1:17,11675:11737:99:340877,25184,0	1/1:20,12564:12631:99:367114,27334,0	1/1:26,15007:15085:99:437985,32604,0	1/1:28,11825:11917:99:339825,25130,0	1/1:22,15249:15315:99:422081,30873,0	1/1:22,16389:16470:99:469876,34756,0	1/1:27,13625:13693:99:371324,27079,0	1/1:27,13715:13795:99:395221,29439,0	1/1:25,16242:16336:99:453063,33405,0	1/1:21,16600:16680:99:474721,35029,0	1/1:36,18806:18918:99:517005,37839,0	1/1:39,23793:23903:99:648807,47236,0	1/1:34,14543:14636:99:401429,29080,0	1/1:44,22624:22729:99:615010,44593,0	1/1:48,18659:18767:99:499751,36312,0	1/1:37,18936:19022:99:539984,39812,0	1/1:25,17105:17192:99:481040,35461,0	1/1:43,18654:18774:99:524971,38682,0	1/1:44,22159:22271:99:616569,45310,0
1330	G	A	22431.7	PASS	AC=2;AF=1.739e-03;AN=1150;BaseQRankSum=-25.553;DP=7580571;Dels=0.00;ExcessHet=3.0141;FS=0.000;HaplotypeScore=491.3927;InbreedingCoeff=-0.0018;MLEAC=2;MLEAF=1.739e-03;MQ=51.73;MQ0=106749;MQRankSum=12.950;QD=1.24;ReadPosRankSum=-3.398;SOR=0.592	GT:AD:DP:GQ:PL	0/0:6,0:6:18:0,18,241	0/0:8897,2:8906:99:0,17474,240935	0/0:4267,0:4274:99:0,9071,122856	0/0:11115,4:11127:99:0,22102,304265	0/0:16679,8:16707:99:0,32996,454113	0/0:12804,6:12821:99:0,23131,324964	0/0:6916,2:6924:99:0,13913,190248	0/0:9679,7:9700:99:0,20538,279952	0/0:6700,3:6714:99:0,14335,193956	0/0:8268,1:8278:99:0,16577,226339	0/0:8923,3:8937:99:0,19330,260153	0/0:9127,5:9142:99:0,18911,257476	0/0:10905,10:10924:99:0,21349,294212	0/0:11021,8:11043:99:0,23723,321588	0/0:8023,3:8037:99:0,15600,216735	0/0:9563,7:9575:99:0,18887,261597	0/0:11075,1:11088:99:0,21535,298484	0/0:12409,20:12439:99:0,24009,337941	0/0:5275,3:5285:99:0,11076,151228	0/0:11620,7:11637:99:0,23539,324539	0/0:19298,22:19336:99:0,36989,518430	0/0:15632,5:15654:99:0,31650,434665	0/0:16008,1:16023:99:0,34408,466879	0/0:12737,8:12759:99:0,26647,363065	0/0:11370,3:11382:99:0,24319,331074	0/0:12425,3:12442:99:0,26656,362419	0/0:14768,3:14784:99:0,31551,428878	0/0:11715,5:11732:99:0,24531,334753	0/0:14736,2:14758:99:0,29449,405515	0/0:16003,4:16017:99:0,33443,457460	0/0:13183,7:13208:99:0,25880,358357	0/0:13659,6:13677:99:0,28851,392866	0/0:15989,8:16016:99:0,32224,443533	0/0:16278,2:16318:99:0,33744,462289	0/0:18520,4:18543:99:0,36479,503785	0/0:22989,7:23017:99:0,45088,624461	0/0:14128,1:14140:99:0,28063,387624	0/0:21821,55:21896:99:0,41094,585432	0/0:18072,7:18095:99:0,34704,481222	0/0:18462,10:18488:99:0,38392,525793	0/0:16578,4:16603:99:0,33965,465650	0/0:18295,5:18317:99:0,37491,512765	0/0:21535,18:21575:99:0,43508,599121
1298	C	T	1549.26	PASS	AC=1;AF=8.696e-04;AN=1150;BaseQRankSum=-28.952;DP=6935379;Dels=0.00;ExcessHet=3.0103;FS=0.000;HaplotypeScore=368.8063;InbreedingCoeff=-0.0009;MLEAC=1;MLEAF=8.696e-04;MQ=46.77;MQ0=207792;MQRankSum=-5.291;QD=0.32;ReadPosRankSum=-2.924;SOR=0.990	GT:AD:DP:GQ:PL	0/0:5,0:5:15:0,15,198	0/0:8118,6:8130:99:0,15313,213391	0/0:3901,1:3908:99:0,8165,110879	0/0:9914,4:9932:99:0,19061,263433	0/0:15146,5:15162:99:0,29124,401465	0/0:11247,3:11259:99:0,19423,272850	0/0:6229,7:6239:99:0,12042,166763	0/0:8861,0:8871:99:0,18434,250428	0/0:6170,4:6175:99:0,12952,175970	0/0:7463,2:7469:99:0,14517,199210	0/0:8190,1:8197:99:0,17250,233620	0/0:8331,4:8341:99:0,16950,231291	0/0:9791,4:9801:99:0,18507,255578	0/0:9571,622:10202:99:0,3477,256779	0/0:7268,6:7286:99:0,13609,189779	0/0:8536,4:8546:99:0,16438,227721	0/0:9950,4:9961:99:0,18798,261522	0/0:11166,5:11180:99:0,21562,299183	0/1:4455,399:4856:99:1598,0,114711	0/0:10684,5:10696:99:0,21135,292968	0/0:17367,5:17390:99:0,32716,455601	0/0:14158,7:14175:99:0,27748,384171	0/0:14780,3:14824:99:0,31192,424337	0/0:11578,9:11599:99:0,23565,326278	0/0:10411,9:10426:99:0,21845,298672	0/0:11489,3:11497:99:0,24134,329373	0/0:13648,3:13662:99:0,28796,392172	0/0:10695,3:10704:99:0,22011,301845	0/0:13444,4:13456:99:0,26055,360205	0/0:14577,12:14598:99:0,29529,407148	0/0:11809,6:11821:99:0,22684,313535	0/0:12465,4:12478:99:0,25958,353993	0/0:14728,5:14741:99:0,29052,401001	0/0:14975,7:14987:99:0,30360,417384	0/0:17035,6:17050:99:0,32815,455205	0/0:20920,7:20938:99:0,39930,554389	0/0:12686,2:12694:99:0,24512,340085	0/0:19779,6:19802:99:0,37422,519922	0/0:16364,9:16380:99:0,30421,423778	0/0:16913,11:16938:99:0,34244,472966	0/0:15124,7:15145:99:0,30285,417662	0/0:16778,12:16808:99:0,33624,462884	0/0:19703,11:19719:99:0,38999,539056
1273	C	T	18217.3	PASS	AC=1;AF=8.696e-04;AN=1150;BaseQRankSum=8.111;DP=6721038;Dels=0.00;ExcessHet=3.0103;FS=0.000;HaplotypeScore=302.8798;InbreedingCoeff=-0.0010;MLEAC=1;MLEAF=8.696e-04;MQ=44.12;MQ0=235803;MQRankSum=11.055;QD=1.78;ReadPosRankSum=0.945;SOR=0.720	GT:AD:DP:GQ:PL	0/0:3,0:3:9:0,9,118	0/0:7801,3:7807:99:0,14980,207333	0/0:3737,1:3739:99:0,7985,108205	0/0:9503,0:9509:99:0,18777,257458	0/0:14644,9:14656:99:0,28718,396006	0/0:10893,2:10899:99:0,18911,264903	0/0:6100,2:6106:99:0,12120,165924	0/0:8516,4:8525:99:0,18009,244565	0/0:5953,0:5957:99:0,12908,174177	0/0:7181,3:7188:99:0,14202,194263	0/0:7881,5:7893:99:0,16879,228961	0/0:8152,1:8158:99:0,17010,231776	0/0:9436,15:9454:99:0,17916,249778	0/0:9864,5:9877:99:0,21264,288504	0/0:7126,5:7134:99:0,13589,189167	0/0:8246,1:8255:99:0,16220,223738	0/0:9537,2:9548:99:0,18494,255906	0/0:10761,2:10768:99:0,21410,295101	0/0:4675,3:4681:99:0,9719,133270	0/0:10368,8:10378:99:0,20983,290187	0/0:16924,3:16939:99:0,32545,451266	0/0:13654,4:13664:99:0,27544,379896	0/0:14426,2:14433:99:0,30960,420954	0/0:11117,4:11125:99:0,23386,320277	0/0:10028,1:10036:99:0,21643,294311	0/0:11247,1:11256:99:0,24035,327321	0/0:13095,6:13106:99:0,28181,383842	0/0:10380,6:10391:99:0,21695,298550	0/0:12937,4:12949:99:0,25568,353631	0/0:14052,16:14081:99:0,29232,403103	0/0:11424,5:11433:99:0,22168,307072	0/0:12144,3:12152:99:0,25877,352696	0/0:14202,5:14218:99:0,28714,395349	0/0:14591,4:14604:99:0,30131,413810	0/0:16544,2:16550:99:0,32775,452325	0/0:20192,10:20215:99:0,39225,545567	0/0:12221,4:12235:99:0,24063,333406	0/0:19117,6:19128:99:0,37192,515331	0/0:15669,3:15680:99:0,29841,414065	0/0:16442,47:16496:99:0,33245,468931	0/0:14597,12:14616:99:0,29566,409028	0/0:16129,11:16151:99:0,33184,456428	0/0:19071,4:19087:99:0,38573,530023
1197	C	T	63437.7	PASS	AC=2;AF=1.739e-03;AN=1150;BaseQRankSum=-31.854;DP=6140460;Dels=0.00;ExcessHet=3.0141;FS=0.000;HaplotypeScore=320.3883;InbreedingCoeff=-0.0018;MLEAC=2;MLEAF=1.739e-03;MQ=48.37;MQ0=229191;MQRankSum=32.242;QD=3.35;ReadPosRankSum=-12.203;SOR=1.643	GT:AD:DP:GQ:PL	0/0:4,0:4:9:0,9,123	0/0:7252,8:7264:99:0,13802,190830	0/0:3433,4:3437:99:0,7244,98101	0/0:8865,5:8880:99:0,17435,237279	0/0:13488,18:13520:99:0,26623,363808	0/0:10436,10:10454:99:0,18247,253350	0/0:5617,9:5631:99:0,11195,151527	0/0:7728,10:7745:99:0,16432,221370	0/0:5499,4:5510:99:0,11944,159441	0/0:6633,5:6644:99:0,13075,177042	0/0:7275,4:7285:99:0,15630,210048	0/0:7671,11:7690:99:0,15929,214869	0/0:8932,8:8951:99:0,17228,235878	0/0:8990,34:9028:99:0,18903,260789	0/0:6735,10:6752:99:0,12672,175497	0/0:7661,9:7674:99:0,15078,206613	0/0:8762,11:8784:99:0,16908,232216	0/0:9795,10:9814:99:0,19382,265163	0/0:4223,5:4230:99:0,8995,121968	0/0:9313,3:9325:99:0,19101,260408	0/0:15151,19:15179:99:0,29139,401672	0/0:12556,17:12585:99:0,25414,347050	0/0:13145,14:13166:99:0,28288,382058	0/0:10198,13:10217:99:0,21692,292763	0/0:9091,8:9113:99:0,19642,265382	0/0:10160,15:10185:99:0,21835,295219	0/0:11817,14:11839:99:0,26064,349861	0/0:9510,24:9544:99:0,20152,273794	0/0:11697,13:11718:99:0,23308,319401	0/0:12751,7:12764:99:0,27128,366605	0/0:10439,11:10458:99:0,20248,278175	0/0:10997,7:11011:99:0,23609,319720	0/0:12913,4:12931:99:0,26170,356085	0/0:13186,9:13202:99:0,27724,375620	0/0:15181,10:15200:99:0,30047,410406	0/0:18430,17:18457:99:0,35869,493325	0/0:11187,6:11199:99:0,22123,302867	0/0:17822,19:17850:99:0,34284,473411	0/0:14342,18:14371:99:0,27188,374747	0/0:15136,8:15160:99:0,31867,431384	0/0:13468,14:13491:99:0,27561,374844	0/0:14506,12:14524:99:0,30011,407085	0/0:17418,9:17558:99:0,35420,481852
1160	C	T	6180.26	PASS	AC=1;AF=8.696e-04;AN=1150;BaseQRankSum=-11.316;DP=6106821;Dels=0.00;ExcessHet=3.0103;FS=0.000;HaplotypeScore=420.8792;InbreedingCoeff=-0.0009;MLEAC=1;MLEAF=8.696e-04;MQ=53.57;MQ0=90307;MQRankSum=20.733;QD=0.43;ReadPosRankSum=-3.891;SOR=0.770	GT:AD:DP:GQ:PL	0/0:8,0:8:21:0,21,283	0/0:7297,2:7301:99:0,14300,198401	0/0:3390,2:3393:99:0,7503,100822	0/0:8804,2:8810:99:0,17816,243884	0/0:13513,9:13534:99:0,27228,375234	0/0:10746,8:10758:99:0,19480,273707	0/0:5704,3:5711:99:0,11560,158346	0/0:7639,4:7652:99:0,16509,224402	0/0:5498,2:5505:99:0,12122,162792	0/0:6717,5:6724:99:0,13618,186169	0/0:7143,1:7146:99:0,15703,211691	0/0:7818,2:7828:99:0,16252,221536	0/0:9037,2:9047:99:0,18096,247631	0/0:8840,1:8848:99:0,19398,261611	0/0:6683,1:6687:99:0,13020,180093	0/0:7725,4:7741:99:0,15449,213039	0/0:8885,1:8891:99:0,17354,239985	0/0:9856,3:9867:99:0,19751,272422	0/0:4253,3:4265:99:0,9107,123715	0/0:9096,3:9104:99:0,18913,259265	0/0:15163,8:15179:99:0,29507,409627	0/0:12619,3:12630:99:0,25824,354865	0/0:12838,15:12858:99:0,27650,379275	0/0:10171,3:10178:99:0,21678,295754	0/0:8883,10:8898:99:0,19394,264047	0/0:10026,2:10035:99:0,21623,294376	0/0:11534,8:11549:99:0,25545,346807	0/0:9551,3:9559:99:0,20526,279142	0/0:11583,4:11595:99:0,23357,322329	0/0:12782,5:12799:99:0,27132,370327	0/0:10664,4:10675:99:0,21172,292062	0/0:10831,1:10839:99:0,23526,319340	0/0:12845,5:12854:99:0,26246,361063	0/0:13037,6:13054:99:0,27489,376617	0/0:15158,10:15175:99:0,30456,419680	0/0:18304,5:18325:99:0,36430,502748	0/0:11258,1:11265:99:0,22594,310944	0/0:17963,4:17976:99:0,35319,489718	0/0:14502,5:14516:99:0,28146,390126	0/0:14934,9:14955:99:0,31443,430676	0/0:13317,7:13333:99:0,27507,377917	0/0:14341,11:14360:99:0,29953,411279	0/0:17443,12:17463:99:0,35594,490945
1132	C	T	14485.7	PASS	AC=2;AF=1.739e-03;AN=1150;BaseQRankSum=-44.156;DP=6951623;Dels=0.00;ExcessHet=3.0141;FS=0.000;HaplotypeScore=351.1687;InbreedingCoeff=-0.0017;MLEAC=2;MLEAF=1.739e-03;MQ=56.75;MQ0=51045;MQRankSum=16.248;QD=0.56;ReadPosRankSum=-7.744;SOR=1.096	GT:AD:DP:GQ:PL	0/0:9,0:9:21:0,21,286	0/0:8061,3:8068:99:0,16174,223742	0/0:3884,1:3890:99:0,8559,115505	0/0:9886,7:9897:99:0,19991,275510	0/0:15643,18:15678:99:0,31493,435079	0/0:12188,10:12206:99:0,22636,317410	0/0:6502,10:6516:99:0,13196,181416	0/0:8806,7:8822:99:0,18948,256834	0/0:6238,6:6252:99:0,13638,183987	0/0:7543,7:7557:99:0,15271,209686	0/0:8076,9:8095:99:0,17411,235932	0/0:8894,10:8908:99:0,18693,255465	0/0:10259,8:10284:99:0,20571,283097	0/0:9990,6:10003:99:0,21804,294960	0/0:7577,4:7584:99:0,15051,208404	0/0:8776,10:8793:99:0,17620,244440	0/0:10066,11:10085:99:0,19646,275262	0/0:11266,8:11276:99:0,22823,314990	0/0:4786,2:4793:99:0,10149,139116	0/0:10245,9:10258:99:0,21465,294710	0/0:17164,10:17180:99:0,33902,471201	0/0:14517,11:14541:99:0,29447,407154	0/0:14428,13:14452:99:0,31100,423935	0/0:11458,10:11474:99:0,24232,331744	0/0:9931,8:9945:99:0,21681,294809	0/0:11138,4:11154:99:0,23980,327111	0/0:12858,17:12886:99:0,27894,380974	0/0:10642,4:10658:99:0,22565,308398	0/0:12955,11:12974:99:0,26278,363453	0/0:14430,7:14447:99:0,30404,417990	0/0:12115,13:12136:99:0,23914,332731	0/0:11919,14:11939:99:0,25712,350607	0/0:14417,10:14435:99:0,29440,406737	0/0:14462,17:14484:99:0,30446,418674	0/0:17172,17:17200:99:0,34325,476352	0/0:20612,10:20634:99:0,41109,570190	0/0:12892,3:12907:99:0,25953,358805	0/0:20521,17:20561:99:0,40466,562495	0/0:16709,19:16736:99:0,32304,451877	0/0:16978,15:17012:99:0,35708,490858	0/0:14970,21:15003:99:0,30569,425525	0/0:15806,46:15865:99:0,32182,452787	0/0:19507,13:19531:99:0,39843,549552
1116	C	T	8047.68	PASS	AC=2;AF=1.739e-03;AN=1150;BaseQRankSum=-5.172;DP=6954102;Dels=0.00;ExcessHet=3.0141;FS=0.000;HaplotypeScore=325.2757;InbreedingCoeff=-0.0017;MLEAC=2;MLEAF=1.739e-03;MQ=57.92;MQ0=42302;MQRankSum=66.903;QD=0.41;ReadPosRankSum=-1.971;SOR=0.746	GT:AD:DP:GQ:PL	0/0:10,0:10:24:0,24,329	0/0:8154,0:8156:99:0,16641,230372	0/0:3901,0:3904:99:0,8770,118502	0/0:9886,6:9907:99:0,20546,283630	0/0:15580,4:15591:99:0,32493,446908	0/0:12292,4:12301:99:0,23185,325678	0/0:6514,4:6525:99:0,13749,188245	0/0:8900,3:8906:99:0,19577,265994	0/0:6223,1:6228:99:0,14006,189012	0/0:7534,14:7552:99:0,15346,214146	0/0:7958,6:7967:99:0,17608,238836	0/0:8840,1:8848:99:0,19153,260661	0/0:10264,4:10279:99:0,21069,290779	0/0:10036,5:10048:99:0,22434,304186	0/0:7490,4:7498:99:0,15270,211858	0/0:8810,4:8819:99:0,18124,250897	0/0:10048,3:10058:99:0,20322,281618	0/0:11366,6:11379:99:0,23450,324987	0/0:4794,0:4796:99:0,10495,143152	0/0:10259,4:10267:99:0,21949,301122	0/0:17165,3:17178:99:0,34837,482931	0/0:14524,1:14535:99:0,30272,417048	0/0:14308,5:14323:99:0,31661,432731	0/0:11385,7:11401:99:0,24685,338598	0/0:9901,7:9912:99:0,22059,301803	0/0:10934,6:10948:99:0,24289,330967	0/0:12866,4:12876:99:0,28706,390261	0/0:10624,1:10634:99:0,23172,316154	0/0:12946,5:12961:99:0,26896,371378	0/0:14264,18:14301:99:0,30762,424935	0/0:12091,2:12101:99:0,24566,340618	0/0:11789,2:11800:99:0,26155,355814	0/0:14219,6:14236:99:0,30087,413604	0/0:14329,6:14343:99:0,30923,424045	0/0:17017,6:17030:99:0,35212,486714	0/0:20668,14:20693:99:0,42211,586024	0/0:13029,4:13042:99:0,26814,370400	0/0:20499,6:20520:99:0,41579,577049	0/0:16947,5:16963:99:0,33782,469755	0/0:17009,5:17033:99:0,36967,505356	0/0:15038,4:15052:99:0,31819,437065	0/0:15877,2:15888:99:0,34310,468454	0/0:19409,7:19421:99:0,40612,560128
1061	G	A	31332.7	PASS	AC=2;AF=1.739e-03;AN=1150;BaseQRankSum=-27.399;DP=7175271;Dels=0.00;ExcessHet=3.0141;FS=0.000;HaplotypeScore=308.2855;InbreedingCoeff=-0.0017;MLEAC=2;MLEAF=1.739e-03;MQ=59.97;MQ0=2686;MQRankSum=-1.219;QD=1.15;ReadPosRankSum=-1.410;SOR=0.793	GT:AD:DP:GQ:PL	0/0:16,0:16:36:0,36,494	0/0:8410,2:8422:99:0,16229,226983	0/0:4062,1:4069:99:0,8610,117188	0/0:9984,4:9999:99:0,19900,275828	0/0:16004,4:16026:99:0,31539,437637	0/0:12173,8:12196:99:0,22210,314858	0/0:6808,1:6818:99:0,13811,189297	0/0:9251,3:9263:99:0,19258,263995	0/0:6446,4:6466:99:0,13608,186168	0/0:7590,5:7605:99:0,15120,209387	0/0:8122,1:8137:99:0,17419,236155	0/0:9095,4:9111:99:0,18581,255876	0/0:10407,3:10425:99:0,20523,283690	0/0:10241,1:10256:99:0,21840,296900	0/0:7605,10:7624:99:0,14517,205326	0/0:9171,2:9182:99:0,18013,250448	0/0:10358,6:10370:99:0,19830,277321	0/0:11816,9:11833:99:0,22778,320767	0/0:5057,3:5073:99:0,10449,144409	0/0:10575,7:10598:99:0,21350,296156	0/0:17909,8:17934:99:0,34255,479982	0/0:14879,6:14917:99:0,29489,410384	0/0:14701,7:14721:99:0,30900,423906	0/0:11751,3:11768:99:0,24195,333227	0/0:10246,5:10268:99:0,21670,297210	0/0:11232,8:11254:99:0,23548,323065	0/0:13251,5:13265:99:0,28083,384005	0/0:10875,5:10894:99:0,22538,309414	0/0:13341,6:13356:99:0,26430,367733	0/0:14742,10:14768:99:0,30348,418336	0/0:12520,7:12541:99:0,24187,338497	0/0:12212,6:12239:99:0,25596,351018	0/0:14585,2:14600:99:0,29155,403589	0/0:14718,13:14748:99:0,30203,417269	0/0:17487,7:17517:99:0,34393,479038	0/0:21330,7:21353:99:0,41506,579737	0/0:13510,2:13528:99:0,26283,366997	0/0:20955,8:20990:99:0,40524,566690	0/0:17566,7:17590:99:0,33277,467876	0/0:17512,5:17540:99:0,35908,495222	0/0:15575,3:15593:99:0,31282,432784	0/0:16481,6:16512:99:0,33516,462020	0/0:19851,8:19882:99:0,39441,548399
1036	C	T	30884.9	PASS	AC=3;AF=2.609e-03;AN=1150;BaseQRankSum=-42.677;DP=7917006;Dels=0.00;ExcessHet=3.0217;FS=0.000;HaplotypeScore=457.2432;InbreedingCoeff=-0.0026;MLEAC=3;MLEAF=2.609e-03;MQ=59.98;MQ0=2074;MQRankSum=-0.393;QD=0.48;ReadPosRankSum=-4.443;SOR=0.689	GT:AD:DP:GQ:PL	0/0:15,0:15:33:0,33,450	0/0:9443,1:9455:99:0,18726,259523	0/0:4452,5:4465:99:0,9576,129573	0/0:11169,10:11195:99:0,22561,311054	0/0:17808,9:17841:99:0,35902,493601	0/0:13540,12:13564:99:0,25287,355810	0/0:7566,4:7579:99:0,15510,212136	0/0:10177,4:10195:99:0,21569,293083	0/0:7193,3:7210:99:0,15440,209543	0/0:8327,4:8345:99:0,17025,233894	0/0:8869,9:8887:99:0,19206,259206	0/0:9999,10:10020:99:0,20729,283128	0/0:11525,11:11549:99:0,23073,318282	0/0:11326,11:11359:99:0,24225,329219	0/0:8556,5:8568:99:0,16840,234545	0/0:10167,2:10182:99:0,20345,281479	0/0:11488,6:11508:99:0,22662,314552	0/0:13095,12:13119:99:0,26101,362531	0/0:5577,2:5588:99:0,11834,161232	0/0:11748,6:11776:99:0,24132,332132	0/0:20074,13:20108:99:0,39234,546391	0/0:16739,8:16758:99:0,33699,465671	0/0:16169,4:16198:99:0,34668,471746	0/0:12911,7:12937:99:0,27234,371112	0/0:11216,8:11237:99:0,24056,328006	0/0:12395,12:12421:99:0,26171,358139	0/0:14579,9:14605:99:0,31285,426300	0/0:12006,7:12028:99:0,25274,345654	0/0:14728,7:14748:99:0,29823,411976	0/0:16252,14:16280:99:0,34015,466231	0/0:13858,17:13883:99:0,27357,382181	0/0:13279,11:13304:99:0,28175,384511	0/0:16049,6:16077:99:0,32446,447226	0/0:16237,15:16267:99:0,33745,463755	0/0:19483,4:19506:99:0,38915,537334	0/0:23832,9:23865:99:0,47278,655378	0/0:14996,5:15021:99:0,29957,414875	0/0:23437,7:23463:99:0,46426,644104	0/0:19491,10:19535:99:0,37987,528161	0/0:19297,13:19343:99:0,40304,551690	0/0:17217,15:17256:99:0,35266,485729	0/0:18246,25:18293:99:0,37540,515946	0/0:21978,17:22012:99:0,44477,614461
1019	CT	C	2.14158e+08	PASS	AC=1150;AF=1.00;AN=1150;BaseQRankSum=9.410;DP=7936857;ExcessHet=3.0103;FS=0.000;InbreedingCoeff=-0.0000;MLEAC=1150;MLEAF=1.00;MQ=59.99;MQ0=0;MQRankSum=-0.209;QD=28.51;RPA=10,9;RU=T;ReadPosRankSum=5.193;SOR=0.678;STR	GT:AD:DP:GQ:PL	1/1:0,11:12:33:338,33,0	1/1:182,8862:9550:99:257226,21912,0	1/1:68,4095:4417:99:119068,10415,0	1/1:235,10374:11200:99:301527,25025,0	1/1:350,16457:17740:99:477479,40281,0	1/1:283,12714:13849:99:369806,30699,0	1/1:147,7079:7605:99:206085,17494,0	1/1:183,9398:10095:99:273303,23382,0	1/1:116,6653:7124:99:192996,16912,0	1/1:170,7741:8397:99:224541,18729,0	1/1:154,8174:8822:99:238589,20407,0	1/1:170,9322:10062:99:270232,23522,0	1/1:171,10783:11563:99:315060,27929,0	1/1:204,10533:11321:99:305849,26115,0	1/1:146,7974:8583:99:231125,19951,0	1/1:189,9488:10237:99:277324,23517,0	1/1:185,10790:11608:99:313030,27342,0	1/1:238,12268:13166:99:355168,30453,0	1/1:119,5179:5640:99:149003,12479,0	1/1:236,10941:11776:99:317348,26599,0	1/1:410,18928:20425:99:551872,46261,0	1/1:284,15415:16645:99:446281,38830,0	1/1:322,14996:16169:99:435084,36400,0	1/1:215,11895:12869:99:344294,29944,0	1/1:185,10433:11238:99:302975,26383,0	1/1:226,11443:12398:99:330699,28419,0	1/1:256,13407:14483:99:389262,33386,0	1/1:219,10986:11891:99:316971,27105,0	1/1:260,13728:14812:99:396972,34425,0	1/1:273,14872:16084:99:432367,37537,0	1/1:216,12774:13812:99:367392,32548,0	1/1:194,12335:13311:99:357230,31844,0	1/1:288,14926:16122:99:434386,37317,0	1/1:288,15033:16208:99:438355,37621,0	1/1:352,18098:19473:99:525147,44978,0	1/1:438,22317:24003:99:646032,55400,0	1/1:310,13861:15014:99:400747,33506,0	1/1:463,21969:23582:99:635848,54023,0	1/1:331,18291:19608:99:529698,46274,0	1/1:368,17914:19341:99:519534,44228,0	1/1:281,15938:17162:99:458374,40371,0	1/1:297,17028:18315:99:497903,43435,0	1/1:421,20329:21962:99:592518,50197,0
976	G	A	2424.26	PASS	AC=1;AF=8.696e-04;AN=1150;BaseQRankSum=-30.509;DP=7722349;Dels=0.00;ExcessHet=3.0103;FS=0.000;HaplotypeScore=361.7639;InbreedingCoeff=-0.0009;MLEAC=1;MLEAF=8.696e-04;MQ=59.97;MQ0=1158;MQRankSum=-0.255;QD=0.26;ReadPosRankSum=-6.324;SOR=0.862	GT:AD:DP:GQ:PL	0/0:15,0:15:30:0,30,424	0/0:9420,4:9430:99:0,18385,257653	0/0:4269,4:4276:99:0,9124,124994	0/0:11053,9:11068:99:0,22236,309235	0/0:17262,9:17280:99:0,34457,479731	0/0:13316,12:13332:99:0,24493,348572	0/0:7395,2:7400:99:0,14946,206395	0/0:9859,5:9869:99:0,20856,286109	0/0:6980,5:6988:99:0,14815,203153	0/0:8180,6:8191:99:0,16482,228937	0/0:8507,3:8518:99:0,18546,252607	0/0:9693,5:9702:99:0,20135,277194	0/0:11226,9:11238:99:0,22483,311718	0/0:10930,8:10942:99:0,23487,320669	0/0:8477,7:8498:99:0,16409,231207	0/0:10128,7:10144:99:0,20021,279998	0/0:11326,8:11341:99:0,22005,309496	0/0:12900,12:12923:99:0,25316,355023	0/0:5616,1:5620:99:0,11780,162028	0/0:11498,5:11508:99:0,23447,324943	0/0:19952,4:19977:99:0,38812,542745	0/0:15991,8:16006:99:0,32210,448336	0/0:15679,10:15694:99:0,33422,459306	0/0:12432,5:12441:99:0,26207,361243	0/0:10793,8:10807:99:0,23060,317214	0/0:12087,9:12100:99:0,25668,352933	0/0:14057,45:14112:99:0,29236,413281	0/0:11478,9:11510:99:0,24323,334746	0/0:14425,7:14443:99:0,28943,402978	0/0:15693,7:15706:99:0,32918,454133	0/0:13317,20:13348:99:0,25887,366062	0/0:13010,6:13020:99:0,27674,379555	0/0:15760,10:15780:99:0,31754,442844	0/0:15706,13:15728:99:0,32809,452283	0/0:19086,11:19104:99:0,37907,528263	0/0:23475,17:23506:99:0,46095,645855	0/0:14608,3:14620:99:0,29123,405589	0/0:23005,11:23030:99:0,44739,628137	0/0:19001,12:19031:99:0,36558,513982	0/0:18603,9:18623:99:0,38982,536617	0/0:16874,13:16895:99:0,34286,477212	0/0:17913,9:17932:99:0,36764,507898	0/0:21173,12:21198:99:0,42581,592805
923	T	G	1.99895e+08	PASS	AC=1126;AF=0.979;AN=1150;BaseQRankSum=-30.276;DP=7186682;Dels=0.00;ExcessHet=4.0744;FS=0.000;HaplotypeScore=471.7638;InbreedingCoeff=-0.0213;MLEAC=1126;MLEAF=0.979;MQ=59.99;MQ0=684;MQRankSum=0.529;QD=27.87;ReadPosRankSum=-3.360;SOR=0.727	GT:AD:DP:GQ:PL	1/1:0,11:11:27:370,27,0	1/1:5,8758:8770:99:237692,16943,0	1/1:2,4002:4008:99:116890,8568,0	1/1:6,10627:10657:99:295978,21387,0	1/1:8,16112:16147:99:447069,32225,0	1/1:2,12714:12734:99:332547,23524,0	1/1:9,6840:6866:99:192751,13953,0	1/1:4,9096:9111:99:262940,19212,0	1/1:5,6554:6577:99:191003,14017,0	1/1:2,7784:7799:99:216814,15705,0	1/1:5,8181:8208:99:240681,17681,0	1/1:0,9157:9199:99:260339,18940,0	1/1:5,10552:10579:99:290816,20996,0	1/1:3,10208:10224:99:297793,21835,0	1/1:3,7929:7947:99:216016,15455,0	1/1:4,9417:9440:99:259242,18553,0	1/1:3,10677:10698:99:290274,20762,0	1/1:3,11889:11916:99:326499,23408,0	1/1:0,5227:5234:99:151172,11003,0	1/1:2,10810:10828:99:305209,22045,0	1/1:5,18648:18694:99:505354,36184,0	1/1:2,14971:15004:99:417653,30146,0	1/1:4,14762:14792:99:429561,31346,0	1/1:4,11727:11754:99:338073,24587,0	1/1:3,10109:10122:99:296497,21661,0	1/1:6,11447:11479:99:331006,24120,0	1/1:5,13252:13281:99:387148,28303,0	1/1:3,10862:10891:99:314270,22892,0	1/1:1,13507:13521:99:378519,27275,0	1/1:2,14878:14908:99:426429,31009,0	1/1:5,12751:12772:99:350289,25156,0	1/1:5,12395:12426:99:359645,26159,0	1/1:13,14841:14892:99:416615,30012,0	1/1:6,14907:14948:99:425224,30835,0	1/1:4,17790:17832:99:491757,35401,0	1/1:10,21906:21958:99:602136,43106,0	1/1:10,13766:13801:99:379414,27199,0	1/1:5,21516:21554:99:586459,41912,0	1/1:5,17396:17444:99:472617,33757,0	1/1:7,17260:17309:99:497277,36142,0	1/1:4,15712:15747:99:441133,31888,0	1/1:10,16744:16795:99:475219,34325,0	1/1:7,19967:19998:99:558628,40235,0
868	G	A	18421.3	PASS	AC=1;AF=8.696e-04;AN=1150;BaseQRankSum=-82.393;DP=6942774;Dels=0.00;ExcessHet=3.0103;FS=0.000;HaplotypeScore=655.5479;InbreedingCoeff=-0.0009;MLEAC=1;MLEAF=8.696e-04;MQ=59.99;MQ0=1332;MQRankSum=0.622;QD=0.76;ReadPosRankSum=-7.723;SOR=0.671	GT:AD:DP:GQ:PL	0/0:10,0:10:27:0,27,361	0/0:8418,8:8434:99:0,17323,237870	0/0:3844,8:3855:99:0,8547,115805	0/0:10888,7:10906:99:0,22361,306626	0/0:15778,11:15810:99:0,32799,448203	0/0:13153,17:13187:99:0,24902,348684	0/0:6924,10:6948:99:0,14437,196616	0/0:8877,8:8888:99:0,19251,260678	0/0:6446,4:6458:99:0,14192,190582	0/0:7878,3:7891:99:0,16435,223669	0/0:8187,11:8206:99:0,18091,243101	0/0:8900,10:8915:99:0,19025,258511	0/0:10334,14:10362:99:0,21358,292189	0/0:9912,10:9934:99:0,22149,297610	0/0:7675,9:7687:99:0,15552,215185	0/0:9080,16:9107:99:0,18737,258104	0/0:10279,6:10292:99:0,21004,288728	0/0:11181,8:11197:99:0,23149,317915	0/0:4925,3:4931:99:0,10828,146413	0/0:10304,6:10321:99:0,22009,299985	0/0:17899,15:17929:99:0,36096,499797	0/0:14383,14:14413:99:0,30094,412434	0/0:14155,17:14193:99:0,31041,420624	0/0:11345,22:11379:99:0,24747,335929	0/0:9806,6:9827:99:0,21916,295930	0/0:11042,9:11064:99:0,24369,329396	0/0:12633,12:12661:99:0,28267,381053	0/0:10496,14:10519:99:0,22847,310427	0/0:13319,13:13342:99:0,27884,381787	0/0:14388,9:14411:99:0,31274,424383	0/0:12258,15:12277:99:0,25215,346909	0/0:12075,10:12099:99:0,26559,358451	0/0:14403,17:14436:99:0,30070,412352	0/0:14496,12:14523:99:0,31057,423216	0/0:17211,18:17243:99:0,35465,487452	0/0:21011,50:21079:99:0,42067,590496	0/0:13307,15:13345:99:0,27387,377023	0/0:20660,16:20728:99:0,42131,581042	0/0:16945,22:16995:99:0,34061,470495	0/0:16617,15:16650:99:0,35995,489342	0/0:14938,18:14968:99:0,31432,431232	0/0:16189,12:16214:99:0,34532,469692	0/0:19642,20:19678:99:0,41108,562768
811	C	T	1.72616e+08	PASS	AC=1150;AF=1.00;AN=1150;BaseQRankSum=58.958;DP=6187515;Dels=0.00;ExcessHet=3.0103;FS=0.000;HaplotypeScore=410.8466;InbreedingCoeff=-0.0000;MLEAC=1150;MLEAF=1.00;MQ=59.98;MQ0=745;MQRankSum=0.819;QD=27.98;ReadPosRankSum=17.411;SOR=0.370	GT:AD:DP:GQ:PL	1/1:0,12:12:30:410,30,0	1/1:3,7409:7449:99:198550,14344,0	1/1:3,3492:3507:99:100410,7447,0	1/1:6,10046:10087:99:273934,19923,0	1/1:10,14015:14074:99:381489,27718,0	1/1:4,12128:12174:99:310369,22070,0	1/1:4,6377:6404:99:174427,12733,0	1/1:3,7827:7864:99:222879,16490,0	1/1:2,5786:5820:99:164254,12161,0	1/1:4,7182:7213:99:196931,14394,0	1/1:3,7764:7804:99:221436,16410,0	1/1:2,8143:8183:99:225764,16538,0	1/1:2,9376:9423:99:253881,18505,0	1/1:9,9173:9217:99:263490,19525,0	1/1:1,6650:6670:99:179111,12947,0	1/1:2,8107:8132:99:219621,15949,0	1/1:3,9199:9234:99:246889,17811,0	1/1:4,9637:9690:99:263644,19087,0	1/1:2,4362:4383:99:125128,9230,0	1/1:0,9210:9238:99:256618,18738,0	1/1:6,15925:15999:99:426270,30716,0	1/1:3,12985:13038:99:358930,26156,0	1/1:5,12829:12884:99:367059,27075,0	1/1:2,10481:10519:99:297849,21951,0	1/1:3,9025:9061:99:258349,19014,0	1/1:4,10087:10125:99:288587,21328,0	1/1:4,11603:11655:99:334910,24788,0	1/1:2,9816:9856:99:276703,20407,0	1/1:3,12392:12443:99:337814,24513,0	1/1:5,13072:13130:99:367330,26943,0	1/1:6,11149:11202:99:302708,21886,0	1/1:5,11151:11212:99:317110,23479,0	1/1:8,13232:13287:99:362854,26441,0	1/1:10,13384:13442:99:376564,27541,0	1/1:7,15466:15532:99:421222,30592,0	1/1:11,18726:18807:99:507395,36720,0	1/1:8,11846:11899:99:322021,23324,0	1/1:12,18601:18668:99:499836,35996,0	1/1:9,14944:14996:99:398322,28730,0	1/1:8,15045:15112:99:423552,31122,0	1/1:8,13336:13406:99:369662,27032,0	1/1:5,14771:14832:99:411956,30173,0	1/1:12,18262:18344:99:500812,36325,0
799	C	T	20531.7	PASS	AC=2;AF=1.739e-03;AN=1150;BaseQRankSum=-79.078;DP=6042726;Dels=0.00;ExcessHet=3.0141;FS=0.000;HaplotypeScore=570.0911;InbreedingCoeff=-0.0017;MLEAC=2;MLEAF=1.739e-03;MQ=59.95;MQ0=691;MQRankSum=-2.531;QD=1.02;ReadPosRankSum=-8.936;SOR=0.658	GT:AD:DP:GQ:PL	0/0:12,0:12:27:0,27,370	0/0:7245,11:7269:99:0,13948,194013	0/0:3434,8:3451:99:0,7246,98285	0/0:9907,20:9941:99:0,19543,270912	0/0:13641,11:13676:99:0,27149,373139	0/0:11936,23:11977:99:0,21577,305575	0/0:6276,12:6300:99:0,12517,170959	0/0:7699,10:7725:99:0,16203,218964	0/0:5654,5:5668:99:0,11927,160519	0/0:7120,7:7139:99:0,14231,194462	0/0:7591,9:7618:99:0,16082,216891	0/0:7972,13:7998:99:0,16149,220607	0/0:9330,7:9361:99:0,18481,252382	0/0:8988,37:9044:99:0,18621,256913	0/0:6433,9:6454:99:0,12522,173688	0/0:7931,10:7951:99:0,15596,215899	0/0:8951,8:8990:99:0,17383,241175	0/0:9372,11:9396:99:0,18642,258159	0/0:4214,6:4224:99:0,9025,121394	0/0:8964,8:8994:99:0,18361,251360	0/0:15460,30:15516:99:0,29827,415525	0/0:12649,24:12692:99:0,25594,351212	0/0:12478,11:12507:99:0,26606,358601	0/0:10243,18:10275:99:0,21396,290192	0/0:8809,17:8847:99:0,18577,253269	0/0:9825,9:9851:99:0,20730,280640	0/0:11412,16:11451:99:0,24543,329450	0/0:9597,16:9627:99:0,19948,271166	0/0:12218,20:12261:99:0,24024,333432	0/0:12797,22:12841:99:0,26305,358990	0/0:10913,21:10965:99:0,21453,295996	0/0:11023,29:11080:99:0,22686,312496	0/0:13044,12:13081:99:0,26172,359005	0/0:13091,16:13128:99:0,26945,367837	0/0:15160,21:15206:99:0,29793,412650	0/0:18266,12:18321:99:0,36051,496973	0/0:11561,10:11592:99:0,22995,316295	0/0:18168,20:18220:99:0,35499,491418	0/0:14483,17:14520:99:0,28072,389163	0/0:14667,18:14699:99:0,30642,416277	0/0:12945,28:12988:99:0,26258,361370	0/0:14469,17:14506:99:0,29550,404065	0/0:17961,21:18008:99:0,35742,492921
780	G	A	36970.3	PASS	AC=1;AF=8.696e-04;AN=1150;BaseQRankSum=-111.166;DP=5813765;Dels=0.00;ExcessHet=3.0103;FS=0.000;HaplotypeScore=783.7294;InbreedingCoeff=-0.0009;MLEAC=1;MLEAF=8.696e-04;MQ=59.88;MQ0=637;MQRankSum=11.645;QD=3.07;ReadPosRankSum=6.556;SOR=2.227	GT:AD:DP:GQ:PL	0/0:15,0:15:30:0,30,419	0/0:7024,6:7063:99:0,13892,190165	0/0:3342,3:3355:99:0,7159,95326	0/0:9472,12:9506:99:0,19172,260337	0/0:13108,35:13174:99:0,26483,361340	0/0:11465,15:11519:99:0,21240,296287	0/0:5980,10:6006:99:0,12256,164685	0/0:7460,21:7501:99:0,15876,212033	0/0:5470,13:5502:99:0,11734,156283	0/0:6875,19:6920:99:0,13920,189122	0/0:7270,18:7316:99:0,15602,207247	0/0:7657,17:7690:99:0,15712,212561	0/0:8975,14:9036:99:0,17986,243423	0/0:8592,21:8646:99:0,18564,246844	0/0:6296,10:6330:99:0,12615,173088	0/0:7623,13:7654:99:0,15189,208200	0/0:8594,8:8624:99:0,17121,234423	0/0:9038,15:9072:99:0,18475,251146	0/0:4090,5:4104:99:0,8844,118162	0/0:8629,22:8668:99:0,18062,244572	0/0:14869,25:14943:99:0,29484,404182	0/0:12199,31:12265:99:0,24972,340907	0/0:11846,28:11919:99:0,25524,341965	0/0:9847,11:9895:99:0,20830,279906	0/0:8433,17:8468:99:0,18159,244160	0/0:9540,23:9600:99:0,20386,274492	0/0:10985,31:11043:99:0,23733,317626	0/0:9239,22:9290:99:0,19529,261705	0/0:11800,19:11848:99:0,23903,324770	0/0:12238,28:12307:99:0,25509,344732	0/0:10504,18:10555:99:0,20980,286808	0/0:10551,25:10622:99:0,22206,298583	0/0:12463,21:12529:99:0,25461,344510	0/0:12551,25:12609:99:0,26301,353928	0/0:14527,29:14596:99:0,29209,398774	0/0:17506,24:17577:99:0,35161,480199	0/0:11115,17:11170:99:0,22447,306809	0/0:17278,43:17372:99:0,34212,470429	0/0:13654,26:13721:99:0,27134,372706	0/0:14008,25:14078:99:0,29717,399436	0/0:12400,22:12457:99:0,25789,348470	0/0:13776,26:13856:99:0,28601,386539	0/0:17244,36:17342:99:0,34967,476301
779	C	T	10639.7	PASS	AC=2;AF=1.739e-03;AN=1150;BaseQRankSum=-33.981;DP=5798799;Dels=0.00;ExcessHet=3.0141;FS=0.000;HaplotypeScore=787.2153;InbreedingCoeff=-0.0017;MLEAC=2;MLEAF=1.739e-03;MQ=59.88;MQ0=635;MQRankSum=-2.784;QD=0.34;ReadPosRankSum=3.061;SOR=1.095	GT:AD:DP:GQ:PL	0/0:15,0:15:30:0,30,412	0/0:6986,9:7033:99:0,13640,187896	0/0:3325,2:3341:99:0,7060,94461	0/0:9452,3:9489:99:0,19016,258666	0/0:13043,13:13119:99:0,26359,358893	0/0:11448,6:11499:99:0,21152,294606	0/0:5948,5:5990:99:0,12226,164429	0/0:7441,6:7484:99:0,15740,211035	0/0:5469,1:5495:99:0,11689,155879	0/0:6871,4:6915:99:0,13963,187949	0/0:7248,2:7304:99:0,15566,206132	0/0:7621,4:7649:99:0,15619,210933	0/0:8956,9:9013:99:0,17846,242715	0/0:8563,6:8603:99:0,18440,245416	0/0:6312,3:6341:99:0,12621,172583	0/0:7612,3:7648:99:0,15200,207039	0/0:8558,6:8600:99:0,16886,231525	0/0:9026,5:9062:99:0,18339,250491	0/0:4077,1:4092:99:0,8751,117085	0/0:8620,4:8657:99:0,17855,242115	0/0:14823,7:14889:99:0,29289,401521	0/0:12166,9:12237:99:0,24921,338248	0/0:11805,7:11876:99:0,25266,338148	0/0:9817,8:9875:99:0,20732,278333	0/0:8414,2:8447:99:0,18028,241228	0/0:9527,6:9573:99:0,20411,272689	0/0:10974,8:11026:99:0,23706,316072	0/0:9195,8:9264:99:0,19400,259598	0/0:11778,2:11827:99:0,23840,323793	0/0:12202,6:12255:99:0,25416,342212	0/0:10472,6:10524:99:0,20825,283833	0/0:10540,8:10596:99:0,22203,297575	0/0:12421,11:12502:99:0,25215,342042	0/0:12495,8:12563:99:0,25980,350516	0/0:14479,13:14551:99:0,28916,396034	0/0:17403,7:17488:99:0,34835,475574	0/0:11101,16:11159:99:0,22015,303811	0/0:17275,4:17340:99:0,34283,469741	0/0:13619,5:13680:99:0,27118,370206	0/0:13958,12:14039:99:0,29507,396350	0/0:12359,4:12410:99:0,25458,344217	0/0:13764,12:13848:99:0,28457,385076	0/0:17183,8:17262:99:0,34731,472090
702	C	T	1149.26	PASS	AC=1;AF=8.696e-04;AN=1150;BaseQRankSum=-28.597;DP=4813079;Dels=0.00;ExcessHet=3.0103;FS=0.000;HaplotypeScore=427.0161;InbreedingCoeff=-0.0009;MLEAC=1;MLEAF=8.696e-04;MQ=56.25;MQ0=48204;MQRankSum=42.959;QD=0.17;ReadPosRankSum=-3.842;SOR=0.639	GT:AD:DP:GQ:PL	0/0:18,0:18:36:0,36,500	0/0:5467,2:5478:99:0,10878,151158	0/0:2826,3:2832:99:0,6012,82665	0/0:7834,1:7848:99:0,15781,218020	0/0:10442,12:10476:99:0,21099,292510	0/0:9552,8:9577:99:0,17474,247638	0/0:4773,4:4787:99:0,9666,134074	0/0:5787,1:5795:99:0,12469,169788	0/0:4482,1:4494:99:0,9745,132499	0/0:5748,4:5763:99:0,11626,160650	0/0:6094,4:6104:99:0,13035,177411	0/0:6109,3:6125:99:0,12685,174426	0/0:7623,5:7644:99:0,14975,207747	0/0:6758,360:7130:99:0,4711,187206	0/0:5240,8:5255:99:0,10086,142789	0/0:6205,6:6220:99:0,12397,173494	0/1:6397,543:6952:99:1198,0,162410	0/0:7432,2:7443:99:0,14875,206466	0/0:3608,3:3615:99:0,7598,104897	0/0:7142,4:7148:99:0,14757,204377	0/0:12343,21:12386:99:0,23751,336489	0/0:10155,5:10172:99:0,20612,284934	0/0:9928,7:9945:99:0,21197,291239	0/0:8271,9:8290:99:0,17487,242547	0/0:7198,10:7222:99:0,15406,214013	0/0:7992,3:8002:99:0,17321,236808	0/0:9236,4:9246:99:0,20316,276917	0/0:7845,2:7858:99:0,16769,229999	0/0:9877,5:9901:99:0,20119,277855	0/0:10006,11:10026:99:0,21087,291803	0/0:8769,8:8783:99:0,17367,243266	0/0:9005,4:9022:99:0,19323,264315	0/0:10511,37:10564:99:0,20917,298778	0/0:10198,2:10208:99:0,21499,295085	0/0:11845,15:11871:99:0,23690,332133	0/0:13719,7:13744:99:0,27388,381026	0/0:9105,2:9115:99:0,18204,252581	0/0:14434,11:14462:99:0,28475,398173	0/0:10922,3:10939:99:0,21441,298536	0/0:11595,10:11627:99:0,24480,337885	0/0:10206,17:10242:99:0,20720,290102	0/0:11454,5:11485:99:0,23893,328646	0/0:14197,11:14227:99:0,28965,403311
698	G	A	3009.26	PASS	AC=1;AF=8.696e-04;AN=1150;BaseQRankSum=-61.326;DP=4745485;Dels=0.00;ExcessHet=3.0103;FS=0.000;HaplotypeScore=442.9261;InbreedingCoeff=-0.0009;MLEAC=1;MLEAF=8.696e-04;MQ=56.19;MQ0=48618;MQRankSum=13.008;QD=0.35;ReadPosRankSum=-7.806;SOR=0.751	GT:AD:DP:GQ:PL	0/0:18,0:18:36:0,36,503	0/0:5338,4:5349:99:0,10620,146914	0/0:2776,0:2781:99:0,5938,80393	0/0:7713,2:7726:99:0,15415,212742	0/0:10278,4:10300:99:0,20736,285123	0/0:9392,5:9406:99:0,17123,241374	0/0:4693,4:4707:99:0,9434,129779	0/0:5701,1:5711:99:0,12161,165250	0/0:4424,2:4441:99:0,9579,129298	0/0:5637,1:5649:99:0,11352,156110	0/0:6035,7:6049:99:0,12836,174555	0/0:5998,7:6012:99:0,12421,169906	0/0:7483,14:7507:99:0,14388,202537	0/0:7020,8:7036:99:0,14945,202923	0/0:5165,5:5177:99:0,10005,139282	0/0:6083,0:6095:99:0,12265,169160	0/0:6838,4:6849:99:0,13428,187016	0/0:7271,2:7293:99:0,14483,199977	0/0:3559,2:3565:99:0,7381,101534	0/0:7033,1:7041:99:0,14491,198783	0/0:12162,7:12188:99:0,23602,328330	0/0:9970,6:9988:99:0,20154,277738	0/0:9741,9:9764:99:0,20784,283255	0/0:8159,6:8178:99:0,17314,236597	0/0:7135,4:7152:99:0,15350,209394	0/0:7865,1:7883:99:0,16976,231205	0/0:9026,7:9043:99:0,19873,269171	0/0:7726,4:7740:99:0,16573,225712	0/0:9762,8:9783:99:0,19775,272966	0/0:9859,5:9870:99:0,20917,285670	0/0:8634,3:8649:99:0,17180,237821	0/0:8862,9:8890:99:0,18926,258569	0/0:10405,4:10426:99:0,21328,293088	0/0:10012,7:10036:99:0,20964,287600	0/0:11656,6:11678:99:0,23521,323785	0/0:13482,11:13508:99:0,26813,371183	0/0:8940,7:8962:99:0,17765,246589	0/0:14167,10:14191:99:0,27863,387212	0/0:10788,7:10806:99:0,20942,290892	0/0:11374,5:11399:99:0,24030,327868	0/0:10046,9:10066:99:0,20656,283944	0/0:11259,7:11284:99:0,23359,319952	0/0:13965,13:14006:99:0,28376,392995
641	C	T	1649.26	PASS	AC=1;AF=8.696e-04;AN=1150;BaseQRankSum=-34.486;DP=4382596;Dels=0.00;ExcessHet=3.0103;FS=0.000;HaplotypeScore=503.7524;InbreedingCoeff=-0.0009;MLEAC=1;MLEAF=8.696e-04;MQ=55.95;MQ0=42079;MQRankSum=47.740;QD=0.16;ReadPosRankSum=-2.910;SOR=0.545	GT:AD:DP:GQ:PL	0/0:9,0:9:24:0,24,325	0/0:4806,10:4830:99:0,9315,131920	0/0:2533,4:2545:99:0,5353,73334	0/0:7138,6:7152:99:0,14205,196525	0/0:9510,5:9529:99:0,19253,265450	0/0:8591,5:8608:99:0,15523,219300	0/0:4324,2:4333:99:0,8788,120055	0/0:5178,3:5185:99:0,11237,152003	0/0:4086,3:4097:99:0,8838,119810	0/0:5138,3:5152:99:0,10284,141344	0/0:5444,4:5455:99:0,11644,158042	0/0:5417,2:5423:99:0,11265,153960	0/0:7026,1:7039:99:0,13916,191363	0/0:6575,3:6588:99:0,14038,190186	0/0:4638,0:4643:99:0,9077,125715	0/0:5590,5:5602:99:0,11043,153729	0/0:6164,1:6173:99:0,12310,170361	0/0:6843,4:6855:99:0,13761,190286	0/0:3218,2:3224:99:0,6859,93543	0/0:6389,2:6399:99:0,13426,183619	0/0:10973,5:10995:99:0,21421,298438	0/0:8981,5:8999:99:0,18397,253986	0/0:8965,8:8982:99:0,19335,264088	0/0:7417,1:7426:99:0,15902,216594	0/0:6468,5:6479:99:0,14143,192811	0/0:7210,1:7222:99:0,15638,212726	0/0:8304,3:8318:99:0,18305,248380	0/0:7132,2:7140:99:0,15085,206516	0/0:9044,7:9081:99:0,18203,252494	0/0:8895,8:8909:99:0,18886,258456	0/0:7810,3:7819:99:0,15478,214560	0/0:7994,6:8012:99:0,17380,235579	0/0:9302,7:9319:99:0,19083,264286	0/0:8916,5:8929:99:0,18891,258692	0/0:10465,5:10480:99:0,21015,290998	0/0:12356,4:12367:99:0,24799,342828	0/0:8245,3:8257:99:0,16423,227490	0/0:13014,6:13034:99:0,25612,355889	0/0:10040,6:10057:99:0,19723,274091	0/0:10413,2:10424:99:0,22118,301493	0/0:9271,2:9286:99:0,19220,263720	0/0:10426,8:10448:99:0,21768,298207	0/0:12572,8:12599:99:0,25828,356265
600	C	T	14823.3	PASS	AC=1;AF=8.696e-04;AN=1150;BaseQRankSum=-30.474;DP=4244901;Dels=0.00;ExcessHet=3.0103;FS=0.000;HaplotypeScore=267.7460;InbreedingCoeff=-0.0009;MLEAC=1;MLEAF=8.696e-04;MQ=57.67;MQ0=9893;MQRankSum=62.805;QD=0.98;ReadPosRankSum=2.018;SOR=0.845	GT:AD:DP:GQ:PL	0/0:12,0:12:33:0,33,445	0/0:4638,4:4647:99:0,9137,127035	0/0:2416,4:2423:99:0,5173,69992	0/0:7026,2:7036:99:0,14287,196966	0/0:9221,5:9237:99:0,19030,260644	0/0:8491,1:8497:99:0,15799,221951	0/0:4233,3:4243:99:0,8676,118383	0/0:5048,12:5062:99:0,10573,146674	0/0:3993,0:3997:99:0,8631,116416	0/0:5095,2:5105:99:0,10281,140869	0/0:5372,1:5377:99:0,11616,156590	0/0:5322,2:5329:99:0,11235,152663	0/0:6863,1:6872:99:0,13820,189350	0/0:6350,1:6362:99:0,13780,186505	0/0:4379,1:4383:99:0,8734,120708	0/0:5292,1:5297:99:0,10588,146274	0/0:6037,3:6047:99:0,12036,166749	0/0:6505,3:6517:99:0,13317,183507	0/0:3067,2:3071:99:0,6552,88880	0/0:6172,1:6177:99:0,13086,178277	0/0:10636,5:10650:99:0,21226,294117	0/0:8745,6:8761:99:0,18177,249400	0/0:8703,2:8713:99:0,19151,258816	0/0:7162,2:7168:99:0,15517,210442	0/0:6324,5:6337:99:0,13862,188827	0/0:6985,4:6994:99:0,15184,206149	0/0:8042,2:8048:99:0,18026,243401	0/0:6849,0:6858:99:0,14825,201129	0/0:8748,8:8767:99:0,17961,247354	0/0:8642,7:8664:99:0,18777,255594	0/0:7448,0:7456:99:0,15096,207553	0/0:7772,3:7783:99:0,17019,230302	0/0:9170,7:9180:99:0,19097,261760	0/0:8687,1:8702:99:0,18659,253145	0/0:10049,4:10062:99:0,20758,284740	0/0:12001,6:12020:99:0,24612,338832	0/0:7975,2:7981:99:0,16262,224358	0/0:12545,1:12558:99:0,25194,347818	0/0:9730,1:9748:99:0,19406,268493	0/0:10072,10:10093:99:0,21473,293006	0/0:8977,1:8984:99:0,18858,257420	0/0:10122,7:10143:99:0,21385,291836	0/0:12334,6:12361:99:0,25741,352574
598	G	A	1.22369e+08	PASS	AC=1150;AF=1.00;AN=1150;BaseQRankSum=25.207;DP=4260988;Dels=0.00;ExcessHet=3.0103;FS=0.000;HaplotypeScore=271.8319;InbreedingCoeff=-0.0000;MLEAC=1150;MLEAF=1.00;MQ=57.82;MQ0=9669;MQRankSum=5.851;QD=28.77;ReadPosRankSum=10.895;SOR=0.851	GT:AD:DP:GQ:PL	1/1:0,11:11:30:405,30,0	1/1:0,4644:4653:99:128150,9234,0	1/1:0,2425:2428:99:69984,5146,0	1/1:0,7069:7079:99:198372,14359,0	1/1:6,9249:9283:99:262114,18989,0	1/1:2,8507:8523:99:222414,15768,0	1/1:0,4254:4265:99:120648,8791,0	1/1:2,5075:5087:99:148804,10894,0	1/1:1,3986:3998:99:117093,8578,0	1/1:1,5101:5111:99:141739,10268,0	1/1:2,5377:5387:99:157955,11590,0	1/1:0,5349:5360:99:154232,11289,0	1/1:1,6866:6890:99:190309,13771,0	1/1:3,6396:6412:99:188169,13826,0	1/1:1,4380:4386:99:120735,8719,0	1/1:3,5307:5324:99:148289,10703,0	1/1:3,6093:6104:99:167518,12047,0	1/1:2,6530:6545:99:185334,13389,0	1/1:0,3071:3078:99:89757,6573,0	1/1:0,6180:6192:99:180056,13119,0	1/1:3,10703:10724:99:296087,21271,0	1/1:2,8810:8825:99:251369,18272,0	1/1:6,8714:8745:99:260986,19187,0	1/1:0,7202:7210:99:212328,15599,0	1/1:2,6383:6395:99:190503,13940,0	1/1:2,7005:7020:99:207681,15262,0	1/1:3,8095:8113:99:245570,18081,0	1/1:3,6873:6890:99:201977,14743,0	1/1:1,8781:8798:99:248493,18013,0	1/1:1,8675:8691:99:256413,18825,0	1/1:0,7478:7493:99:208525,15097,0	1/1:1,7795:7818:99:230591,17026,0	1/1:3,9212:9239:99:262869,19064,0	1/1:4,8737:8765:99:254401,18607,0	1/1:2,10077:10094:99:285751,20717,0	1/1:2,12088:12106:99:341263,24709,0	1/1:3,7971:7993:99:224270,16215,0	1/1:3,12573:12586:99:349157,25147,0	1/1:0,9783:9799:99:270871,19509,0	1/1:6,10164:10192:99:295146,21460,0	1/1:3,9004:9024:99:259426,18870,0	1/1:2,10147:10176:99:292882,21376,0	1/1:0,12406:12427:99:353941,25718,0
509	C	T	11320.3	PASS	AC=1;AF=8.696e-04;AN=1150;BaseQRankSum=-35.151;DP=3418437;Dels=0.00;ExcessHet=3.0103;FS=0.000;HaplotypeScore=465.3463;InbreedingCoeff=-0.0009;MLEAC=1;MLEAF=8.696e-04;MQ=59.82;MQ0=359;MQRankSum=6.003;QD=1.32;ReadPosRankSum=-2.737;SOR=0.701	GT:AD:DP:GQ:PL	0/0:14,0:14:30:0,30,413	0/0:3427,4:3438:99:0,6054,86555	0/0:1960,0:1964:99:0,3933,53688	0/0:5931,6:5952:99:0,11357,158557	0/0:7738,2:7767:99:0,14921,206764	0/0:6908,4:6920:99:0,12311,175041	0/0:3224,0:3235:99:0,6290,86496	0/0:3997,1:4003:99:0,8056,110150	0/0:3161,1:3171:99:0,6448,88087	0/0:4046,3:4053:99:0,7891,109096	0/0:4263,3:4271:99:0,8660,118239	0/0:4449,3:4459:99:0,8791,121291	0/0:5707,5:5721:99:0,10901,151878	0/0:4909,4:4922:99:0,10094,137134	0/0:3294,3:3302:99:0,5999,84860	0/0:3912,0:3921:99:0,7380,102742	0/0:4654,3:4671:99:0,8671,121732	0/0:4979,5:4997:99:0,9387,131479	0/0:2137,0:2140:99:0,4195,57746	0/0:4838,4:4852:99:0,9106,127857	0/0:8478,5:8498:99:0,15425,218358	0/0:7061,3:7074:99:0,13348,185897	0/0:7369,0:7389:99:0,14779,202546	0/0:6212,2:6222:99:0,12651,173226	0/0:5349,9:5370:99:0,10796,150236	0/0:5737,2:5748:99:0,11530,158302	0/0:6924,1:6935:99:0,14265,194420	0/0:5854,5:5873:99:0,11908,163731	0/0:7525,0:7535:99:0,14714,203923	0/0:7602,1:7615:99:0,15400,210829	0/0:6352,2:6358:99:0,12173,168882	0/0:6810,0:6828:99:0,14027,191364	0/0:7868,3:7889:99:0,15533,214320	0/0:7791,9:7818:99:0,15528,214732	0/0:8262,6:8287:99:0,15604,218519	0/0:10337,6:10365:99:0,19225,270211	0/0:6540,4:6559:99:0,12316,171884	0/0:10308,3:10332:99:0,19422,271622	0/0:8086,7:8109:99:0,15099,211753	0/0:8210,1:8224:99:0,16125,222132	0/0:7096,1:7112:99:0,13898,192188	0/0:8370,1:8388:99:0,16357,225774	0/0:10903,7:10932:99:0,20959,291124
506	C	T	10896.3	PASS	AC=1;AF=8.696e-04;AN=1150;BaseQRankSum=-37.685;DP=3393112;Dels=0.00;ExcessHet=3.0103;FS=0.000;HaplotypeScore=512.4099;InbreedingCoeff=-0.0009;MLEAC=1;MLEAF=8.696e-04;MQ=59.80;MQ0=387;MQRankSum=16.181;QD=2.59;ReadPosRankSum=-1.567;SOR=0.682	GT:AD:DP:GQ:PL	0/0:14,0:14:30:0,30,408	0/0:3376,2:3384:99:0,6082,85739	0/0:1933,1:1937:99:0,3939,53561	0/0:5907,8:5922:99:0,11352,158075	0/0:7669,7:7686:99:0,14813,205232	0/0:6875,6:6889:99:0,12349,174459	0/0:3200,2:3210:99:0,6236,85806	0/0:3950,0:3956:99:0,8044,109329	0/0:3130,5:3142:99:0,6404,87055	0/0:4018,0:4023:99:0,7909,108163	0/0:4232,1:4239:99:0,8655,116939	0/0:4412,4:4424:99:0,8797,120132	0/0:5667,9:5682:99:0,10826,150372	0/0:4877,1:4887:99:0,10066,136154	0/0:3272,2:3281:99:0,5987,84427	0/0:3890,2:3899:99:0,7415,102780	0/0:4649,1:4655:99:0,8707,121484	0/0:4965,4:4975:99:0,9414,131327	0/0:2113,0:2121:99:0,4162,57206	0/0:4783,3:4796:99:0,9146,126631	0/0:8409,6:8430:99:0,15430,216834	0/0:7011,3:7024:99:0,13360,185398	0/0:7324,4:7338:99:0,14644,201633	0/0:6157,2:6171:99:0,12654,171752	0/0:5307,6:5322:99:0,10958,149961	0/0:5683,3:5696:99:0,11454,156745	0/0:6862,2:6879:99:0,14256,193297	0/0:5833,3:5845:99:0,11930,163046	0/0:7486,5:7498:99:0,14651,202869	0/0:7555,5:7575:99:0,15361,210079	0/0:6299,4:6313:99:0,12119,167858	0/0:6760,8:6780:99:0,13883,189277	0/0:7837,4:7854:99:0,15491,213482	0/0:7756,5:7777:99:0,15640,213858	0/0:8252,2:8269:99:0,15713,218443	0/0:10265,6:10282:99:0,19334,269646	0/0:6499,5:6512:99:0,12230,170904	0/0:10258,12:10283:99:0,19217,269518	0/0:8039,9:8054:99:0,15014,210922	0/0:8121,4:8143:99:0,16041,220574	0/0:7035,4:7051:99:0,13801,190753	0/0:8309,4:8324:99:0,16301,224062	0/0:10870,4:10882:99:0,20977,290625
496	C	T	2041.26	PASS	AC=1;AF=8.696e-04;AN=1150;BaseQRankSum=-26.181;DP=3362314;Dels=0.00;ExcessHet=3.0103;FS=0.000;HaplotypeScore=488.8324;InbreedingCoeff=-0.0009;MLEAC=1;MLEAF=8.696e-04;MQ=59.69;MQ0=1131;MQRankSum=11.315;QD=0.31;ReadPosRankSum=0.695;SOR=0.864	GT:AD:DP:GQ:PL	0/0:14,0:14:30:0,30,401	0/0:3242,1:3248:99:0,6074,84888	0/0:1884,1:1888:99:0,3894,53015	0/0:5921,0:5929:99:0,11662,161233	0/0:7735,7:7746:99:0,15272,211639	0/0:7008,5:7017:99:0,12643,179456	0/0:3202,1:3208:99:0,6334,87489	0/0:3938,4:3945:99:0,8146,111278	0/0:3113,3:3124:99:0,6573,89288	0/0:3999,8:4010:99:0,7837,109958	0/0:4202,4:4213:99:0,8747,119425	0/0:4464,1:4471:99:0,9107,124613	0/0:5667,5:5683:99:0,11109,153958	0/0:4818,2:4822:99:0,10189,138523	0/0:3238,2:3243:99:0,6050,85228	0/0:3821,3:3825:99:0,7345,102649	0/0:4605,5:4619:99:0,8759,122637	0/0:4869,3:4877:99:0,9441,131921	0/0:2062,4:2072:99:0,4096,56747	0/0:4699,4:4707:99:0,9170,127905	0/0:8340,6:8350:99:0,15641,220246	0/0:6928,2:6939:99:0,13468,186884	0/0:7297,6:7311:99:0,14795,204392	0/0:6147,1:6156:99:0,12829,174488	0/0:5315,1:5323:99:0,11231,153195	0/0:5596,7:5611:99:0,11428,158603	0/0:6805,1:6816:99:0,14362,195736	0/0:5834,4:5846:99:0,12093,165936	0/0:7491,2:7505:99:0,14943,206363	0/0:7620,1:7632:99:0,15800,215700	0/0:6311,9:6325:99:0,12300,171934	0/0:6839,6:6850:99:0,14324,195569	0/0:7811,2:7823:99:0,15680,215969	0/0:7770,3:7779:99:0,15872,217815	0/0:8204,3:8221:99:0,15912,220660	0/0:10291,3:10311:99:0,19757,275456	0/0:6460,3:6468:99:0,12449,173467	0/0:10170,13:10198:99:0,19267,272301	0/0:8009,5:8021:99:0,15391,215234	0/0:8028,3:8040:99:0,16169,222910	0/0:6973,2:6990:99:0,14013,192893	0/0:8306,2:8313:99:0,16540,228142	0/0:10849,17:10886:99:0,20960,294588
493	C	T	670.26	PASS	AC=1;AF=8.696e-04;AN=1150;BaseQRankSum=-25.411;DP=3255448;Dels=0.00;ExcessHet=3.0103;FS=0.000;HaplotypeScore=528.0778;InbreedingCoeff=-0.0009;MLEAC=1;MLEAF=8.696e-04;MQ=59.67;MQ0=1159;MQRankSum=24.299;QD=0.11;ReadPosRankSum=-1.208;SOR=0.778	GT:AD:DP:GQ:PL	0/0:14,0:14:30:0,30,415	0/0:3101,0:3101:99:0,5758,80850	0/0:1819,0:1819:99:0,3786,51728	0/0:5738,5:5746:99:0,11136,156085	0/0:7499,4:7508:99:0,14668,204626	0/0:6728,4:6737:99:0,12146,172522	0/0:3103,1:3106:99:0,6138,84916	0/0:3827,3:3834:99:0,7918,108105	0/0:3023,2:3029:99:0,6401,86868	0/0:3899,1:3906:99:0,7780,107130	0/0:4083,1:4089:99:0,8574,117035	0/0:4324,2:4330:99:0,8773,120870	0/0:5523,2:5533:99:0,10850,150016	0/0:4671,0:4680:99:0,9913,134844	0/0:3135,1:3139:99:0,5857,82327	0/0:3669,2:3673:99:0,7031,98093	0/0:4506,0:4509:99:0,8557,119980	0/0:4706,0:4714:99:0,9098,126857	0/0:1978,1:1981:99:0,3946,54671	0/0:4549,1:4552:99:0,8831,122920	0/0:8052,6:8068:99:0,14965,211515	0/0:6716,1:6723:99:0,12929,180614	0/0:7089,3:7103:99:0,14377,198315	0/0:5964,0:5970:99:0,12367,169608	0/0:5160,1:5174:99:0,10901,149127	0/0:5429,3:5439:99:0,11071,153158	0/0:6653,0:6654:99:0,13989,191226	0/0:5690,1:5696:99:0,11829,162599	0/0:7295,2:7305:99:0,14474,200894	0/0:7408,0:7418:99:0,15268,209608	0/0:6144,2:6152:99:0,11994,167306	0/0:6653,1:6661:99:0,13937,190323	0/0:7561,1:7570:99:0,15135,208757	0/0:7576,1:7580:99:0,15450,212285	0/0:7967,2:7978:99:0,15322,213660	0/0:10006,2:10017:99:0,19124,267388	0/0:6269,2:6280:99:0,11988,167920	0/0:9902,0:9916:99:0,18967,265232	0/0:7795,5:7802:99:0,14841,208967	0/0:7811,3:7821:99:0,15722,216854	0/0:6747,0:6754:99:0,13462,186001	0/0:8058,1:8067:99:0,15990,221418	0/0:10573,5:10584:99:0,20522,286550
487	C	T	1084.26	PASS	AC=1;AF=8.696e-04;AN=1150;BaseQRankSum=-36.232;DP=3357867;Dels=0.00;ExcessHet=3.0103;FS=0.000;HaplotypeScore=702.5689;InbreedingCoeff=-0.0009;MLEAC=1;MLEAF=8.696e-04;MQ=59.60;MQ0=1620;MQRankSum=41.532;QD=0.18;ReadPosRankSum=-1.080;SOR=1.031	GT:AD:DP:GQ:PL	0/0:14,0:14:30:0,30,403	0/0:3098,1:3104:99:0,5701,79836	0/0:1873,1:1878:99:0,3810,51801	0/0:5893,1:5901:99:0,11406,157896	0/0:7813,0:7827:99:0,15132,209109	0/0:6965,1:6971:99:0,12481,176329	0/0:3162,2:3168:99:0,6199,85043	0/0:3948,2:3959:99:0,8026,109244	0/0:3121,1:3131:99:0,6473,87758	0/0:3996,1:4009:99:0,7876,108017	0/0:4178,1:4187:99:0,8664,117300	0/0:4481,3:4493:99:0,8971,122664	0/0:5699,0:5707:99:0,11003,151708	0/0:4859,5:4870:99:0,10060,136514	0/0:3196,5:3205:99:0,5713,81375	0/0:3745,1:3749:99:0,6985,97531	0/0:4632,2:4638:99:0,8559,119604	0/0:4868,2:4877:99:0,9077,126744	0/0:2002,3:2010:99:0,3958,54435	0/0:4646,2:4657:99:0,8810,122284	0/0:8333,0:8351:99:0,15178,213922	0/0:6932,4:6946:99:0,12917,180215	0/0:7341,7:7362:99:0,14559,199887	0/0:6152,3:6165:99:0,12461,171186	0/0:5373,2:5380:99:0,11075,151265	0/0:5613,1:5623:99:0,11274,154543	0/0:6810,1:6825:99:0,14036,191348	0/0:5866,1:5873:99:0,11936,163409	0/0:7543,4:7555:99:0,14528,202463	0/0:7677,2:7689:99:0,15478,212343	0/0:6377,3:6386:99:0,12294,170526	0/0:6870,0:6882:99:0,14157,192999	0/0:7758,7:7772:99:0,15220,210496	0/0:7752,5:7769:99:0,15597,214205	0/0:8219,8:8238:99:0,15415,214862	0/0:10408,1:10424:99:0,19409,271194	0/0:6512,2:6525:99:0,12173,170461	0/0:10251,5:10268:99:0,19205,268346	0/0:8209,3:8219:99:0,15265,213691	0/0:8102,1:8117:99:0,15800,218042	0/0:7026,2:7044:99:0,13556,188086	0/0:8304,1:8317:99:0,16215,223829	0/0:10868,5:10887:99:0,20683,288234
483	G	A	2736.86	PASS	AC=3;AF=2.609e-03;AN=1150;BaseQRankSum=-16.587;DP=3333219;Dels=0.00;ExcessHet=3.0217;FS=0.000;HaplotypeScore=776.8957;InbreedingCoeff=-0.0026;MLEAC=3;MLEAF=2.609e-03;MQ=59.59;MQ0=1663;MQRankSum=34.553;QD=0.22;ReadPosRankSum=-3.333;SOR=0.503	GT:AD:DP:GQ:PL	0/0:12,0:13:27:0,27,364	0/0:3036,3:3059:99:0,5663,79184	0/0:1854,1:1866:99:0,3807,51640	0/0:5803,1:5842:99:0,11291,154714	0/0:7781,2:7827:99:0,15116,206804	0/0:6888,6:6930:99:0,12350,174521	0/0:3121,4:3145:99:0,6124,83864	0/0:3922,3:3938:99:0,7909,107345	0/0:3100,2:3122:99:0,6482,87230	0/0:3969,5:4000:99:0,7797,106779	0/0:4149,3:4177:99:0,8571,115679	0/0:4443,6:4480:99:0,8905,121076	0/0:5646,1:5688:99:0,10918,149903	0/0:4805,0:4852:99:0,10020,134128	0/0:3154,5:3173:99:0,5674,80228	0/0:3696,6:3727:99:0,6857,96172	0/0:4569,8:4610:99:0,8346,118282	0/0:4823,0:4853:99:0,9137,126510	0/0:1963,1:1977:99:0,3924,53696	0/0:4599,2:4633:99:0,8763,121842	0/0:8266,6:8327:99:0,15028,211363	0/0:6854,2:6898:99:0,12917,178773	0/0:7285,3:7325:99:0,14437,197507	0/0:6062,4:6125:99:0,12389,167024	0/0:5312,2:5353:99:0,10954,148144	0/0:5525,3:5567:99:0,11177,151473	0/0:6739,5:6780:99:0,13883,188228	0/0:5785,1:5831:99:0,11808,159285	0/0:7450,6:7504:99:0,14479,199516	0/0:7591,4:7647:99:0,15331,207722	0/0:6293,2:6342:99:0,12158,166961	0/0:6819,5:6863:99:0,13929,189276	0/0:7654,3:7711:99:0,15085,206499	0/0:7670,4:7734:99:0,15503,210464	0/0:8150,9:8213:99:0,15250,212017	0/0:10284,9:10342:99:0,19222,267245	0/0:6460,0:6493:99:0,12159,168400	0/0:10174,3:10235:99:0,19159,265700	0/0:8135,3:8193:99:0,15227,211536	0/0:8020,5:8078:99:0,15654,215359	0/0:6991,2:7039:99:0,13555,186007	0/0:8212,14:8276:99:0,15833,220204	0/0:10751,4:10817:99:0,20579,283970
459	G	A	2178.26	PASS	AC=1;AF=8.696e-04;AN=1150;BaseQRankSum=-52.625;DP=3040460;Dels=0.00;ExcessHet=3.0103;FS=0.000;HaplotypeScore=725.4273;InbreedingCoeff=-0.0009;MLEAC=1;MLEAF=8.696e-04;MQ=59.45;MQ0=2063;MQRankSum=49.223;QD=0.22;ReadPosRankSum=-2.489;SOR=0.659	GT:AD:DP:GQ:PL	0/0:13,0:13:30:0,30,411	0/0:2640,0:2642:99:0,5153,71773	0/0:1687,0:1690:99:0,3569,48495	0/0:5385,2:5395:99:0,10695,148038	0/0:7131,6:7146:99:0,14299,197060	0/0:6457,2:6467:99:0,11948,168135	0/0:2836,1:2844:99:0,5835,79500	0/0:3588,1:3594:99:0,7602,103094	0/0:2849,3:2855:99:0,6133,82618	0/0:3641,3:3648:99:0,7395,101789	0/0:3775,4:3785:99:0,8126,109934	0/0:4216,1:4222:99:0,8691,118536	0/0:5327,1:5331:99:0,10699,146673	0/0:4454,6:4468:99:0,9582,130149	0/0:2806,0:2807:99:0,5306,74422	0/0:3316,1:3318:99:0,6393,89109	0/0:4093,2:4098:99:0,7864,109702	0/0:4304,1:4309:99:0,8424,117081	0/0:1726,1:1727:99:0,3539,48636	0/0:4087,0:4090:99:0,8105,112363	0/0:7424,2:7437:99:0,14044,196686	0/0:6082,4:6091:99:0,11848,165260	0/0:6734,2:6742:99:0,13799,189546	0/0:5781,4:5792:99:0,12067,165226	0/0:5035,0:5045:99:0,10657,145397	0/0:5143,1:5152:99:0,10605,145846	0/0:6316,2:6331:99:0,13441,182946	0/0:5519,2:5529:99:0,11590,158194	0/0:6991,2:6999:99:0,14064,194349	0/0:7165,2:7171:99:0,14955,204362	0/0:6024,2:6030:99:0,11991,165770	0/0:6630,2:6638:99:0,14043,191443	0/0:7171,2:7179:99:0,14612,200939	0/0:7217,2:7222:99:0,14937,204737	0/0:7611,2:7623:99:0,14572,203671	0/0:9544,2:9559:99:0,18414,256736	0/0:5894,5:5904:99:0,11383,158746	0/0:9412,3:9424:99:0,18076,252399	0/0:7560,1:7569:99:0,14417,201690	0/0:7274,3:7284:99:0,14723,202721	0/0:6368,0:6377:99:0,12749,176358	0/0:7627,2:7636:99:0,15319,211303	0/0:9985,2:10006:99:0,19737,273332
424	G	A	1729.26	PASS	AC=1;AF=8.696e-04;AN=1150;BaseQRankSum=-26.928;DP=2544245;Dels=0.00;ExcessHet=3.0103;FS=0.000;HaplotypeScore=654.3792;InbreedingCoeff=-0.0009;MLEAC=1;MLEAF=8.696e-04;MQ=58.06;MQ0=6489;MQRankSum=39.100;QD=0.34;ReadPosRankSum=2.624;SOR=0.588	GT:AD:DP:GQ:PL	0/0:10,0:10:21:0,21,288	0/0:1767,0:1775:99:0,3587,49281	0/0:1330,1:1338:99:0,2802,37631	0/0:4725,2:4738:99:0,9206,126097	0/0:6279,4:6304:99:0,12290,168752	0/0:5406,2:5423:99:0,9838,137566	0/0:2412,1:2422:99:0,4821,65374	0/0:3077,0:3090:99:0,6389,85691	0/0:2427,1:2437:99:0,5064,67771	0/0:3118,0:3124:99:0,6175,83627	0/0:3264,1:3272:99:0,6942,92564	0/0:3697,2:3713:99:0,7414,101238	0/0:4651,0:4668:99:0,9206,125184	0/0:3884,0:3896:99:0,8263,110382	0/0:2089,4:2098:99:0,4108,56654	0/0:2516,2:2525:99:0,4966,68387	0/0:3119,4:3131:99:0,5987,83640	0/0:3179,2:3188:99:0,6344,87163	0/0:1234,0:1238:99:0,2654,35585	0/0:2965,2:2978:99:0,6129,83559	0/0:5628,0:5645:99:0,10967,151164	0/0:4433,5:4449:99:0,8826,121432	0/0:5608,5:5631:99:0,11688,158798	0/0:5285,3:5311:99:0,11061,149231	0/0:4668,4:4686:99:0,9872,133896	0/0:4357,0:4364:99:0,9037,122485	0/0:5579,0:5605:99:0,11893,159899	0/1:4620,462:5112:99:1778,0,118188	0/0:6389,1:6405:99:0,12845,175612	0/0:6757,1:6779:99:0,14090,190369	0/0:5457,3:5482:99:0,10565,146072	0/0:6125,6:6151:99:0,12937,175804	0/0:6266,5:6294:99:0,12755,174015	0/0:6642,4:6662:99:0,13653,185885	0/0:6073,10:6107:99:0,11740,164008	0/0:7955,2:7976:99:0,15418,212761	0/0:4714,0:4723:99:0,9209,126467	0/0:7719,4:7745:99:0,14756,204712	0/0:5829,423:6286:99:0,1360,143122	0/0:5876,0:5900:99:0,12101,163767	0/0:5037,1:5056:99:0,10310,140266	0/0:6238,2:6251:99:0,12576,171338	0/0:8449,3:8472:99:0,16712,229800
399	G	A	35853.7	PASS	AC=2;AF=1.739e-03;AN=1150;BaseQRankSum=-17.015;DP=2186590;Dels=0.00;ExcessHet=3.0141;FS=0.000;HaplotypeScore=388.8047;InbreedingCoeff=-0.0018;MLEAC=2;MLEAF=1.739e-03;MQ=57.62;MQ0=8660;MQRankSum=21.196;QD=6.49;ReadPosRankSum=-0.597;SOR=0.602	GT:AD:DP:GQ:PL	0/0:8,0:8:18:0,18,246	0/0:1354,1:1357:99:0,2942,40255	0/0:1104,1:1106:99:0,2446,33093	0/0:4022,1:4024:99:0,8376,114502	0/0:5448,1:5455:99:0,11334,154241	0/0:4605,44:4654:99:0,7727,121335	0/0:2061,1:2066:99:0,4337,58776	0/0:2654,2:2661:99:0,5790,77850	0/0:2081,1:2084:99:0,4529,60728	0/0:2718,0:2721:99:0,5691,77049	0/0:2801,5:2809:99:0,6190,84168	0/0:3216,4:3223:99:0,6777,92532	0/0:4047,0:4051:99:0,8354,113535	0/0:3332,0:3336:99:0,7463,99926	0/0:1773,0:1773:99:0,3651,50154	0/0:2046,1:2051:99:0,4379,60117	0/0:2619,0:2620:99:0,5438,74536	0/0:2660,0:2662:99:0,5748,78164	0/0:992,0:994:99:0,2311,30926	0/0:2427,1:2431:99:0,5462,73855	0/0:4730,4:4741:99:0,9917,135770	0/0:3678,1:3682:99:0,8047,109033	0/0:4785,0:4788:99:0,10834,145465	0/0:4717,3:4726:99:0,10317,139549	0/0:4146,2:4152:99:0,9275,125308	0/0:3800,1:3803:99:0,8520,115128	0/0:4928,6:4938:99:0,10993,149156	0/0:4576,2:4582:99:0,10016,135306	0/0:5665,2:5677:99:0,12001,163959	0/0:6044,1:6049:99:0,13314,179874	0/0:4842,1:4847:99:0,9908,136037	0/0:5546,2:5550:99:0,12438,167258	0/0:5558,4:5567:99:0,11939,162222	0/0:5937,1:5942:99:0,12863,174341	0/0:5122,5:5133:99:0,10843,148274	0/0:6785,3:6799:99:0,14075,193505	0/0:3996,1:4000:99:0,8408,114916	0/0:6516,2:6522:99:0,13452,184733	0/0:5343,2:5350:99:0,10900,151006	0/0:5087,3:5093:99:0,11225,151901	0/0:4316,1:4322:99:0,9425,128224	0/0:5309,2:5313:99:0,11430,155510	0/0:7226,5:7238:99:0,15290,209631
381	G	A	17746.7	PASS	AC=2;AF=1.739e-03;AN=1150;BaseQRankSum=-26.557;DP=1823868;Dels=0.00;ExcessHet=3.0141;FS=0.000;HaplotypeScore=489.6451;InbreedingCoeff=-0.0018;MLEAC=2;MLEAF=1.739e-03;MQ=57.33;MQ0=9117;MQRankSum=18.927;QD=3.47;ReadPosRankSum=-0.854;SOR=0.300	GT:AD:DP:GQ:PL	0/0:5,0:5:15:0,15,201	0/0:951,0:951:99:0,2146,29096	0/0:871,0:871:99:0,2013,26889	0/0:3327,1:3329:99:0,7069,96348	0/0:4405,6:4414:99:0,9495,128780	0/0:3954,1:3961:99:0,7708,106687	0/0:1680,2:1683:99:0,3653,49293	0/0:2192,1:2194:99:0,4959,66556	0/0:1636,2:1639:99:0,3725,49624	0/0:2223,0:2224:99:0,4806,64584	0/0:2338,1:2341:99:0,5327,71363	0/0:2674,0:2677:99:0,5841,78952	0/0:3367,2:3372:99:0,7132,96626	0/0:2789,3:2792:99:0,6428,85909	0/0:1361,1:1362:99:0,2911,40090	0/0:1607,1:1609:99:0,3612,48868	0/0:2085,1:2086:99:0,4490,61751	0/0:2109,1:2111:99:0,4734,64188	0/0:782,6:789:99:0,1703,24948	0/0:1862,0:1867:99:0,4316,58298	0/0:3729,2:3737:99:0,8096,110459	0/0:2807,3:2810:99:0,6441,86782	0/0:3992,0:3994:99:0,9300,124851	0/0:4150,4:4156:99:0,9338,125717	0/0:3630,3:3639:99:0,8201,110844	0/0:3193,4:3199:99:0,7374,99997	0/0:4260,5:4265:99:0,9857,132571	0/0:4012,4:4017:99:0,8962,121414	0/0:4925,4:4935:99:0,10582,144253	0/0:5345,2:5358:99:0,11974,161527	0/0:4167,2:4170:99:0,8683,119360	0/0:4967,2:4974:99:0,11219,151166	0/0:4834,2:4840:99:0,10705,144902	0/0:5203,1:5209:99:0,11495,156005	0/0:4151,6:4159:99:0,9133,124368	0/0:5476,2:5479:99:0,11753,161294	0/0:3162,1:3167:99:0,7024,95265	0/0:5324,4:5329:99:0,11295,155503	0/0:4347,1:4351:99:0,9248,126931	0/0:4140,3:4162:99:0,9486,127931	0/0:3595,3:3598:99:0,8175,110697	0/0:4375,3:4380:99:0,9841,133284	0/0:6017,5:6026:99:0,13163,179768
363	G	A	3581.26	PASS	AC=1;AF=8.696e-04;AN=1150;BaseQRankSum=-16.031;DP=1717240;Dels=0.00;ExcessHet=3.0103;FS=0.000;HaplotypeScore=384.4638;InbreedingCoeff=-0.0009;MLEAC=1;MLEAF=8.696e-04;MQ=57.27;MQ0=9468;MQRankSum=13.340;QD=1.36;ReadPosRankSum=2.624;SOR=0.664	GT:AD:DP:GQ:PL	0/0:4,0:4:12:0,12,162	0/0:897,0:898:99:0,2016,27028	0/0:699,0:699:99:0,1583,20969	0/0:2855,2:2859:99:0,6066,82547	0/0:4063,1:4068:99:0,8793,118633	0/0:3694,1:3698:99:0,7259,100031	0/0:1458,0:1460:99:0,3148,42093	0/0:1933,1:1937:99:0,4360,58040	0/0:1425,0:1426:99:0,3250,43020	0/0:1981,0:1984:99:0,4231,56691	0/0:2053,0:2055:99:0,4658,62180	0/0:2379,2:2385:99:0,5156,69852	0/0:3009,0:3011:99:0,6422,86373	0/0:2571,0:2571:99:0,5955,78891	0/0:1248,1:1250:99:0,2643,36254	0/0:1461,0:1461:99:0,3301,44214	0/0:1932,2:1935:99:0,4238,57559	0/0:1918,1:1922:99:0,4388,58718	0/0:731,1:734:99:0,1723,23215	0/0:1729,0:1730:99:0,4027,54023	0/0:3478,4:3483:99:0,7544,102612	0/0:2514,2:2519:99:0,5806,78192	0/0:3677,1:3679:99:0,8584,114303	0/0:3967,4:3975:99:0,8974,120726	0/0:3533,0:3536:99:0,8086,108126	0/0:3041,1:3045:99:0,7177,95481	0/0:4162,1:4170:99:0,9795,130059	0/0:3839,2:3843:99:0,8703,116758	0/0:4795,2:4800:99:0,10446,140969	0/0:5226,1:5233:99:0,11743,157337	0/0:4005,2:4008:99:0,8426,115187	0/0:4819,2:4824:99:0,10963,146352	0/0:4709,1:4719:99:0,10552,141231	0/0:4919,1:4927:99:0,11039,148295	0/0:3851,3:3855:99:0,8519,115141	0/0:5019,1:5025:99:0,10899,147919	0/0:2900,1:2904:99:0,6467,87009	0/0:4987,1:4989:99:0,10850,147219	0/0:4033,0:4035:99:0,8683,117878	0/0:3893,1:3900:99:0,9049,120713	0/0:3320,1:3324:99:0,7632,102294	0/0:4104,3:4111:99:0,9324,125470	0/0:5773,6:5786:99:0,12709,171844
346	C	T	47447.3	PASS	AC=4;AF=3.478e-03;AN=1150;BaseQRankSum=-8.226;DP=1599976;Dels=0.00;ExcessHet=3.0330;FS=0.000;HaplotypeScore=464.5786;InbreedingCoeff=-0.0035;MLEAC=4;MLEAF=3.478e-03;MQ=57.25;MQ0=8181;MQRankSum=35.785;QD=5.95;ReadPosRankSum=3.830;SOR=0.729	GT:AD:DP:GQ:PL	0/0:4,0:4:12:0,12,161	0/0:889,0:890:99:0,1947,26028	0/0:599,0:601:99:0,1366,17699	0/0:2496,3:2513:99:0,5465,72417	0/0:3597,6:3626:99:0,7899,105320	0/0:3338,2:3363:99:0,6570,89596	0/0:1253,0:1257:99:0,2735,35881	0/0:1718,2:1729:99:0,3804,50760	0/0:1229,1:1235:99:0,2774,36638	0/0:1782,4:1796:99:0,3833,50574	0/0:1803,0:1822:99:0,4122,53733	0/0:2080,0:2104:99:0,4652,60930	0/0:2700,2:2725:99:0,5775,76714	0/0:2308,2:2326:99:0,5371,69562	0/0:1122,2:1131:99:0,2377,32453	0/0:1343,0:1351:99:0,2946,39223	0/0:1781,3:1790:99:0,3861,51816	0/0:1770,3:1778:99:0,3962,53131	0/0:689,1:692:99:0,1622,21318	0/0:1585,2:1590:99:0,3574,47868	0/0:3155,2:3176:99:0,6805,91696	0/0:2322,0:2331:99:0,5297,70416	0/0:3343,0:3360:99:0,7812,102498	0/0:3664,3:3692:99:0,8311,108851	0/0:3340,3:3359:99:0,7613,100146	0/0:2843,3:2859:99:0,6605,87487	0/0:3854,1:3878:99:0,8945,117126	0/0:3610,5:3644:99:0,8089,106395	0/0:4581,7:4625:99:0,9836,132390	0/0:4951,2:4989:99:0,11074,145989	0/0:3747,1:3784:99:0,7989,106529	0/0:4537,1:4586:99:0,10224,133566	0/0:4449,5:4495:99:0,9800,130109	0/0:4670,1:4702:99:0,10294,136080	0/0:3552,3:3574:99:0,7774,104619	0/0:4615,2:4644:99:0,10006,134295	0/0:2626,2:2648:99:0,5835,77657	0/0:4580,1:4602:99:0,9988,133774	0/0:3698,2:3735:99:0,7893,106137	0/0:3624,5:3644:99:0,8216,109733	0/0:3028,1:3044:99:0,6914,92017	0/0:3841,1:3860:99:0,8706,114935	0/0:5411,5:5447:99:0,11976,159338
342	G	A	121774	PASS	AC=2;AF=1.739e-03;AN=1150;BaseQRankSum=-10.898;DP=1602516;Dels=0.00;ExcessHet=3.0141;FS=0.000;HaplotypeScore=562.4737;InbreedingCoeff=-0.0018;MLEAC=2;MLEAF=1.739e-03;MQ=57.29;MQ0=7816;MQRankSum=51.639;QD=22.71;ReadPosRankSum=8.761;SOR=0.692	GT:AD:DP:GQ:PL	0/0:4,0:4:12:0,12,161	0/0:900,0:901:99:0,1923,25956	0/0:590,1:592:99:0,1348,17851	0/0:2506,0:2508:99:0,5498,73928	0/0:3627,2:3632:99:0,7956,107614	0/0:3363,3:3369:99:0,6564,90785	0/0:1244,2:1250:99:0,2695,36144	0/0:1707,1:1710:99:0,3855,51418	0/0:1223,0:1223:99:0,2820,37450	0/0:1780,1:1783:99:0,3855,51740	0/0:1796,0:1799:99:0,4135,54955	0/0:2069,2:2072:99:0,4589,61963	0/0:2721,2:2727:99:0,5766,78483	0/0:2313,0:2317:99:0,5401,71089	0/0:1140,0:1140:99:0,2380,32270	0/0:1359,0:1359:99:0,2937,39523	0/0:1786,0:1787:99:0,3849,51986	0/0:1811,0:1813:99:0,4012,53879	0/0:705,0:705:99:0,1607,21240	0/0:1596,1:1602:99:0,3577,48305	0/0:3196,0:3198:99:0,6778,92103	0/0:2340,0:2340:99:0,5245,70323	0/0:3349,1:3352:99:0,7739,103196	0/0:3741,0:3744:99:0,8460,113486	0/0:3358,4:3369:99:0,7634,102379	0/0:2879,2:2886:99:0,6666,88659	0/0:3897,3:3908:99:0,9070,120286	0/0:3641,3:3648:99:0,8204,109808	0/0:4625,3:4635:99:0,9887,134590	0/0:4972,3:4985:99:0,11090,148644	0/0:3765,2:3773:99:0,7990,108608	0/0:4590,5:4603:99:0,10349,137970	0/0:4519,1:4524:99:0,9877,133134	0/0:4711,7:4723:99:0,10296,139352	0/0:3576,1:3579:99:0,7885,106197	0/0:4626,3:4637:99:0,9923,134469	0/0:2648,0:2651:99:0,5775,77717	0/0:4581,3:4587:99:0,9823,133443	0/0:3723,1:3730:99:0,7884,107335	0/0:3644,2:3648:99:0,8276,110541	0/0:3047,2:3053:99:0,6897,92520	0/0:3863,2:3871:99:0,8628,115931	0/0:5433,1:5439:99:0,11909,160746
337	G	A	151.26	PASS	AC=1;AF=8.696e-04;AN=1150;BaseQRankSum=-33.438;DP=1498302;Dels=0.00;ExcessHet=3.0103;FS=0.000;HaplotypeScore=531.5530;InbreedingCoeff=-0.0009;MLEAC=1;MLEAF=8.696e-04;MQ=57.25;MQ0=5616;MQRankSum=32.382;QD=0.09;ReadPosRankSum=-0.333;SOR=0.801	GT:AD:DP:GQ:PL	0/0:4,0:4:12:0,12,161	0/0:865,2:871:99:0,1773,24529	0/0:522,0:523:99:0,1164,15432	0/0:2303,6:2312:99:0,4972,68270	0/0:3332,0:3338:99:0,7205,97185	0/0:3105,5:3118:99:0,5872,82857	0/0:1136,0:1139:99:0,2467,32858	0/0:1568,0:1569:99:0,3482,46431	0/0:1104,2:1112:99:0,2512,33461	0/0:1631,3:1639:99:0,3503,47234	0/0:1620,3:1625:99:0,3595,48813	0/0:1900,1:1903:99:0,4249,56638	0/0:2482,0:2488:99:0,5272,70872	0/0:2070,3:2079:99:0,4793,63880	0/0:1061,2:1066:99:0,2101,29343	0/0:1246,0:1249:99:0,2627,35764	0/0:1661,3:1667:99:0,3310,46289	0/0:1666,2:1670:99:0,3486,48165	0/0:672,0:674:99:0,1499,20060	0/0:1490,3:1497:99:0,3166,43698	0/0:2934,10:2953:99:0,5787,82221	0/0:2119,6:2130:99:0,4366,60984	0/0:3105,4:3122:99:0,7037,94658	0/0:3561,2:3574:99:0,7819,105609	0/0:3139,2:3151:99:0,7044,94665	0/0:2687,7:2701:99:0,5925,81326	0/0:3711,5:3726:99:0,8369,112600	0/0:3472,3:3491:99:0,7685,103511	0/0:4353,4:4371:99:0,9285,125908	0/0:4747,5:4756:99:0,10397,140676	0/0:3550,3:3561:99:0,7423,101125	0/0:4445,3:4457:99:0,9910,132479	0/0:4302,9:4320:99:0,9160,125147	0/0:4515,5:4532:99:0,9771,132577	0/0:3355,2:3359:99:0,7145,96948	0/0:4257,8:4277:99:0,8745,121203	0/0:2398,4:2408:99:0,5032,69179	0/0:4199,5:4209:99:0,8720,120188	0/0:3420,4:3432:99:0,6981,96746	0/0:3335,2:3349:99:0,7447,100349	0/0:2823,3:2831:99:0,6201,83798	0/0:3598,1:3610:99:0,7923,107121	0/0:5093,5:5117:99:0,10887,148919
301	G	A	13609.7	PASS	AC=2;AF=1.739e-03;AN=1150;BaseQRankSum=-41.864;DP=1942713;Dels=0.00;ExcessHet=3.0141;FS=0.000;HaplotypeScore=349.6631;InbreedingCoeff=-0.0018;MLEAC=2;MLEAF=1.739e-03;MQ=58.13;MQ0=455;MQRankSum=55.624;QD=2.11;ReadPosRankSum=-18.099;SOR=0.975	GT:AD:DP:GQ:PL	0/0:3,0:3:9:0,9,121	0/0:1670,6:1679:99:0,3158,44437	0/0:651,0:654:99:0,1393,18716	0/0:2625,3:2637:99:0,5524,75874	0/0:4247,6:4266:99:0,8761,120016	0/0:3902,3:3913:99:0,7215,101546	0/0:1341,1:1349:99:0,2802,37874	0/0:1846,3:1852:99:0,4013,54422	0/0:1233,1:1236:99:0,2699,36235	0/0:1885,0:1890:99:0,3942,53433	0/0:1769,2:1777:99:0,3992,53589	0/0:2125,2:2133:99:0,4651,63036	0/0:2976,0:2991:99:0,6215,84439	0/0:2348,1:2352:99:0,5378,71452	0/0:1549,0:1549:99:0,2979,41136	0/0:1886,3:1892:99:0,3663,51062	0/0:2449,0:2452:99:0,4665,64785	0/0:2511,3:2517:99:0,4993,68391	0/0:1039,0:1043:99:0,2149,29316	0/0:2365,4:2372:99:0,4726,65369	0/0:4312,7:4325:99:0,8159,114526	0/0:3350,5:3365:99:0,6595,91421	0/0:4083,1:4098:99:0,8778,118094	0/0:4205,1:4215:99:0,9131,123291	0/0:3705,0:3711:99:0,8150,109840	0/0:3475,3:3484:99:0,7466,100596	0/0:4583,5:4596:99:0,10021,134716	0/0:4054,1:4062:99:0,8779,118986	0/0:5382,2:5392:99:0,11072,151732	0/0:5598,7:5615:99:0,11888,162022	0/0:4332,1:4340:99:0,8863,121759	0/0:5038,6:5054:99:0,11018,150159	0/0:5273,2:5294:99:0,10991,149349	0/0:5275,3:5291:99:0,11342,153180	0/0:4640,10:4653:99:0,9005,125390	0/0:5699,2:5711:99:0,11196,154258	0/0:3501,7:3516:99:0,6662,93860	0/0:5704,3:5718:99:0,11158,154795	0/0:4762,5:4780:99:0,9153,127843	0/0:4504,6:4522:99:0,9292,127615	0/0:3895,2:3906:99:0,7955,108996	0/0:4612,4:4627:99:0,9453,129550	0/0:6509,7:6529:99:0,13181,181695
278	C	T	7680.26	PASS	AC=1;AF=8.696e-04;AN=1150;BaseQRankSum=-31.371;DP=1848541;Dels=0.00;ExcessHet=3.0103;FS=0.000;HaplotypeScore=278.9035;InbreedingCoeff=-0.0010;MLEAC=1;MLEAF=8.696e-04;MQ=59.70;MQ0=341;MQRankSum=27.145;QD=1.09;ReadPosRankSum=-1.701;SOR=0.788	GT:AD:DP:GQ:PL	0/0:2,0:2:6:0,6,79	0/0:1851,4:1873:99:0,3463,48660	0/0:599,0:610:99:0,1219,16557	0/0:2283,4:2307:99:0,4530,62629	0/0:3773,5:3804:99:0,7330,101699	0/0:3659,12:3695:99:0,6335,92310	0/0:1221,4:1231:99:0,2385,33330	0/0:1630,2:1644:99:0,3482,46595	0/0:1071,0:1081:99:0,2227,29936	0/0:1686,4:1702:99:0,3296,46134	0/0:1577,1:1588:99:0,3409,45270	0/0:1922,4:1941:99:0,4005,54466	0/0:2679,3:2705:99:0,5339,73244	0/0:2027,8:2053:99:0,4262,59211	0/0:1551,2:1571:99:0,3000,41143	0/0:1940,2:1968:99:0,3640,50747	0/0:2530,3:2554:99:0,4685,65381	0/0:2667,0:2693:99:0,5173,70873	0/0:1104,0:1111:99:0,2215,30196	0/0:2519,2:2552:99:0,4965,68374	0/0:4473,2:4519:99:0,8345,115945	0/0:3627,10:3667:99:0,6827,96403	0/0:3980,6:4029:99:0,8077,110483	0/0:3713,5:3760:99:0,7791,105888	0/0:3243,1:3265:99:0,6900,92468	0/0:3320,3:3362:99:0,6767,91464	0/0:4096,9:4154:99:0,8547,115881	0/0:3622,2:3667:99:0,7562,101675	0/0:4908,2:4962:99:0,9790,134032	0/0:4891,4:4949:99:0,10108,137223	0/0:3923,8:3966:99:0,7719,106612	0/0:4524,6:4576:99:0,9664,130846	0/0:4880,6:4933:99:0,9684,132096	0/0:4728,4:4778:99:0,9835,133544	0/0:4704,10:4770:99:0,8806,123405	0/0:5474,12:5538:99:0,10327,143916	0/0:3473,13:3516:99:0,6377,90792	0/0:5514,10:5563:99:0,10353,143998	0/0:4636,8:4686:99:0,8575,119804	0/0:4437,6:4498:99:0,8814,120711	0/0:3870,6:3908:99:0,7521,103860	0/0:4511,4:4556:99:0,8847,121525	0/0:6241,9:6307:99:0,11961,165645
266	G	A	1647.26	PASS	AC=1;AF=8.696e-04;AN=1150;BaseQRankSum=-31.713;DP=1985108;Dels=0.00;ExcessHet=3.0103;FS=0.000;HaplotypeScore=410.0142;InbreedingCoeff=-0.0010;MLEAC=1;MLEAF=8.696e-04;MQ=59.87;MQ0=597;MQRankSum=-6.658;QD=0.73;ReadPosRankSum=-34.549;SOR=0.520	GT:AD:DP:GQ:PL	0/0:2,0:2:6:0,6,80	0/0:2073,1:2077:99:0,3801,53783	0/0:667,5:673:99:0,1314,18422	0/0:2495,3:2499:99:0,4887,67998	0/0:4106,2:4115:99:0,7904,110310	0/0:3948,4:3957:99:0,6971,100078	0/0:1381,4:1388:99:0,2640,37608	0/0:1819,1:1822:99:0,3765,51337	0/0:1231,4:1236:99:0,2495,34562	0/0:1860,3:1863:99:0,3681,50878	0/0:1750,1:1752:99:0,3756,50899	0/0:2075,2:2078:99:0,4268,58457	0/0:2922,0:2923:99:0,5782,79997	0/0:2222,0:2226:99:0,4803,65025	0/0:1741,1:1744:99:0,3223,45484	0/0:2177,5:2185:99:0,4111,57438	0/0:2788,3:2793:99:0,5110,72304	0/0:2941,12:2955:99:0,5434,77789	0/0:1237,1:1238:99:0,2432,33691	0/0:2786,5:2792:99:0,5396,75042	0/0:4899,6:4908:99:0,8951,126280	0/0:4030,8:4045:99:0,7496,106764	0/0:4401,14:4422:99:0,8805,121899	0/0:3947,3:3953:99:0,8215,112396	0/0:3445,5:3455:99:0,7237,99513	0/0:3582,6:3593:99:0,7238,100209	0/0:4392,4:4403:99:0,9127,125453	0/0:3842,3:3849:99:0,7922,108862	0/0:5203,7:5214:99:0,10202,142439	0/0:5228,12:5248:99:0,10508,146334	0/0:4170,7:4184:99:0,8153,113228	0/0:4785,6:4796:99:0,10130,139193	0/0:5190,4:5202:99:0,10220,141091	0/0:5006,1:5013:99:0,10326,141480	0/0:5168,8:5188:99:0,9701,136330	0/0:5953,7:5972:99:0,11070,156267	0/0:3788,1:3796:99:0,7083,99431	0/0:6012,12:6029:99:0,11143,157301	0/0:5013,7:5027:99:0,9216,129567	0/0:4851,6:4864:99:0,9503,132223	0/0:4204,3:4219:99:0,8045,112494	0/0:4899,2:4908:99:0,9544,132458	0/0:6760,3:6764:99:0,12834,179836
254	C	T	21353.7	PASS	AC=2;AF=1.739e-03;AN=1150;BaseQRankSum=-3.621;DP=2298473;Dels=0.00;ExcessHet=3.0141;FS=0.000;HaplotypeScore=277.3378;InbreedingCoeff=-0.0018;MLEAC=2;MLEAF=1.739e-03;MQ=59.84;MQ0=787;MQRankSum=22.126;QD=3.36;ReadPosRankSum=-1.699;SOR=0.605	GT:AD:DP:GQ:PL	0/0:3,0:3:9:0,9,121	0/0:2510,0:2512:99:0,4735,66486	0/0:858,1:859:99:0,1776,24345	0/0:3008,0:3012:99:0,6044,83771	0/0:4913,4:4923:99:0,9551,133666	0/0:4576,1:4582:99:0,8302,118202	0/0:1722,1:1728:99:0,3473,48056	0/0:2203,1:2209:99:0,4565,62894	0/0:1530,0:1531:99:0,3187,43647	0/0:2232,0:2236:99:0,4494,62071	0/0:2087,1:2089:99:0,4562,61842	0/0:2449,2:2456:99:0,5033,69793	0/0:3423,1:3431:99:0,6802,94427	0/0:2703,0:2706:99:0,5845,79309	0/0:2122,0:2124:99:0,4099,57268	0/0:2596,1:2600:99:0,5029,70120	0/0:3250,2:3255:99:0,6103,86073	0/0:3483,0:3486:99:0,6733,94007	0/0:1478,0:1478:99:0,2974,41124	0/0:3297,1:3298:99:0,6522,90331	0/0:5767,1:5775:99:0,10842,152591	0/0:4712,5:4725:99:0,9114,127929	0/0:5042,4:5051:99:0,10278,142413	0/0:4403,1:4406:99:0,9221,126593	0/0:3835,2:3839:99:0,8120,111168	0/0:4102,2:4114:99:0,8472,116057	0/0:4982,4:4996:99:0,10347,142817	0/0:4284,2:4292:99:0,8926,122458	0/0:5756,6:5772:99:0,11385,159446	0/0:5790,0:5794:99:0,11885,163269	0/0:4688,0:4695:99:0,9204,127979	0/0:5241,4:5253:99:0,11171,152871	0/0:5767,2:5776:99:0,11519,158848	0/0:5522,0:5527:99:0,11485,157448	0/0:5972,3:5981:99:0,11429,160106	0/0:6878,13:6901:99:0,12929,184347	0/0:4385,4:4396:99:0,8371,117424	0/0:7033,6:7046:99:0,13249,187203	0/0:5850,2:5858:99:0,11016,155067	0/0:5549,1:5553:99:0,11154,154628	0/0:4903,2:4913:99:0,9652,133966	0/0:5681,2:5688:99:0,11275,156341	0/0:7602,2:7618:99:0,14757,205571
196	G	A	9301.68	PASS	AC=2;AF=1.739e-03;AN=1150;BaseQRankSum=-39.219;DP=2998387;Dels=0.00;ExcessHet=3.0141;FS=0.000;HaplotypeScore=268.3407;InbreedingCoeff=-0.0018;MLEAC=2;MLEAF=1.739e-03;MQ=59.88;MQ0=1004;MQRankSum=1.903;QD=1.19;ReadPosRankSum=-0.156;SOR=1.646	GT:AD:DP:GQ:PL	0/0:4,0:4:9:0,9,125	0/0:3366,2:3372:99:0,6269,87769	0/0:1330,0:1334:99:0,2594,35639	0/0:4570,5:4585:99:0,8667,121447	0/0:6666,0:6678:99:0,12671,176269	0/0:6143,2:6149:99:0,10911,155210	0/0:2724,5:2738:99:0,5086,71353	0/0:3326,5:3340:99:0,6528,89869	0/0:2341,0:2344:99:0,4584,63192	0/0:3167,3:3178:99:0,6021,83968	0/0:3102,4:3113:99:0,6134,85053	0/0:3574,7:3585:99:0,6909,95861	0/0:4875,1:4883:99:0,9197,127999	0/0:3951,4:3963:99:0,8062,109655	0/0:2986,1:2994:99:0,5547,77562	0/0:3588,2:3596:99:0,6751,94389	0/0:4271,6:4286:99:0,8023,112542	0/0:4616,1:4625:99:0,8843,122919	0/0:1995,1:2000:99:0,3909,53866	0/0:4444,3:4455:99:0,8650,119762	0/0:7662,6:7679:99:0,14315,201104	0/0:6505,8:6524:99:0,12527,174029	0/0:6509,8:6539:99:0,13085,179357	0/0:5345,6:5359:99:0,10904,149576	0/0:4661,8:4677:99:0,9682,132531	0/0:5088,6:5102:99:0,10429,142678	0/0:6154,17:6187:99:0,12430,173441	0/0:5229,6:5241:99:0,10756,147309	0/0:6939,8:6958:99:0,13690,189700	0/0:6647,7:6667:99:0,13688,187692	0/0:5597,11:5619:99:0,10682,149876	0/0:6177,6:6198:99:0,12679,173859	0/0:7081,8:7107:99:0,14037,193910	0/0:6794,4:6816:99:0,13835,189205	0/0:7836,13:7863:99:0,14976,209295	0/0:9001,5:9025:99:0,17143,238736	0/0:5675,6:5691:99:0,10912,151533	0/0:9252,9:9278:99:0,17674,247095	0/0:7526,9:7548:99:0,13989,197391	0/0:7179,4:7196:99:0,14462,198919	0/0:6328,4:6346:99:0,12461,171951	0/0:7330,8:7353:99:0,14356,198427	0/0:9517,6:9538:99:0,18554,257052
171	C	T	9283.26	PASS	AC=1;AF=8.696e-04;AN=1150;BaseQRankSum=-16.066;DP=3174592;Dels=0.00;ExcessHet=3.0103;FS=0.000;HaplotypeScore=228.2483;InbreedingCoeff=-0.0010;MLEAC=1;MLEAF=8.696e-04;MQ=59.92;MQ0=659;MQRankSum=1.332;QD=0.95;ReadPosRankSum=-5.587;SOR=0.671	GT:AD:DP:GQ:PL	0/0:5,0:5:9:0,9,122	0/0:3560,1:3569:99:0,6956,96645	0/0:1486,0:1491:99:0,2949,40701	0/0:5225,2:5239:99:0,10095,141054	0/0:7187,3:7204:99:0,14050,195408	0/0:6572,1:6587:99:0,11889,168877	0/0:3096,0:3104:99:0,5929,82700	0/0:3649,2:3665:99:0,7320,101583	0/0:2673,2:2676:99:0,5308,73191	0/0:3491,1:3498:99:0,6784,94336	0/0:3513,1:3522:99:0,7085,97684	0/0:3979,3:3998:99:0,7782,108881	0/0:5329,4:5342:99:0,10203,142496	0/0:4362,0:4368:99:0,8996,123168	0/0:3180,1:3185:99:0,6109,85648	0/0:3840,1:3852:99:0,7488,104221	0/0:4456,4:4469:99:0,8689,120708	0/0:4815,2:4834:99:0,9543,132367	0/0:2101,0:2103:99:0,4343,59549	0/0:4658,3:4668:99:0,9396,129830	0/0:8201,8:8224:99:0,15816,221154	0/0:6892,6:6917:99:0,13673,189718	0/0:6753,3:6764:99:0,14052,192036	0/0:5518,0:5533:99:0,11508,156986	0/0:4789,1:4798:99:0,10164,138836	0/0:5254,5:5276:99:0,11023,151761	0/0:6276,0:6286:99:0,13329,181267	0/0:5309,0:5316:99:0,11108,151313	0/0:7058,3:7078:99:0,14260,196457	0/0:6823,2:6843:99:0,14380,196045	0/0:5720,12:5748:99:0,11152,157494	0/0:6211,2:6233:99:0,13066,177741	0/0:7225,7:7262:99:0,14570,201684	0/0:6921,7:6947:99:0,14216,196562	0/0:8122,5:8151:99:0,16151,224312	0/0:9490,2:9518:99:0,18784,260253	0/0:5760,5:5786:99:0,11411,158515	0/0:9877,10:9904:99:0,19204,269126	0/0:7843,7:7877:99:0,15055,210529	0/0:7595,2:7623:99:0,15792,216379	0/0:6565,4:6595:99:0,13363,184421	0/0:7647,4:7682:99:0,15337,211013	0/0:9707,4:9728:99:0,19415,269446
168	G	A	6009.26	PASS	AC=1;AF=8.696e-04;AN=1150;BaseQRankSum=0.943;DP=3154040;Dels=0.00;ExcessHet=3.0103;FS=0.000;HaplotypeScore=238.4243;InbreedingCoeff=-0.0010;MLEAC=1;MLEAF=8.696e-04;MQ=59.93;MQ0=542;MQRankSum=1.604;QD=1.21;ReadPosRankSum=-1.824;SOR=0.894	GT:AD:DP:GQ:PL	0/0:5,0:5:9:0,9,130	0/0:3536,3:3544:99:0,6905,96725	0/0:1477,0:1482:99:0,2962,41046	0/0:5264,3:5268:99:0,10225,143158	0/0:7134,2:7139:99:0,14038,195832	0/0:6578,0:6582:99:0,11949,169868	0/0:3086,7:3094:99:0,5828,83266	0/0:3634,5:3643:99:0,7241,101719	0/0:2680,3:2687:99:0,5313,74117	0/0:3495,2:3499:99:0,6784,95172	0/0:3512,2:3516:99:0,7048,98054	0/0:3976,3:3982:99:0,7812,109601	0/0:5312,2:5317:99:0,10228,143563	0/0:4327,0:4331:99:0,8990,123538	0/0:3172,1:3177:99:0,6157,86355	0/0:3834,1:3835:99:0,7564,105336	0/0:4439,7:4450:99:0,8549,121222	0/0:4803,2:4809:99:0,9584,133728	0/0:2081,0:2082:99:0,4340,59691	0/0:4641,2:4648:99:0,9444,130724	0/0:8184,0:8189:99:0,15964,223504	0/0:6861,2:6869:99:0,13760,191604	0/0:6673,4:6683:99:0,13965,192760	0/0:5481,2:5485:99:0,11509,157984	0/0:4739,4:4751:99:0,10033,138745	0/0:5217,5:5228:99:0,11056,152507	0/0:6213,3:6223:99:0,13291,182326	0/0:5271,4:5278:99:0,11195,153754	0/0:6994,1:7001:99:0,14230,197422	0/0:6762,2:6767:99:0,14301,196650	0/0:5660,6:5669:99:0,11186,157288	0/0:6161,5:6169:99:0,13011,179457	0/0:7218,3:7228:99:0,14796,204236	0/0:6869,1:6876:99:0,14359,198012	0/0:8102,3:8109:99:0,16295,226648	0/0:9461,3:9475:99:0,18833,262192	0/0:5715,0:5720:99:0,11416,158478	0/0:9800,2:9813:99:0,19309,270311	0/0:7843,5:7850:99:0,15187,213451	0/0:7549,1:7558:99:0,15764,217368	0/0:6523,8:6533:99:0,13276,185427	0/0:7643,1:7650:99:0,15466,214346	0/0:9656,3:9664:99:0,19462,270342
159	G	C	346839	PASS	AC=24;AF=0.021;AN=1150;BaseQRankSum=36.500;DP=3195644;Dels=0.00;ExcessHet=4.0744;FS=0.000;HaplotypeScore=252.6658;InbreedingCoeff=-0.0214;MLEAC=24;MLEAF=0.021;MQ=59.96;MQ0=372;MQRankSum=-0.884;QD=3.19;ReadPosRankSum=0.553;SOR=0.756	GT:AD:DP:GQ:PL	0/0:5,0:5:9:0,9,130	0/0:3613,2:3617:99:0,7125,98741	0/0:1521,3:1525:99:0,3040,41718	0/0:5437,4:5448:99:0,10547,146660	0/0:7265,10:7282:99:0,14349,198897	0/0:6818,3:6829:99:0,12323,174591	0/0:3235,4:3245:99:0,6153,85643	0/0:3739,3:3744:99:0,7555,103839	0/0:2734,2:2741:99:0,5404,74588	0/0:3584,4:3591:99:0,6985,96599	0/0:3588,5:3597:99:0,7074,98437	0/0:4088,3:4096:99:0,8081,111398	0/0:5498,5:5509:99:0,10525,146529	0/0:4449,4:4458:99:0,9206,125596	0/0:3256,2:3258:99:0,6378,88546	0/0:3926,3:3934:99:0,7764,107680	0/0:4517,3:4524:99:0,8879,123332	0/0:4865,3:4878:99:0,9848,135692	0/0:2095,2:2097:99:0,4376,59920	0/0:4724,5:4731:99:0,9752,133682	0/0:8347,7:8367:99:0,16343,226990	0/0:6990,3:7000:99:0,14130,194597	0/0:6663,5:6674:99:0,14130,192208	0/0:5447,3:5459:99:0,11475,156455	0/0:4726,1:4732:99:0,10139,138127	0/0:5207,2:5226:99:0,11210,151944	0/0:6220,5:6231:99:0,13419,182124	0/0:5254,3:5267:99:0,11192,152086	0/0:6981,8:6997:99:0,14167,195326	0/0:6715,6:6732:99:0,14182,193562	0/0:5705,4:5714:99:0,11443,157975	0/0:6032,1:6042:99:0,12935,175378	0/0:7224,2:7239:99:0,14843,203050	0/0:6906,7:6918:99:0,14447,197498	0/0:8152,3:8161:99:0,16517,227287	0/0:9545,8:9569:99:0,19077,264036	0/0:5803,8:5819:99:0,11627,160865	0/0:9905,7:9924:99:0,19662,272241	0/0:7975,6:7991:99:0,15626,216742	0/0:7614,5:7630:99:0,16017,218517	0/0:6591,2:6598:99:0,13663,186831	0/0:7687,9:7705:99:0,15623,215083	0/0:9694,2:9707:99:0,19686,270992
121	G	A	11784.7	PASS	AC=2;AF=1.739e-03;AN=1150;BaseQRankSum=-2.238;DP=3568920;Dels=0.00;ExcessHet=3.0141;FS=0.000;HaplotypeScore=230.9005;InbreedingCoeff=-0.0018;MLEAC=2;MLEAF=1.739e-03;MQ=59.97;MQ0=523;MQRankSum=0.560;QD=1.11;ReadPosRankSum=-3.924;SOR=0.911	GT:AD:DP:GQ:PL	0/0:4,0:4:9:0,9,125	0/0:4088,4:4099:99:0,7924,111762	0/0:1745,1:1749:99:0,3533,48929	0/0:6166,3:6173:99:0,11811,166037	0/0:8189,4:8199:99:0,16003,223641	0/0:7787,1:7794:99:0,13927,198621	0/0:3829,0:3837:99:0,7320,102384	0/0:4172,1:4178:99:0,8394,116250	0/0:3021,4:3028:99:0,5910,82985	0/0:4060,1:4062:99:0,7922,110450	0/0:3945,2:3950:99:0,7855,109470	0/0:4508,12:4526:99:0,8591,123114	0/0:6293,0:6300:99:0,11946,167805	0/0:4939,0:4943:99:0,10161,140097	0/0:3716,0:3721:99:0,7208,100806	0/0:4372,3:4380:99:0,8521,119494	0/0:5127,6:5136:99:0,9855,139151	0/0:5517,12:5531:99:0,10741,152862	0/0:2288,0:2289:99:0,4689,64833	0/0:5233,3:5245:99:0,10529,146906	0/0:9580,6:9595:99:0,18324,258030	0/0:7788,0:7793:99:0,15353,214216	0/0:7097,6:7112:99:0,14790,204305	0/0:5861,1:5868:99:0,11943,165209	0/0:5101,1:5105:99:0,10579,146193	0/0:5614,2:5627:99:0,11652,161089	0/0:6505,6:6517:99:0,13495,186986	0/0:5590,1:5598:99:0,11431,157997	0/0:7426,6:7444:99:0,14561,204699	0/0:7197,10:7224:99:0,14708,204597	0/0:6248,5:6256:99:0,12225,171856	0/0:6269,2:6281:99:0,13034,180553	0/0:7791,0:7804:99:0,15461,215175	0/0:7430,3:7443:99:0,15007,208586	0/0:9059,5:9075:99:0,17742,248423	0/0:10852,5:10866:99:0,21195,296437	0/0:6642,0:6652:99:0,13017,181418	0/0:11214,7:11231:99:0,21634,303660	0/0:9166,9:9187:99:0,17522,246748	0/0:8393,8:8414:99:0,16921,236227	0/0:7183,3:7195:99:0,14468,201202	0/0:8348,4:8369:99:0,16627,231694	0/0:10372,2:10386:99:0,20377,284827
-51	T	A,C	1145.21	PASS	AC=32,27;AF=0.032,0.027;AN=1008;BaseQRankSum=2.461;DP=2644;Dels=0.00;ExcessHet=6.9571;FS=1.623;HaplotypeScore=0.0770;InbreedingCoeff=-0.0016;MLEAC=30,24;MLEAF=0.030,0.024;MQ=56.16;MQ0=119;MQRankSum=3.875;QD=7.63;ReadPosRankSum=-2.703;SOR=1.700	GT:AD:DP:GQ:PL	./.	./.	./.	0/0:13,0,0:13:21:0,21,299,21,299,299	0/1:8,2,0:10:30:30,0,159,42,162,204	0/0:8,0,0:8:15:0,15,208,15,208,208	0/0:14,0,0:14:30:0,30,404,30,404,404	0/0:6,0,0:6:12:0,12,164,12,164,164	0/0:4,0,0:4:9:0,9,122,9,122,122	0/0:8,0,0:8:15:0,15,201,15,201,201	0/0:6,0,0:6:9:0,9,125,9,125,125	0/0:9,0,0:9:24:0,24,303,24,303,303	0/0:10,0,0:10:21:0,21,282,21,282,282	0/2:5,0,1:6:28:28,37,150,0,113,110	0/0:3,0,0:7:6:0,6,85,6,85,85	0/0:1,0,0:1:3:0,3,40,3,40,40	0/0:6,0,0:6:15:0,15,197,15,197,197	0/0:2,0,0:2:3:0,3,45,3,45,45	./.	0/0:3,0,0:3:6:0,6,85,6,85,85	0/0:4,0,0:4:9:0,9,123,9,123,123	0/1:3,1,0:4:31:31,0,56,37,59,96	0/0:1,0,0:1:3:0,3,40,3,40,40	./.	0/0:1,0,0:1:3:0,3,40,3,40,40	0/0:3,0,0:3:3:0,3,45,3,45,45	0/0:1,0,0:1:3:0,3,31,3,31,31	0/0:1,0,0:1:3:0,3,40,3,40,40	./.	0/0:3,0,0:3:9:0,9,109,9,109,109	0/0:4,0,0:4:6:0,6,85,6,85,85	0/0:5,0,0:5:12:0,12,165,12,165,165	0/2:7,0,1:8:19:19,37,262,0,225,222	0/0:2,0,0:2:6:0,6,69,6,69,69	0/2:10,0,2:12:18:18,42,341,0,300,297	0/0:9,0,0:9:18:0,18,254,18,254,254	0/0:4,0,0:4:9:0,9,125,9,125,125	0/1:9,2,0:11:56:56,0,221,74,227,301	0/0:8,0,0:8:21:0,21,270,21,270,270	0/0:7,0,0:7:12:0,12,159,12,159,159	0/1:1,1,0:2:34:34,0,34,37,37,74	0/0:3,0,0:3:9:0,9,120,9,120,120	0/0:5,0,0:5:9:0,9,128,9,128,128
[truncated: 532 more columns]

## Sheet: TraesCS1B02G221400 
GENE LOCI	REF	ALT	QUAL	FILTER	INFO	FORMAT	L-P1-A1-A12	L-P1-A1-H1	L-P1-A10-H10	L-P1-A11-H11	L-P1-A12-H12	L-P1-A2-H2	L-P1-A3-H3	L-P1-A4-H4	L-P1-A5-H5	L-P1-A6-H6	L-P1-A7-H7	L-P1-A8-H8	L-P1-A9-H9	L-P1-B1-B12	L-P1-C1-C12	L-P1-D1-D12	L-P1-E1-E12	L-P1-F1-F12	L-P1-G1-G12	L-P1-H1-H12	L-P10-A1-A12	L-P10-A1-H1	L-P10-A10-H10	L-P10-A11-H11	L-P10-A12-H12	L-P10-A2-H2	L-P10-A3-H3	L-P10-A4-H4	L-P10-A5-H5	L-P10-A6-H6	L-P10-A7-H7	L-P10-A8-H8	L-P10-A9-H9	L-P10-B1-B12	L-P10-C1-C12	L-P10-D1-D12	L-P10-E1-E12	L-P10-F1-F12	L-P10-G1-G12	L-P10-H1-H12	L-P11-A1-A12	L-P11-A1-H1	L-P11-A10-H10
3875	A	G	32.74	PASS	AC=7;AF=6.228e-03;AN=1124;BaseQRankSum=-1.865;DP=24469;Dels=0.00;ExcessHet=3.1190;FS=0.000;HaplotypeScore=0.4753;InbreedingCoeff=-0.0072;MLEAC=2;MLEAF=1.779e-03;MQ=44.43;MQ0=2248;MQRankSum=7.275;QD=0.17;ReadPosRankSum=-0.858;SOR=0.932	GT:AD:DP:GQ:PL	0/0:44,0:44:99:0,111,1440	0/0:31,0:31:84:0,84,1125	0/0:47,0:47:99:0,123,1646	0/0:40,0:40:90:0,90,1198	0/0:31,0:31:63:0,63,847	0/0:45,2:47:34:0,34,1310	0/0:34,0:35:78:0,78,1044	0/0:32,0:32:84:0,84,1106	0/0:47,0:47:99:0,111,1465	0/0:32,0:32:84:0,84,1116	0/0:8,0:8:21:0,21,282	0/0:24,0:24:69:0,69,917	0/0:3,0:3:3:0,3,45	0/0:29,1:30:29:0,29,819	0/1:28,2:30:6:6,0,803	0/0:24,0:24:69:0,69,903	0/0:49,0:49:99:0,108,1445	0/0:25,0:25:51:0,51,686	0/0:95,0:95:99:0,250,3300	0/0:52,0:52:99:0,135,1793	0/0:72,0:72:99:0,126,1706	0/0:50,1:51:92:0,92,1595	0/0:28,0:28:57:0,57,765	0/0:24,1:25:11:0,11,609	0/0:31,0:31:75:0,75,993	0/0:38,1:39:35:0,35,936	0/0:37,0:37:69:0,69,944	0/0:36,0:36:63:0,63,853	0/0:52,0:52:90:0,90,1209	0/0:47,0:47:99:0,99,1320	0/0:60,2:62:77:0,77,1815	0/0:29,1:30:35:0,35,923	0/0:45,0:45:99:0,114,1514	0/0:57,3:60:76:0,76,1879	0/0:71,1:72:99:0,129,2121	0/0:59,1:60:99:0,107,1848	0/0:51,3:54:49:0,49,1587	0/0:66,0:66:99:0,169,2246	0/0:54,0:54:99:0,132,1737	0/0:66,2:68:99:0,120,1621	0/0:41,1:43:23:0,23,772	0/0:38,0:38:87:0,87,1169	0/0:19,1:20:14:0,14,650
3817	A	T	3131.83	PASS	AC=2;AF=1.773e-03;AN=1128;BaseQRankSum=-21.742;DP=492371;Dels=0.00;ExcessHet=3.0142;FS=0.000;HaplotypeScore=18.4746;InbreedingCoeff=-0.0018;MLEAC=2;MLEAF=1.773e-03;MQ=55.10;MQ0=7810;MQRankSum=7.018;QD=1.69;ReadPosRankSum=-7.305;SOR=0.221	GT:AD:DP:GQ:PL	0/0:807,0:807:99:0,1764,24173	0/0:718,1:719:99:0,1592,21663	0/0:1162,1:1164:99:0,2447,33735	0/0:737,1:740:99:0,1499,20698	0/0:893,0:894:99:0,1917,26395	0/0:613,1:614:99:0,1604,21306	0/0:965,0:965:99:0,2080,28465	0/0:776,0:776:99:0,1806,24414	0/0:1005,1:1006:99:0,2242,30644	0/0:912,2:914:99:0,1841,25873	0/0:485,1:486:99:0,1234,16720	0/0:882,2:884:99:0,1945,26732	0/0:482,0:482:99:0,774,10910	0/0:697,0:697:99:0,1466,20187	0/0:850,0:851:99:0,1821,24952	0/0:344,0:344:99:0,731,10076	0/0:938,0:938:99:0,1920,26508	0/0:688,0:688:99:0,1225,17408	0/0:1186,2:1188:99:0,2805,37878	0/0:804,0:804:99:0,1716,23555	0/0:1499,2:1501:99:0,2685,37890	0/0:1042,0:1043:99:0,2399,32483	0/0:782,0:782:99:0,1511,21140	0/1:557,114:674:99:1911,0,13934	0/0:576,1:577:99:0,1129,15762	0/0:1083,0:1083:99:0,1962,27690	0/0:861,1:862:99:0,1544,21872	0/0:695,2:697:99:0,1182,16801	0/0:1013,0:1013:99:0,1866,26361	0/0:1013,0:1013:99:0,1854,26130	0/0:1178,5:1183:99:0,2528,34588	0/0:682,0:682:99:0,1279,17980	0/0:1013,1:1014:99:0,2275,31035	0/0:1053,1:1055:99:0,2335,31678	0/1:1052,131:1184:99:1294,0,29073	0/0:1071,1:1072:99:0,2374,32529	0/0:1230,2:1233:99:0,2699,36833	0/0:930,0:931:99:0,2302,30838	0/0:1104,3:1108:99:0,2406,33188	0/0:1276,1:1277:99:0,2375,33480	0/0:1186,1:1187:99:0,1986,28365	0/0:1217,0:1217:99:0,2435,33956	0/0:693,0:693:99:0,1682,22932
3778	G	A	428.95	PASS	AC=2;AF=1.770e-03;AN=1130;BaseQRankSum=-5.289;DP=777971;Dels=0.00;ExcessHet=3.0141;FS=0.000;HaplotypeScore=39.0276;InbreedingCoeff=-0.0019;MLEAC=2;MLEAF=1.770e-03;MQ=56.72;MQ0=7082;MQRankSum=14.138;QD=0.21;ReadPosRankSum=-0.150;SOR=0.733	GT:AD:DP:GQ:PL	0/0:1333,0:1333:99:0,2537,35591	0/0:1169,0:1169:99:0,2239,31248	0/0:1849,0:1849:99:0,3467,48801	0/0:1171,1:1172:99:0,2191,30844	0/0:1462,0:1462:99:0,2742,38563	0/0:988,0:989:99:0,2390,31928	0/0:1524,2:1528:99:0,2935,40976	0/0:1227,0:1228:99:0,2465,34174	0/0:1615,0:1615:99:0,3175,44253	0/0:1434,0:1435:99:0,2661,37453	0/0:778,0:778:99:0,1821,24738	0/0:1388,0:1389:99:0,2748,38241	0/0:747,0:749:99:0,1114,16146	0/0:1135,0:1136:99:0,2083,29482	0/0:1402,0:1402:99:0,2643,37219	0/0:533,0:534:99:0,1014,14238	0/0:1473,0:1475:99:0,2664,37643	0/0:1107,1:1108:99:0,1812,26258	0/0:1876,1:1877:99:0,3915,54201	0/0:1263,0:1263:99:0,2417,33858	0/0:2349,1:2352:99:0,3888,55884	0/0:1638,0:1639:99:0,3365,46425	0/0:1251,1:1253:99:0,2140,30738	0/0:1100,0:1100:99:0,1938,27567	0/0:936,0:936:99:0,1655,23604	0/0:1780,0:1781:99:0,2944,42453	0/0:1341,0:1343:99:0,2215,32041	0/0:1140,0:1140:99:0,1836,26596	0/0:1568,0:1568:99:0,2676,38389	0/0:1683,0:1685:99:0,2847,40862	0/0:1893,0:1894:99:0,3669,51222	0/0:1021,0:1022:99:0,1764,25276	0/0:1673,1:1674:99:0,3292,45814	0/0:1728,0:1730:99:0,3401,47278	0/0:1881,1:1883:99:0,3735,51915	0/0:1731,0:1731:99:0,3401,47443	0/0:2012,4:2018:99:0,3879,54964	0/0:1460,0:1460:99:0,3338,45140	0/0:1767,0:1769:99:0,3458,48121	0/0:2035,2:2037:99:0,3387,49284	0/0:1852,0:1853:99:0,3025,43668	0/0:1940,0:1941:99:0,3546,50278	0/0:1083,0:1083:99:0,2354,32223
3625	G	A	6808.61	PASS	AC=4;AF=3.540e-03;AN=1130;BaseQRankSum=-35.921;DP=1443011;Dels=0.00;ExcessHet=3.0334;FS=0.000;HaplotypeScore=97.0509;InbreedingCoeff=-0.0038;MLEAC=4;MLEAF=3.540e-03;MQ=54.41;MQ0=6436;MQRankSum=-7.225;QD=0.70;ReadPosRankSum=-0.154;SOR=0.627	GT:AD:DP:GQ:PL	0/0:2327,5:2338:99:0,4744,65489	0/0:2132,1:2135:99:0,4508,61192	0/0:3421,5:3429:99:0,6685,93934	0/0:2152,0:2152:99:0,4256,58764	0/0:2644,2:2649:99:0,5375,74121	0/0:2353,3:2356:99:0,5624,74682	0/0:2888,1:2894:99:0,6003,82636	0/0:2535,1:2539:99:0,5378,72851	0/0:3128,1:3129:99:0,6648,90431	0/0:2571,4:2576:99:0,5153,71172	0/0:1961,4:1966:99:0,4588,62316	0/0:2646,1:2649:99:0,5636,77087	0/0:377,0:378:99:0,659,9298	0/0:2111,1:2114:99:0,4146,57742	0/0:2506,2:2513:99:0,5052,70032	0/0:1013,0:1015:99:0,2068,28515	0/0:2391,1:2394:99:0,4767,65842	0/0:1578,1:1580:99:0,2820,40029	0/0:3764,3:3772:99:0,8378,114100	0/0:2437,0:2440:99:0,5107,70145	0/0:3593,1:3598:99:0,6459,91402	0/0:3337,0:3339:99:0,7554,101217	0/0:1940,0:1943:99:0,3693,51471	0/0:1762,1:1768:99:0,3361,47269	0/0:1394,0:1395:99:0,2706,37580	0/0:2448,0:2452:99:0,4512,63442	0/0:1931,1:1934:99:0,3425,48602	0/0:1586,2:1590:99:0,2745,39754	0/0:2333,4:2338:99:0,4259,60283	0/0:2558,2:2566:99:0,4617,65426	0/0:3446,2:3454:99:0,7239,99190	0/0:1687,0:1688:99:0,3175,44423	0/0:3038,4:3046:99:0,6553,89544	0/0:3136,1:3142:99:0,6642,90726	0/0:3427,2:3431:99:0,7397,100232	0/0:3339,3:3345:99:0,7097,96838	0/0:3770,3:3777:99:0,7935,109229	0/0:3231,1:3234:99:0,7307,98230	0/0:3228,3:3235:99:0,6856,93305	0/0:3090,1:3095:99:0,5593,79125	0/0:2779,1:2782:99:0,4885,69464	0/0:3550,2:3556:99:0,6995,97176	0/0:2147,3:2153:99:0,4951,67067
3522	C	T	10650.8	PASS	AC=2;AF=1.773e-03;AN=1128;BaseQRankSum=-33.370;DP=1689073;Dels=0.00;ExcessHet=3.0142;FS=0.000;HaplotypeScore=127.8141;InbreedingCoeff=-0.0018;MLEAC=2;MLEAF=1.773e-03;MQ=51.71;MQ0=14118;MQRankSum=6.554;QD=1.66;ReadPosRankSum=-5.232;SOR=1.796	GT:AD:DP:GQ:PL	0/0:2639,2:2644:99:0,5270,72849	0/0:2816,5:2824:99:0,5652,77831	0/0:3954,4:3960:99:0,7735,108433	0/0:2355,2:2358:99:0,4667,64976	0/0:3245,4:3252:99:0,6437,89471	0/0:2541,6:2549:99:0,6267,82859	0/0:3495,2:3500:99:0,7187,98650	0/0:3005,3:3012:99:0,6272,86450	0/0:3617,4:3627:99:0,7520,102925	0/0:3026,3:3033:99:0,6010,82998	0/0:2178,0:2180:99:0,5059,67850	0/0:3310,5:3319:99:0,6857,94569	0/0:552,1:553:99:0,852,12169	0/0:2499,3:2504:99:0,4846,67551	0/0:2736,4:2744:99:0,5405,75439	0/0:1234,1:1236:99:0,2520,34773	0/0:2780,5:2786:99:0,5310,74656	0/0:1956,0:1957:99:0,3434,48754	0/0:4152,6:4161:99:0,9225,124557	0/0:3000,1:3005:99:0,6203,85452	0/0:4292,5:4300:99:0,7653,108486	0/0:4181,2:4183:99:0,9200,124369	0/0:2630,3:2634:99:0,4804,67370	0/0:2164,3:2168:99:0,4075,56806	0/0:1866,0:1872:99:0,3428,47971	0/0:3341,2:3346:99:0,5932,83803	0/0:2388,0:2388:99:0,4133,58933	0/0:2037,1:2041:99:0,3482,49539	0/0:2699,0:2702:99:0,4915,69128	0/0:3220,5:3227:99:0,5634,80182	0/0:4108,2:4113:99:0,8498,116708	0/0:2134,0:2136:99:0,3982,55881	0/0:3677,6:3684:99:0,7743,105939	0/0:3733,2:3740:99:0,7807,106514	0/0:4057,0:4061:99:0,8550,116524	0/0:4017,3:4022:99:0,8316,114225	0/0:4483,1:4488:99:0,9387,128378	0/0:3430,4:3435:99:0,8022,107272	0/0:3742,0:3746:99:0,7750,105895	0/0:3893,5:3902:99:0,6813,96621	0/0:3230,3:3233:99:0,5472,78178	0/0:4136,3:4145:99:0,8072,112250	0/0:2536,4:2543:99:0,5688,76830
3506	C	T	5245.83	PASS	AC=2;AF=1.773e-03;AN=1128;BaseQRankSum=-24.037;DP=1699632;Dels=0.00;ExcessHet=3.0142;FS=0.000;HaplotypeScore=127.7967;InbreedingCoeff=-0.0018;MLEAC=2;MLEAF=1.773e-03;MQ=52.73;MQ0=12935;MQRankSum=-0.554;QD=0.71;ReadPosRankSum=0.488;SOR=0.995	GT:AD:DP:GQ:PL	0/0:2624,2:2629:99:0,5386,74144	0/0:2850,2:2855:99:0,5882,80432	0/0:3941,4:3946:99:0,7847,109634	0/0:2356,2:2359:99:0,4767,65660	0/0:3269,0:3271:99:0,6606,91108	0/0:2539,3:2544:99:0,6422,84132	0/0:3512,0:3513:99:0,7419,101392	0/0:3009,3:3015:99:0,6433,87753	0/0:3612,1:3615:99:0,7807,105783	0/0:3042,2:3044:99:0,6148,85076	0/0:2103,2:2107:99:0,5053,67866	0/0:3341,2:3349:99:0,7181,97817	0/0:580,1:581:99:0,927,13155	0/0:2535,2:2538:99:0,5076,70426	0/0:2738,3:2744:99:0,5558,76858	0/0:1255,1:1259:99:0,2618,35677	0/0:2773,5:2780:99:0,5457,76422	0/0:1960,2:1963:99:0,3471,49649	0/0:4159,2:4166:99:0,9395,126987	0/0:3026,2:3030:99:0,6375,87470	0/0:4426,1:4431:99:0,8021,112826	0/0:4174,2:4180:99:0,9405,126924	0/0:2670,1:2672:99:0,4951,69237	0/0:2153,1:2157:99:0,4162,57907	0/0:1897,0:1897:99:0,3552,49718	0/0:3376,4:3383:99:0,6038,85640	0/0:2456,0:2458:99:0,4334,61520	0/0:2096,0:2100:99:0,3621,51604	0/0:2761,2:2765:99:0,5066,71440	0/0:3269,7:3279:99:0,5801,82683	0/0:4133,2:4138:99:0,8733,119686	0/0:2142,0:2144:99:0,4096,57049	0/0:3684,0:3688:99:0,8005,108666	0/0:3791,3:3796:99:0,8003,109265	0/0:4096,6:4107:99:0,8704,119044	0/0:4062,3:4065:99:0,8665,118665	0/0:4535,1:4538:99:0,9643,131468	0/0:3434,1:3437:99:0,8153,108526	0/0:3755,1:3756:99:0,8012,108979	0/0:3941,2:3949:99:0,6995,99077	0/0:3275,0:3276:99:0,5665,80629	0/0:4164,4:4179:99:0,8272,114770	0/0:2546,2:2549:99:0,5874,78933
3374	C	T	3521.33	PASS	AC=1;AF=8.850e-04;AN=1130;BaseQRankSum=-13.254;DP=1965256;Dels=0.00;ExcessHet=3.0103;FS=0.000;HaplotypeScore=111.0318;InbreedingCoeff=-0.0011;MLEAC=1;MLEAF=8.850e-04;MQ=57.67;MQ0=14421;MQRankSum=22.902;QD=1.28;ReadPosRankSum=-1.404;SOR=0.899	GT:AD:DP:GQ:PL	0/0:3344,0:3344:99:0,6543,90704	0/0:2972,2:2978:99:0,6019,82329	0/0:4586,0:4589:99:0,8788,122616	0/0:2897,0:2898:99:0,5637,78176	0/0:3697,3:3705:99:0,7308,101786	0/0:2721,0:2723:99:0,6560,86676	0/0:3921,4:3927:99:0,7811,108675	0/0:3307,5:3315:99:0,6886,95442	0/0:4112,0:4115:99:0,8415,115810	0/0:3259,4:3266:99:0,6319,88576	0/0:1871,1:1874:99:0,4345,58874	0/0:3759,3:3767:99:0,7737,106384	0/0:355,0:355:99:0,563,7965	0/0:3052,1:3053:99:0,5911,82042	0/0:3259,3:3265:99:0,6305,88143	0/0:1497,0:1498:99:0,2977,41026	0/0:3210,4:3216:99:0,6002,84708	0/0:2201,2:2205:99:0,3841,54922	0/0:4956,0:4958:99:0,10756,146199	0/0:3633,1:3637:99:0,7313,101698	0/0:5048,0:5051:99:0,8765,124573	0/0:4674,2:4680:99:0,10079,137237	0/0:2949,2:2952:99:0,5273,74652	0/0:2440,1:2441:99:0,4501,63590	0/0:2029,1:2031:99:0,3741,52485	0/0:3801,2:3803:99:0,6661,94762	0/0:2748,1:2751:99:0,4714,67523	0/0:2424,0:2424:99:0,4178,59738	0/0:3173,0:3176:99:0,5731,80979	0/0:3605,1:3607:99:0,6305,89071	0/0:4778,4:4789:99:0,9686,133991	0/0:2433,0:2433:99:0,4518,63496	0/0:4103,3:4109:99:0,8523,116944	0/0:4392,0:4397:99:0,8999,123661	0/0:4588,0:4593:99:0,9565,130977	0/0:4599,3:4604:99:0,9396,129071	0/0:4907,0:4911:99:0,10061,138059	0/0:4041,4:4046:99:0,9080,122441	0/0:4276,3:4283:99:0,8783,121244	0/0:4110,6:4118:99:0,7098,101711	0/0:3669,2:3672:99:0,6163,88655	0/0:4874,1:4877:99:0,9409,131930	0/0:2485,0:2488:99:0,5688,76530
3308	C	T	3376.83	PASS	AC=2;AF=1.770e-03;AN=1130;BaseQRankSum=-17.305;DP=1907750;Dels=0.00;ExcessHet=3.0141;FS=0.000;HaplotypeScore=116.9081;InbreedingCoeff=-0.0020;MLEAC=2;MLEAF=1.770e-03;MQ=55.60;MQ0=11869;MQRankSum=17.125;QD=0.58;ReadPosRankSum=-2.029;SOR=0.691	GT:AD:DP:GQ:PL	0/0:3232,0:3234:99:0,6434,87235	0/0:2787,0:2790:99:0,5832,77676	0/0:4323,3:4328:99:0,8574,117310	0/0:2810,4:2817:99:0,5500,76242	0/0:3683,1:3684:99:0,7367,100160	0/0:2646,1:2650:99:0,6607,86112	0/0:3810,1:3816:99:0,8026,107927	0/0:3344,1:3347:99:0,7262,96849	0/0:3995,0:3999:99:0,8369,112456	0/0:3226,0:3229:99:0,6494,88204	0/0:1911,0:1912:99:0,4520,59814	0/0:3635,3:3642:99:0,7683,103812	0/0:357,0:357:99:0,605,8406	0/0:2894,0:2900:99:0,5832,79192	0/0:3292,0:3295:99:0,6594,89629	0/0:1470,1:1472:99:0,3012,40529	0/0:3156,1:3159:99:0,6233,84910	0/0:2132,3:2136:99:0,3802,53699	0/0:4964,1:4966:99:0,11104,147047	0/0:3629,2:3634:99:0,7542,101620	0/0:4486,3:4493:99:0,8125,113913	0/0:4533,0:4533:99:0,10141,134294	0/0:2822,0:2824:99:0,5164,71537	0/0:2376,2:2383:99:0,4484,62027	0/0:1889,0:1893:99:0,3626,49612	0/0:3573,4:3578:99:0,6337,89285	0/0:2603,3:2608:99:0,4488,63761	0/0:2459,0:2460:99:0,4208,59642	0/0:3115,2:3118:99:0,5721,79368	0/0:3457,2:3462:99:0,6239,86769	0/0:4539,5:4550:99:0,9293,126285	0/0:2331,3:2335:99:0,4346,60626	0/0:3972,2:3975:99:0,8523,114383	0/0:4158,1:4164:99:0,8916,118693	0/0:4518,3:4525:99:0,9613,128936	0/0:4441,2:4448:99:0,9380,125991	0/0:4635,5:4644:99:0,9660,130986	0/0:3942,7:3954:99:0,9072,119686	0/0:4240,2:4244:99:0,8791,118866	0/0:3964,3:3970:99:0,7190,100313	0/0:3565,2:3569:99:0,6223,88277	0/0:4812,2:4821:99:0,9378,129145	0/0:2330,2:2336:99:0,5398,71560
3305	C	T	22109.8	PASS	AC=2;AF=1.770e-03;AN=1130;BaseQRankSum=-28.920;DP=1897925;Dels=0.00;ExcessHet=3.0141;FS=0.000;HaplotypeScore=119.6863;InbreedingCoeff=-0.0020;MLEAC=2;MLEAF=1.770e-03;MQ=55.35;MQ0=11618;MQRankSum=22.600;QD=2.81;ReadPosRankSum=1.609;SOR=1.151	GT:AD:DP:GQ:PL	0/0:3194,1:3197:99:0,6351,86131	0/0:2739,2:2749:99:0,5719,76272	0/0:4297,5:4309:99:0,8475,115862	0/0:2811,0:2814:99:0,5615,75857	0/0:3641,2:3646:99:0,7340,98890	0/0:2638,2:2641:99:0,6518,84746	0/0:3769,4:3779:99:0,7945,106062	0/0:3294,3:3304:99:0,7126,94924	0/0:3953,2:3960:99:0,8297,110928	0/0:3229,6:3238:99:0,6377,87150	0/0:1913,0:1917:99:0,4517,59422	0/0:3614,0:3617:99:0,7710,102729	0/0:357,2:359:99:0,605,8389	0/0:2882,3:2887:99:0,5745,78110	0/0:3275,2:3280:99:0,6554,88640	0/0:1464,2:1467:99:0,2997,40111	0/0:3145,5:3154:99:0,6132,84114	0/0:2117,0:2121:99:0,3801,52904	0/0:4924,1:4932:99:0,10886,143661	0/0:3618,3:3623:99:0,7457,100086	0/0:4477,3:4486:99:0,8197,113335	0/0:4494,5:4504:99:0,10111,133038	0/0:2795,9:2808:99:0,4961,70537	0/0:2373,1:2375:99:0,4520,61577	0/0:1892,2:1894:99:0,3616,49569	0/0:3542,0:3547:99:0,6413,88772	0/0:2593,0:2596:99:0,4511,63431	0/0:2453,0:2455:99:0,4205,59428	0/0:3074,1:3075:99:0,5618,78113	0/0:3446,3:3452:99:0,6158,86248	0/0:4498,4:4509:99:0,9319,125052	0/0:2305,6:2316:99:0,4267,59573	0/0:3960,5:3966:99:0,8424,113433	0/0:4154,2:4158:99:0,8875,117463	0/0:4504,4:4510:99:0,9561,127576	0/0:4410,8:4427:99:0,9193,123765	0/0:4612,2:4617:99:0,9734,129708	0/0:3951,2:3956:99:0,9025,118251	0/0:4220,0:4224:99:0,8748,117138	0/0:3955,1:3960:99:0,7211,99691	0/0:3551,1:3555:99:0,6197,87379	0/0:4775,3:4793:99:0,9266,126836	0/0:2329,0:2330:99:0,5477,71665
3227	C	T	11147.8	HARD_TO_VALIDATE	AC=2;AF=1.773e-03;AN=1128;BaseQRankSum=-22.791;DP=1803734;Dels=0.00;ExcessHet=3.0142;FS=0.000;HaplotypeScore=67.5307;InbreedingCoeff=-0.0018;MLEAC=2;MLEAF=1.773e-03;MQ=40.86;MQ0=398091;MQRankSum=-0.464;QD=1.59;ReadPosRankSum=-0.165;SOR=1.141	GT:AD:DP:GQ:PL	0/0:3021,0:3023:99:0,4478,60171	0/0:2656,2:2659:99:0,4080,54078	0/0:4017,0:4019:99:0,5603,76172	0/0:2686,1:2690:99:0,3951,53635	0/0:3360,0:3365:99:0,4932,66608	0/0:2618,1:2623:99:0,5842,74728	0/0:3572,1:3577:99:0,5609,74681	0/0:3221,0:3222:99:0,5398,71252	0/0:3674,2:3681:99:0,6067,80585	0/0:3020,2:3025:99:0,4423,60294	0/0:1977,2:1983:99:0,3852,50283	0/0:3436,9:3448:99:0,5585,74725	0/0:313,2:316:99:0,262,4079	0/0:2641,0:2644:99:0,3870,52339	0/0:3095,2:3098:99:0,4664,62618	0/0:1427,3:1432:99:0,2180,29743	0/0:2852,3:2858:99:0,4076,56401	0/0:1956,1:1958:99:0,2377,33202	0/0:4612,2:4619:99:0,8486,111332	0/0:3342,9:3352:99:0,5220,71789	0/0:4323,2:4328:99:0,5143,72004	0/0:4245,0:4249:99:0,7643,99618	0/0:2526,1:2530:99:0,3325,45773	0/0:2271,1:2274:99:0,2967,40967	0/0:1786,0:1788:99:0,2275,31168	0/0:3346,4:3354:99:0,4045,56398	0/0:2430,1:2432:99:0,2844,40193	0/0:2220,4:2226:99:0,2357,34388	0/0:2962,4:2968:99:0,3603,50979	0/0:3268,2:3274:99:0,4012,55916	0/0:4177,1:4185:99:0,6723,89360	0/0:2229,0:2230:99:0,2898,39606	0/0:3714,3:3721:99:0,6168,82105	0/0:4031,3:4039:99:0,6457,86447	0/0:4292,4:4301:99:0,7147,94970	0/0:4211,3:4219:99:0,6909,92412	0/0:4373,3:4385:99:0,7108,94406	0/0:3778,2:3782:99:0,7471,96330	0/0:4007,2:4013:99:0,6587,87539	0/0:3738,0:3740:99:0,4710,65669	0/0:3375,0:3378:99:0,3864,54645	0/0:4674,3:4681:99:0,6564,89856	0/0:2254,3:2258:99:0,4260,56034
3209	C	T	4038.33	HARD_TO_VALIDATE	AC=1;AF=8.865e-04;AN=1128;BaseQRankSum=-23.822;DP=1715016;Dels=0.00;ExcessHet=3.0103;FS=0.000;HaplotypeScore=62.7393;InbreedingCoeff=-0.0009;MLEAC=1;MLEAF=8.865e-04;MQ=35.66;MQ0=500984;MQRankSum=0.430;QD=0.92;ReadPosRankSum=-2.362;SOR=0.555	GT:AD:DP:GQ:PL	0/0:2852,1:2855:99:0,3807,50872	0/0:2594,2:2601:99:0,3629,48021	0/0:3783,5:3797:99:0,4695,63452	0/0:2549,1:2553:99:0,3386,45653	0/0:3166,2:3175:99:0,4222,56701	0/0:2505,2:2509:99:0,5390,69275	0/0:3456,2:3463:99:0,5003,66722	0/0:3114,2:3118:99:0,4878,64152	0/0:3463,1:3471:99:0,5368,70818	0/0:2820,5:2828:99:0,3754,51564	0/0:1928,0:1935:99:0,3626,47488	0/0:3231,2:3240:99:0,5019,66402	0/0:294,0:294:99:0,238,3301	0/0:2506,1:2511:99:0,3437,45946	0/0:2919,4:2924:99:0,3933,53137	0/0:1358,2:1360:99:0,1911,25671	0/0:2654,2:2658:99:0,3539,47843	0/0:1773,0:1778:99:0,1878,26073	0/0:4301,4:4313:99:0,7532,98274	0/0:3147,1:3153:99:0,4742,63106	0/0:4048,1:4057:99:0,4216,58557	0/0:4006,3:4016:99:0,6840,89060	0/0:2386,3:2390:99:0,2772,38192	0/0:2158,0:2161:99:0,2504,34308	0/0:1675,0:1678:99:0,1899,25922	0/0:3126,0:3129:99:0,3332,46219	0/0:2273,2:2277:99:0,2272,31855	0/0:2047,1:2053:99:0,1938,27144	0/0:2851,0:2854:99:0,3073,42526	0/0:3026,1:3029:99:0,3271,44987	0/0:3997,2:4007:99:0,5889,77943	0/0:2157,2:2160:99:0,2401,32690	0/0:3505,1:3511:99:0,5488,72591	0/0:3780,1:3788:99:0,5668,75243	0/0:4142,3:4148:99:0,6493,86061	0/0:3981,3:3989:99:0,6076,81508	0/0:4137,2:4146:99:0,6313,83552	0/0:3574,1:3579:99:0,6812,87614	0/0:3780,7:3793:99:0,5735,76861	0/0:3544,4:3552:99:0,3907,54821	0/0:3151,3:3156:99:0,3067,43675	0/1:3883,499:4391:99:4087,0,60374	0/0:2168,2:2174:99:0,3930,51124
3196	C	T	2543.83	HARD_TO_VALIDATE	AC=2;AF=1.773e-03;AN=1128;BaseQRankSum=-34.413;DP=1734538;Dels=0.00;ExcessHet=3.0142;FS=0.000;HaplotypeScore=65.5726;InbreedingCoeff=-0.0018;MLEAC=2;MLEAF=1.773e-03;MQ=31.61;MQ0=602672;MQRankSum=-2.923;QD=0.43;ReadPosRankSum=0.359;SOR=1.556	GT:AD:DP:GQ:PL	0/0:2871,6:2880:99:0,3446,46259	0/0:2686,1:2692:99:0,3444,44941	0/0:3861,3:3868:99:0,4312,58082	0/0:2551,1:2554:99:0,3160,41963	0/0:3233,2:3239:99:0,3927,51965	0/0:2541,4:2547:99:0,5410,69118	0/0:3535,1:3540:99:0,4772,62496	0/0:3146,4:3154:99:0,4579,60514	0/0:3475,4:3488:99:0,5143,67229	0/0:2842,3:2855:99:0,3474,46997	0/0:1949,1:1953:99:0,3593,46562	0/0:3264,3:3272:99:0,4743,62413	0/0:294,1:295:99:0,211,2857	0/0:2521,6:2530:99:0,3169,42208	0/0:2963,1:2969:99:0,3713,49146	0/0:1350,1:1356:99:0,1773,23564	0/0:2705,0:2707:99:0,3337,44486	0/0:1786,2:1792:99:0,1658,22720	0/0:4303,4:4314:99:0,7261,94142	0/0:3122,5:3137:99:0,4377,58191	0/0:4045,1:4055:99:0,3762,51539	0/0:4063,6:4078:99:0,6601,84916	0/0:2403,2:2410:99:0,2437,33484	0/0:2183,2:2189:99:0,2272,30673	0/0:1716,0:1719:99:0,1776,23934	0/0:3177,3:3186:99:0,2920,40448	0/0:2248,4:2254:99:0,1932,26806	0/0:2015,2:2018:99:0,1553,21676	0/0:2911,5:2918:99:0,2729,37928	0/0:3043,5:3055:99:0,2831,38998	0/0:4109,0:4116:99:0,5576,73232	0/0:2165,4:2173:99:0,2212,29646	0/0:3594,3:3605:99:0,5329,69637	0/0:3797,5:3808:99:0,5389,70484	0/0:4161,2:4168:99:0,6151,80457	0/0:3986,3:3995:99:0,5787,76014	0/0:4177,1:4193:99:0,6063,78966	0/0:3614,2:3623:99:0,6674,84952	0/0:3815,1:3824:99:0,5483,71773	0/0:3549,3:3553:99:0,3539,48336	0/0:3177,3:3187:99:0,2678,37039	0/0:4562,1:4571:99:0,5284,70521	0/0:2166,3:2181:99:0,3733,48504
3195	C	T	10760.8	HARD_TO_VALIDATE	AC=2;AF=1.773e-03;AN=1128;BaseQRankSum=-30.316;DP=1733085;Dels=0.00;ExcessHet=3.0142;FS=0.000;HaplotypeScore=64.4164;InbreedingCoeff=-0.0018;MLEAC=2;MLEAF=1.773e-03;MQ=30.86;MQ0=619312;MQRankSum=-1.735;QD=1.21;ReadPosRankSum=-0.096;SOR=1.232	GT:AD:DP:GQ:PL	0/0:2845,0:2851:99:0,3373,44597	0/0:2706,1:2713:99:0,3421,44767	0/0:3859,7:3870:99:0,4204,56694	0/0:2546,2:2551:99:0,3060,40702	0/0:3226,1:3231:99:0,3813,50652	0/0:2540,4:2550:99:0,5428,68358	0/0:3532,3:3537:99:0,4637,61009	0/0:3141,1:3147:99:0,4661,60520	0/0:3467,2:3477:99:0,5055,66249	0/0:2845,3:2857:99:0,3476,46186	0/0:1955,2:1961:99:0,3460,45755	0/0:3287,0:3292:99:0,4742,62008	0/0:292,0:292:99:0,205,2776	0/0:2505,4:2512:99:0,3018,40734	0/0:2939,0:2942:99:0,3614,47646	0/0:1349,0:1352:99:0,1739,23142	0/0:2690,1:2695:99:0,3212,43088	0/0:1796,0:1799:99:0,1631,22277	0/0:4272,6:4296:99:0,7085,92083	0/0:3118,0:3132:99:0,4342,57375	0/0:4031,2:4037:99:0,3565,49391	0/0:4073,6:4083:99:0,6521,84501	0/0:2397,1:2403:99:0,2426,32870	0/0:2182,0:2184:99:0,2218,29964	0/0:1711,0:1716:99:0,1721,23210	0/0:3190,2:3195:99:0,2868,39482	0/0:2249,0:2254:99:0,1890,26187	0/0:2025,0:2026:99:0,1514,21231	0/0:2904,2:2910:99:0,2694,36950	0/0:3036,0:3043:99:0,2772,37823	0/0:4098,5:4111:99:0,5431,72175	0/0:2152,2:2156:99:0,2143,28787	0/0:3578,0:3585:99:0,5185,68005	0/0:3784,4:3796:99:0,5272,69033	0/0:4146,4:4158:99:0,6011,78887	0/0:3987,6:3996:99:0,5675,74894	0/0:4196,2:4204:99:0,5976,78168	0/0:3595,1:3608:99:0,6556,83522	0/0:3796,2:3800:99:0,5319,70036	0/0:3537,2:3541:99:0,3413,46758	0/0:3176,2:3184:99:0,2573,35724	0/0:4547,4:4557:99:0,5128,68484	0/0:2182,0:2187:99:0,3749,48327
3120	G	A	1777.33	HARD_TO_VALIDATE	AC=1;AF=8.865e-04;AN=1128;BaseQRankSum=-13.982;DP=1685299;Dels=0.00;ExcessHet=3.0103;FS=0.000;HaplotypeScore=53.3575;InbreedingCoeff=-0.0009;MLEAC=1;MLEAF=8.865e-04;MQ=25.31;MQ0=835689;MQRankSum=-5.107;QD=0.42;ReadPosRankSum=-1.175;SOR=0.879	GT:AD:DP:GQ:PL	0/0:2766,0:2771:99:0,2895,36486	0/0:2698,0:2699:99:0,3021,38250	0/0:3794,0:3803:99:0,3569,45485	0/0:2494,1:2498:99:0,2518,31934	0/0:3136,3:3143:99:0,3177,41123	0/0:2518,2:2523:99:0,5226,65984	0/0:3429,0:3432:99:0,4168,53052	0/0:2897,3:2903:99:0,3950,50037	0/0:3237,3:3245:99:0,4417,55697	0/0:2595,3:2605:99:0,2771,35096	0/0:1852,0:1859:99:0,3328,42174	0/0:3011,1:3020:99:0,3966,49774	0/0:323,1:324:99:0,172,2241	0/0:2404,0:2407:99:0,2446,31086	0/0:2845,1:2846:99:0,2958,37131	0/0:1263,1:1266:99:0,1452,18635	0/0:2643,1:2647:99:0,2719,35062	0/0:1640,1:1644:99:0,1044,13564	0/0:4096,7:4110:99:0,6372,81489	0/0:2879,4:2884:99:0,3554,44860	0/0:3810,1:3818:99:0,2543,32763	0/0:3883,6:3893:99:0,5829,74760	0/0:2186,2:2191:99:0,1694,21501	0/0:2023,2:2026:99:0,1739,22146	0/0:1607,2:1610:99:0,1380,17784	0/0:2886,4:2893:99:0,1798,23527	0/0:2100,5:2112:99:0,1074,13785	0/0:1831,1:1835:99:0,876,11238	0/0:2700,6:2710:99:0,1794,23564	0/0:2741,3:2748:99:0,1840,24150	0/0:4003,1:4015:99:0,5076,64040	0/0:2033,2:2037:99:0,1724,21969	0/0:3428,0:3432:99:0,4607,57775	0/0:3672,5:3682:99:0,4720,59798	0/0:3926,3:3937:99:0,5276,66581	0/0:3744,0:3749:99:0,4859,61056	0/0:4071,3:4082:99:0,5558,70201	0/0:3510,4:3523:99:0,6269,79193	0/0:3550,5:3557:99:0,4534,57490	0/0:3326,2:3331:99:0,2482,31720	0/0:2814,99:2915:99:0,607,19100	0/0:4440,2:4448:99:0,4162,53127	0/0:2115,1:2123:99:0,3502,44709
3115	C	T	680.33	HARD_TO_VALIDATE	AC=1;AF=8.865e-04;AN=1128;BaseQRankSum=-5.142;DP=1686725;Dels=0.00;ExcessHet=3.0103;FS=0.000;HaplotypeScore=57.6403;InbreedingCoeff=-0.0009;MLEAC=1;MLEAF=8.865e-04;MQ=26.37;MQ0=813713;MQRankSum=-4.278;QD=0.17;ReadPosRankSum=-0.745;SOR=0.698	GT:AD:DP:GQ:PL	0/0:2776,0:2777:99:0,2976,38077	0/0:2702,0:2703:99:0,3090,39715	0/0:3752,3:3756:99:0,3563,46227	0/0:2495,0:2496:99:0,2549,32748	0/0:3135,2:3139:99:0,3180,41558	0/0:2513,0:2515:99:0,5248,67016	0/0:3433,0:3434:99:0,4246,54731	0/0:2878,0:2878:99:0,3999,50823	0/0:3245,2:3247:99:0,4388,56659	0/0:2607,0:2609:99:0,2829,36249	0/0:1850,1:1852:99:0,3259,42316	0/0:3030,2:3035:99:0,4015,51847	0/0:327,0:327:99:0,187,2455	0/0:2404,2:2407:99:0,2492,32177	0/0:2824,2:2829:99:0,2958,37785	0/0:1258,0:1259:99:0,1501,19029	0/0:2647,1:2652:99:0,2750,36165	0/0:1660,0:1660:99:0,1098,14479	0/0:4108,2:4111:99:0,6569,84091	0/0:2872,3:2877:99:0,3538,46111	0/0:3821,0:3822:99:0,2633,34579	0/0:3858,2:3863:99:0,5832,75045	0/0:2212,0:2212:99:0,1739,22639	0/0:2021,0:2021:99:0,1757,22784	0/0:1588,0:1591:99:0,1420,18189	0/0:2888,0:2889:99:0,1890,24834	0/0:2087,0:2090:99:0,1086,14295	0/0:1821,0:1821:99:0,897,11741	0/0:2698,1:2700:99:0,1920,24591	0/0:2736,2:2740:99:0,1921,25744	0/0:4026,0:4026:99:0,5164,66302	0/0:2038,1:2039:99:0,1760,22768	0/0:3408,2:3412:99:0,4555,58447	0/0:3690,0:3690:99:0,4839,61721	0/0:3951,1:3954:99:0,5334,68293	0/0:3775,2:3777:99:0,4932,62850	0/0:4102,2:4106:99:0,5623,72337	0/0:3527,2:3532:99:0,6330,80588	0/0:3593,1:3597:99:0,4685,59742	0/0:3341,0:3342:99:0,2504,32578	0/0:2914,1:2916:99:0,1718,22566	0/0:4413,1:4416:99:0,4132,53695	0/0:2133,0:2133:99:0,3611,46286
3113	C	T	3846.83	HARD_TO_VALIDATE	AC=2;AF=1.773e-03;AN=1128;BaseQRankSum=-19.392;DP=1676918;Dels=0.00;ExcessHet=3.0142;FS=0.000;HaplotypeScore=58.8256;InbreedingCoeff=-0.0018;MLEAC=2;MLEAF=1.773e-03;MQ=27.26;MQ0=790693;MQRankSum=-8.762;QD=0.63;ReadPosRankSum=-1.131;SOR=0.888	GT:AD:DP:GQ:PL	0/0:2738,4:2746:99:0,2949,37672	0/0:2666,3:2673:99:0,3069,39212	0/0:3729,0:3734:99:0,3539,45934	0/0:2461,3:2466:99:0,2525,32478	0/0:3119,2:3125:99:0,3235,41826	0/0:2511,3:2518:99:0,5177,65798	0/0:3419,1:3422:99:0,4233,54761	0/0:2843,2:2851:99:0,3930,49598	0/0:3220,2:3232:99:0,4420,56197	0/0:2586,2:2591:99:0,2819,36091	0/0:1838,2:1844:99:0,3234,41566	0/0:3012,4:3020:99:0,4050,51347	0/0:324,2:326:99:0,187,2439	0/0:2382,1:2386:99:0,2494,32134	0/0:2778,4:2787:99:0,2922,37287	0/0:1247,0:1248:99:0,1459,18467	0/0:2633,0:2639:99:0,2768,35936	0/0:1656,0:1657:99:0,1092,14568	0/0:4091,4:4101:99:0,6529,82605	0/0:2884,0:2888:99:0,3605,46072	0/0:3794,2:3802:99:0,2648,34836	0/0:3804,3:3813:99:0,5779,73792	0/0:2207,3:2211:99:0,1630,22593	0/0:1999,0:2002:99:0,1754,22755	0/0:1569,2:1576:99:0,1405,18018	0/0:2859,3:2865:99:0,1911,25198	0/0:2095,0:2096:99:0,1134,14941	0/0:1808,0:1810:99:0,894,11847	0/0:2675,2:2678:99:0,1929,24717	0/0:2702,0:2706:99:0,1974,25849	0/0:4004,2:4010:99:0,5124,65575	0/0:2000,3:2006:99:0,1714,22563	0/0:3381,3:3388:99:0,4536,57812	0/0:3660,1:3665:99:0,4750,60695	0/0:3927,1:3933:99:0,5315,67795	0/0:3723,4:3731:99:0,4863,61865	0/0:4059,6:4072:99:0,5587,71694	0/0:3504,3:3515:99:0,6310,79421	0/0:3565,1:3575:99:0,4649,59355	0/0:3310,0:3313:99:0,2476,32303	0/0:2902,2:2910:99:0,1698,22880	0/0:4366,1:4373:99:0,4125,53753	0/0:2119,3:2127:99:0,3536,45411
3112	C	T	4272.33	HARD_TO_VALIDATE	AC=1;AF=8.865e-04;AN=1128;BaseQRankSum=-3.722;DP=1678976;Dels=0.00;ExcessHet=3.0103;FS=0.000;HaplotypeScore=59.8825;InbreedingCoeff=-0.0009;MLEAC=1;MLEAF=8.865e-04;MQ=27.48;MQ0=787529;MQRankSum=-1.578;QD=1.63;ReadPosRankSum=-0.399;SOR=0.653	GT:AD:DP:GQ:PL	0/0:2736,0:2736:99:0,2961,37992	0/0:2672,2:2675:99:0,3102,39997	0/0:3733,1:3738:99:0,3546,46647	0/0:2465,1:2468:99:0,2564,33137	0/0:3127,1:3130:99:0,3240,42637	0/0:2518,2:2522:99:0,5230,67403	0/0:3427,1:3431:99:0,4318,55709	0/0:2854,3:2859:99:0,3953,50861	0/0:3228,2:3230:99:0,4472,57401	0/0:2601,0:2604:99:0,2886,37098	0/0:1846,0:1846:99:0,3307,42601	0/0:3021,0:3024:99:0,4125,52519	0/0:326,0:326:99:0,187,2458	0/0:2398,0:2401:99:0,2522,32721	0/0:2782,0:2784:99:0,2961,37895	0/0:1243,0:1243:99:0,1477,18890	0/0:2637,0:2640:99:0,2799,36542	0/0:1662,1:1664:99:0,1111,14906	0/0:4108,0:4110:99:0,6635,84642	0/0:2900,0:2901:99:0,3680,47337	0/0:3812,0:3815:99:0,2690,35574	0/0:3817,2:3819:99:0,5886,75401	0/0:2205,0:2206:99:0,1763,23200	0/0:2011,0:2012:99:0,1781,23218	0/0:1578,1:1579:99:0,1386,18208	0/0:2868,4:2874:99:0,1929,25549	0/0:2096,1:2098:99:0,1106,15171	0/0:1812,1:1814:99:0,912,12034	0/0:2678,2:2681:99:0,1899,25021	0/0:2699,3:2702:99:0,1964,26185	0/0:4023,2:4026:99:0,5236,67516	0/0:2012,1:2013:99:0,1745,23100	0/0:3388,0:3391:99:0,4646,59354	0/0:3681,0:3682:99:0,4878,62557	0/0:3928,1:3933:99:0,5355,68892	0/0:3736,0:3739:99:0,4929,62927	0/0:4078,3:4082:99:0,5674,73191	0/0:3518,0:3518:99:0,6446,82035	0/0:3583,1:3586:99:0,4684,60432	0/0:3323,1:3326:99:0,2549,33549	0/0:2914,1:2917:99:0,1755,23461	0/0:4359,3:4367:99:0,4174,54668	0/0:2127,0:2127:99:0,3635,46627
3024	G	A	245.33	HARD_TO_VALIDATE	AC=1;AF=8.850e-04;AN=1130;BaseQRankSum=-32.136;DP=1708261;Dels=0.00;ExcessHet=3.0103;FS=0.000;HaplotypeScore=103.1699;InbreedingCoeff=-0.0011;MLEAC=1;MLEAF=8.850e-04;MQ=50.92;MQ0=221909;MQRankSum=11.759;QD=0.06;ReadPosRankSum=-1.869;SOR=1.834	GT:AD:DP:GQ:PL	0/0:2638,3:2642:99:0,4532,61652	0/0:2565,5:2574:99:0,4467,61239	0/0:3675,2:3682:99:0,6173,84333	0/0:2358,0:2359:99:0,3930,53579	0/0:3048,2:3054:99:0,5222,71269	0/0:2604,3:2610:99:0,5967,77128	0/0:3440,1:3445:99:0,6262,84146	0/0:2834,2:2838:99:0,5320,71531	0/0:3360,0:3366:99:0,6293,84570	0/0:2733,0:2737:99:0,4767,65287	0/0:1872,1:1875:99:0,4065,53529	0/0:3080,2:3084:99:0,5664,76387	0/0:348,0:348:99:0,457,6532	0/0:2468,0:2468:99:0,4102,56185	0/0:2714,0:2714:99:0,4535,61660	0/0:1207,0:1208:99:0,2110,28538	0/0:2623,2:2626:99:0,4373,60628	0/0:1836,0:1837:99:0,2688,37873	0/0:4324,2:4330:99:0,8384,111385	0/0:3036,3:3041:99:0,5324,73003	0/0:4114,5:4123:99:0,5920,83906	0/0:3872,1:3878:99:0,7683,101592	0/0:2340,0:2342:99:0,3663,51031	0/0:2100,1:2102:99:0,3422,47095	0/0:1624,1:1627:99:0,2609,36279	0/0:2820,0:2823:99:0,4057,56844	0/0:2180,2:2184:99:0,3091,43801	0/0:1756,3:1760:99:0,2381,33861	0/0:2683,1:2689:99:0,3991,56014	0/0:2910,2:2918:99:0,4382,61934	0/0:4214,1:4221:99:0,7614,102876	0/0:2091,2:2098:99:0,3296,46358	0/0:3515,2:3518:99:0,6555,88117	0/0:3578,4:3584:99:0,6416,86614	0/0:4024,1:4028:99:0,7430,99872	0/0:3829,0:3830:99:0,6910,93359	0/0:4335,5:4345:99:0,7873,106448	0/0:3600,6:3608:99:0,7409,98361	0/0:3653,4:3659:99:0,6625,89257	0/0:3571,0:3572:99:0,5417,75930	0/0:2977,2:2980:99:0,4246,60740	0/0:4345,4:4353:99:0,6983,96826	0/0:2106,3:2110:99:0,4517,59363
3011	G	A	74133.4	PASS	AC=6;AF=5.310e-03;AN=1130;BaseQRankSum=-34.965;DP=1784166;Dels=0.00;ExcessHet=3.0682;FS=0.000;HaplotypeScore=92.8143;InbreedingCoeff=-0.0056;MLEAC=6;MLEAF=5.310e-03;MQ=53.37;MQ0=162910;MQRankSum=60.594;QD=3.72;ReadPosRankSum=1.435;SOR=0.752	GT:AD:DP:GQ:PL	0/0:2748,1:2752:99:0,5020,68415	0/0:2671,1:2676:99:0,5080,68402	0/0:3960,1:3964:99:0,7126,97120	0/0:2463,4:2469:99:0,4348,60147	0/0:3198,0:3201:99:0,5896,80228	0/0:2696,3:2701:99:0,6296,82295	0/0:3627,5:3636:99:0,6926,94061	0/0:2959,1:2964:99:0,5989,79871	0/0:3606,3:3612:99:0,7081,96063	0/0:2921,0:2922:99:0,5387,73777	0/0:1925,0:1926:99:0,4382,57760	0/0:3215,5:3222:99:0,6315,84908	0/0:380,0:380:99:0,563,8027	0/0:2599,1:2603:99:0,4674,63652	0/0:2809,2:2816:99:0,5122,69820	0/0:1269,2:1271:99:0,2386,32303	0/0:2721,3:2727:99:0,4876,67591	0/0:1942,1:1945:99:0,3069,43439	0/0:4429,3:4436:99:0,9039,121421	0/0:3150,3:3156:99:0,5920,80632	0/0:4326,0:4332:99:0,6850,96429	0/0:4100,5:4111:99:0,8465,112622	0/0:2543,2:2547:99:0,4280,59379	0/0:2187,1:2190:99:0,3840,52715	0/0:1723,2:1726:99:0,2964,41056	0/0:3039,0:3041:99:0,4776,66798	0/0:2403,1:2405:99:0,3675,52151	0/0:1860,2:1864:99:0,2787,39964	0/0:2877,3:2885:99:0,4623,64900	0/0:3101,1:3107:99:0,5077,71189	0/0:4381,5:4390:99:0,8307,113936	0/0:2225,4:2229:99:0,3694,52698	0/0:3747,2:3751:99:0,7382,99642	0/0:3737,2:3741:99:0,7177,96941	0/0:4168,2:4174:99:0,8128,109303	0/0:4019,1:4028:99:0,7674,103781	0/0:4474,3:4484:99:0,8688,117240	0/0:3695,3:3700:99:0,8020,105905	0/0:3842,3:3847:99:0,7381,99547	0/0:3803,5:3809:99:0,6185,87004	0/0:3287,1:3291:99:0,5075,71887	0/0:4629,1:4631:99:0,8084,110935	0/0:2168,0:2171:99:0,4842,63860
2994	C	T	4986.83	PASS	AC=2;AF=1.770e-03;AN=1130;BaseQRankSum=-19.475;DP=1805099;Dels=0.00;ExcessHet=3.0141;FS=0.000;HaplotypeScore=117.5009;InbreedingCoeff=-0.0020;MLEAC=2;MLEAF=1.770e-03;MQ=56.16;MQ0=65726;MQRankSum=39.447;QD=0.81;ReadPosRankSum=1.360;SOR=0.976	GT:AD:DP:GQ:PL	0/0:2769,0:2774:99:0,5579,75422	0/0:2698,3:2703:99:0,5528,75235	0/0:4112,3:4119:99:0,8027,109553	0/0:2468,0:2469:99:0,4905,66308	0/0:3206,1:3209:99:0,6485,88065	0/0:2659,2:2666:99:0,6560,84947	0/0:3697,0:3698:99:0,7755,104035	0/0:2982,4:2990:99:0,6513,86910	0/0:3650,4:3662:99:0,7836,105249	0/0:3027,1:3032:99:0,6079,82525	0/0:1941,1:1943:99:0,4695,61857	0/0:3258,3:3265:99:0,6865,92292	0/0:376,0:377:99:0,626,8767	0/0:2593,3:2598:99:0,5101,69547	0/0:2842,0:2844:99:0,5700,77244	0/0:1280,0:1280:99:0,2594,35013	0/0:2852,0:2859:99:0,5682,76984	0/0:2033,1:2034:99:0,3539,49481	0/0:4465,2:4472:99:0,9885,131953	0/0:3252,1:3255:99:0,6681,90007	0/0:4455,1:4460:99:0,7909,110283	0/0:4141,1:4145:99:0,9235,122194	0/0:2629,1:2633:99:0,4869,67636	0/0:2269,0:2270:99:0,4361,59591	0/0:1791,0:1793:99:0,3383,46568	0/0:3090,2:3095:99:0,5480,75993	0/0:2452,0:2453:99:0,4205,59110	0/0:1902,6:1910:99:0,3178,45848	0/0:2905,1:2909:99:0,5183,72267	0/0:3241,4:3249:99:0,5776,81359	0/0:4441,2:4450:99:0,9285,125356	0/0:2322,0:2322:99:0,4373,60200	0/0:3804,0:3808:99:0,8180,109364	0/0:3789,2:3795:99:0,7963,106494	0/0:4179,2:4185:99:0,8878,118574	0/0:4069,1:4075:99:0,8362,113002	0/0:4480,3:4489:99:0,9464,127679	0/0:3740,3:3745:99:0,8601,113563	0/0:3907,5:3917:99:0,8108,109145	0/0:3914,0:3921:99:0,7058,97936	0/0:3438,1:3441:99:0,5914,83194	0/0:4650,2:4658:99:0,9046,123682	0/0:2204,1:2209:99:0,5215,68546
2993	C	T	1475.33	PASS	AC=1;AF=8.850e-04;AN=1130;BaseQRankSum=-37.984;DP=1786640;Dels=0.00;ExcessHet=3.0103;FS=0.000;HaplotypeScore=118.6349;InbreedingCoeff=-0.0010;MLEAC=1;MLEAF=8.850e-04;MQ=56.47;MQ0=47958;MQRankSum=34.302;QD=0.44;ReadPosRankSum=0.957;SOR=1.663	GT:AD:DP:GQ:PL	0/0:2731,5:2742:99:0,5529,75051	0/0:2662,2:2665:99:0,5560,74997	0/0:4050,4:4062:99:0,8021,109536	0/0:2431,3:2438:99:0,4881,66000	0/0:3161,5:3173:99:0,6433,87751	0/0:2618,7:2632:99:0,6466,84503	0/0:3654,2:3662:99:0,7704,103546	0/0:2952,7:2962:99:0,6483,86365	0/0:3622,6:3633:99:0,7767,104430	0/0:2998,1:3002:99:0,6073,82392	0/0:1918,0:1921:99:0,4689,61825	0/0:3212,3:3221:99:0,6809,91849	0/0:373,0:373:99:0,623,8764	0/0:2544,0:2549:99:0,5125,69363	0/0:2814,1:2818:99:0,5684,77510	0/0:1260,1:1262:99:0,2585,34932	0/0:2814,2:2819:99:0,5691,76810	0/0:2002,0:2006:99:0,3542,49413	0/0:4405,1:4417:99:0,9901,131111	0/0:3201,0:3204:99:0,6648,89517	0/0:4408,5:4419:99:0,7874,109995	0/0:4089,6:4099:99:0,9122,121749	0/0:2595,0:2601:99:0,4902,67464	0/0:2242,1:2248:99:0,4346,59296	0/0:1780,0:1782:99:0,3380,46650	0/0:3043,2:3051:99:0,5486,76018	0/0:2429,1:2430:99:0,4177,59299	0/0:1881,1:1886:99:0,3262,46247	0/0:2868,2:2871:99:0,5159,72144	0/0:3204,1:3210:99:0,5857,81399	0/0:4402,5:4416:99:0,9270,124374	0/0:2288,1:2294:99:0,4370,60132	0/0:3783,0:3786:99:0,8213,109612	0/0:3744,6:3755:99:0,7817,106018	0/0:4125,3:4133:99:0,8817,117699	0/0:4036,2:4044:99:0,8411,113177	0/0:4434,3:4444:99:0,9482,127057	0/0:3701,2:3706:99:0,8631,113280	0/0:3853,3:3862:99:0,8134,108652	0/0:3871,5:3884:99:0,7025,97774	0/0:3404,1:3408:99:0,5908,83042	0/0:4580,5:4595:99:0,9008,123090	0/0:2185,1:2190:99:0,5218,68638
2888	G	A	7297.83	PASS	AC=2;AF=1.770e-03;AN=1130;BaseQRankSum=-21.041;DP=2005534;Dels=0.00;ExcessHet=3.0141;FS=0.000;HaplotypeScore=118.8405;InbreedingCoeff=-0.0009;MLEAC=2;MLEAF=1.770e-03;MQ=59.31;MQ0=4463;MQRankSum=23.140;QD=0.87;ReadPosRankSum=0.173;SOR=0.817	GT:AD:DP:GQ:PL	0/0:3061,1:3066:99:0,6123,84731	0/0:2837,3:2844:99:0,5908,81366	0/0:4912,3:4919:99:0,9451,132557	0/0:2852,1:2854:99:0,5673,78883	0/0:3841,1:3852:99:0,7603,105742	0/0:2577,2:2587:99:0,6443,84659	0/0:4158,1:4167:99:0,8609,118899	0/0:3449,1:3454:99:0,7502,102459	0/0:4128,2:4134:99:0,8620,118171	0/0:3497,0:3503:99:0,6928,96415	0/0:2088,3:2093:99:0,5071,68402	0/0:3784,1:3787:99:0,8018,109619	0/0:451,0:451:99:0,713,10243	0/0:2910,2:2914:99:0,5749,80219	0/0:3273,3:3282:99:0,6422,89761	0/0:1471,0:1474:99:0,3019,41500	0/0:3289,1:3293:99:0,6363,88728	0/0:2277,2:2282:99:0,4033,57199	0/0:4992,5:4999:99:0,10775,147849	0/0:3679,2:3685:99:0,7422,103146	0/0:4900,5:4911:99:0,8612,123635	0/0:4582,2:4590:99:0,10198,138359	0/0:3081,3:3086:99:0,5605,79621	0/0:2658,2:2662:99:0,5046,71085	0/0:2224,0:2225:99:0,4253,59367	0/0:3478,3:3483:99:0,6147,88015	0/0:2936,0:2939:99:0,5168,73673	0/0:2344,0:2347:99:0,4009,57461	0/0:3518,1:3525:99:0,6399,90664	0/0:3463,2:3469:99:0,6226,88410	0/0:4703,3:4711:99:0,9865,135741	0/0:2543,1:2546:99:0,4786,67174	0/0:4571,2:4577:99:0,9571,131283	0/0:4242,2:4248:99:0,8776,120787	0/0:4402,0:4412:99:0,9420,128844	0/0:4464,1:4475:99:0,9276,127841	0/0:4837,3:4849:99:0,10107,139289	0/0:3880,2:3895:99:0,8782,118735	0/0:4247,1:4252:99:0,8836,121094	0/0:4373,3:4379:99:0,7868,111874	0/0:4064,3:4070:99:0,6949,100243	0/0:5369,4:5377:99:0,10263,144632	0/0:2401,0:2404:99:0,5703,76629
2885	C	T	16259.8	PASS	AC=2;AF=1.770e-03;AN=1130;BaseQRankSum=-3.322;DP=2040061;Dels=0.00;ExcessHet=3.0141;FS=0.000;HaplotypeScore=136.9031;InbreedingCoeff=-0.0009;MLEAC=2;MLEAF=1.770e-03;MQ=59.29;MQ0=5191;MQRankSum=13.802;QD=1.58;ReadPosRankSum=-0.774;SOR=0.626	GT:AD:DP:GQ:PL	0/0:3130,0:3131:99:0,6269,86884	0/0:2900,0:2903:99:0,6053,83288	0/0:5012,3:5023:99:0,9689,135864	0/0:2911,2:2916:99:0,5728,80258	0/0:3917,4:3923:99:0,7682,108020	0/0:2620,2:2622:99:0,6533,86499	0/0:4248,0:4251:99:0,8810,121583	0/0:3510,2:3514:99:0,7582,104206	0/0:4220,0:4224:99:0,8822,121545	0/0:3568,1:3570:99:0,7040,98171	0/0:2138,0:2139:99:0,5198,70096	0/0:3859,0:3866:99:0,8186,112383	0/0:492,0:492:99:0,734,10552	0/0:2952,0:2952:99:0,5857,81420	0/0:3326,1:3329:99:0,6545,91513	0/0:1493,0:1494:99:0,3076,42487	0/0:3351,0:3351:99:0,6465,90352	0/0:2321,0:2322:99:0,4090,58236	0/0:5090,0:5094:99:0,11034,150958	0/0:3728,0:3728:99:0,7576,105159	0/0:4966,2:4976:99:0,8753,125276	0/0:4678,3:4685:99:0,10372,141514	0/0:3172,0:3173:99:0,5800,82130	0/0:2726,0:2727:99:0,5177,72585	0/0:2269,0:2271:99:0,4325,60499	0/0:3570,1:3573:99:0,6360,90283	0/0:2996,1:2997:99:0,5255,75080	0/0:2397,1:2399:99:0,4054,58705	0/0:3576,0:3578:99:0,6495,92211	0/0:3520,2:3522:99:0,6315,90066	0/0:4833,0:4837:99:0,10068,138770	0/0:2587,6:2597:99:0,4759,68199	0/0:4667,1:4670:99:0,9706,133847	0/0:4313,0:4315:99:0,8981,123614	0/0:4489,2:4496:99:0,9505,131121	0/0:4562,1:4566:99:0,9459,130797	0/0:4941,1:4946:99:0,10308,141877	0/0:3955,2:3961:99:0,8939,121499	0/0:4340,0:4341:99:0,9023,124080	0/0:4467,2:4472:99:0,8004,114069	0/0:4122,0:4125:99:0,7109,102024	0/0:5470,0:5470:99:0,10543,147708	0/0:2465,3:2469:99:0,5812,79003
2865	C	T	3272.33	PASS	AC=1;AF=8.850e-04;AN=1130;BaseQRankSum=-38.773;DP=2025965;Dels=0.00;ExcessHet=3.0103;FS=0.000;HaplotypeScore=116.2538;InbreedingCoeff=0.0008;MLEAC=1;MLEAF=8.850e-04;MQ=59.18;MQ0=7238;MQRankSum=31.170;QD=2.36;ReadPosRankSum=-1.362;SOR=0.635	GT:AD:DP:GQ:PL	0/0:3104,1:3111:99:0,6167,85230	0/0:2843,2:2848:99:0,5831,80574	0/0:4896,5:4909:99:0,9385,131405	0/0:2897,0:2899:99:0,5664,79023	0/0:3913,1:3917:99:0,7777,107786	0/0:2632,1:2638:99:0,6422,84621	0/0:4176,0:4182:99:0,8638,118552	0/0:3491,4:3502:99:0,7440,102441	0/0:4196,1:4198:99:0,8746,119854	0/0:3459,2:3465:99:0,6877,95386	0/0:2176,3:2180:99:0,5209,70240	0/0:3912,8:3928:99:0,7989,111167	0/0:487,0:487:99:0,686,9864	0/0:2910,0:2913:99:0,5718,79292	0/0:3396,2:3403:99:0,6635,92171	0/0:1507,0:1508:99:0,3067,42260	0/0:3375,2:3380:99:0,6384,89553	0/0:2276,3:2282:99:0,3964,56773	0/0:5115,3:5124:99:0,10874,149906	0/0:3649,2:3657:99:0,7422,102296	0/0:4920,3:4926:99:0,8677,123411	0/0:4612,2:4619:99:0,10202,137921	0/0:3069,4:3077:99:0,5593,79175	0/0:2644,0:2645:99:0,5035,70440	0/0:2233,2:2238:99:0,4166,58849	0/0:3543,2:3548:99:0,6284,89081	0/0:2913,3:2921:99:0,5072,72194	0/0:2376,1:2377:99:0,4048,57842	0/0:3560,0:3563:99:0,6426,91200	0/0:3456,1:3458:99:0,6218,87880	0/0:4808,1:4815:99:0,9889,136160	0/0:2605,1:2607:99:0,4786,67417	0/0:4606,2:4612:99:0,9541,131547	0/0:4323,3:4331:99:0,8893,122331	0/0:4468,4:4482:99:0,9259,127746	0/0:4471,3:4478:99:0,9219,127286	0/0:4937,4:4944:99:0,10242,140726	0/0:3926,2:3933:99:0,8754,118612	0/0:4286,3:4294:99:0,8772,120854	0/0:4421,5:4428:99:0,7862,111872	0/0:4122,1:4127:99:0,7109,101671	0/0:5409,6:5420:99:0,10206,143899	0/0:2490,0:2492:99:0,5853,78615
2854	G	A	5586.33	PASS	AC=1;AF=8.850e-04;AN=1130;BaseQRankSum=-15.428;DP=2014255;Dels=0.00;ExcessHet=3.0103;FS=0.000;HaplotypeScore=101.3572;InbreedingCoeff=0.0008;MLEAC=1;MLEAF=8.850e-04;MQ=59.14;MQ0=7617;MQRankSum=12.844;QD=1.35;ReadPosRankSum=-0.286;SOR=0.888	GT:AD:DP:GQ:PL	0/0:3086,0:3087:99:0,6230,85822	0/0:2816,5:2824:99:0,5850,80800	0/0:4879,5:4889:99:0,9481,132587	0/0:2840,2:2844:99:0,5584,78538	0/0:3909,3:3914:99:0,7792,108844	0/0:2602,0:2605:99:0,6443,84749	0/0:4181,0:4184:99:0,8806,120611	0/0:3512,4:3521:99:0,7599,104556	0/0:4194,2:4201:99:0,8894,121907	0/0:3432,4:3442:99:0,6835,95559	0/0:2163,2:2168:99:0,5174,70092	0/0:3926,4:3933:99:0,8220,113271	0/0:480,2:482:99:0,629,9615	0/0:2892,3:2898:99:0,5668,79372	0/0:3365,1:3367:99:0,6696,93165	0/0:1478,2:1483:99:0,3016,41950	0/0:3311,2:3315:99:0,6418,90046	0/0:2277,2:2282:99:0,4010,57363	0/0:5067,3:5073:99:0,11108,151840	0/0:3625,2:3631:99:0,7444,102783	0/0:4932,4:4941:99:0,8825,125436	0/0:4561,3:4570:99:0,10235,138487	0/0:3089,3:3094:99:0,5731,81028	0/0:2617,2:2621:99:0,5030,70670	0/0:2234,2:2240:99:0,4225,59469	0/0:3583,3:3594:99:0,6435,91198	0/0:2951,3:2957:99:0,5062,72978	0/0:2390,5:2399:99:0,4052,59216	0/0:3568,5:3576:99:0,6436,92155	0/0:3465,3:3470:99:0,6257,89615	0/0:4760,5:4772:99:0,9949,137551	0/0:2592,3:2597:99:0,4813,68471	0/0:4571,2:4574:99:0,9684,133103	0/0:4296,8:4309:99:0,8815,122681	0/0:4472,6:4483:99:0,9350,129449	0/0:4486,3:4493:99:0,9392,129223	0/0:4959,3:4968:99:0,10424,143165	0/0:3905,7:3919:99:0,8804,120336	0/0:4291,2:4297:99:0,8918,122692	0/0:4428,4:4436:99:0,7944,113294	0/0:4120,4:4127:99:0,7069,102444	0/0:5328,6:5337:99:0,10239,144337	0/0:2497,2:2500:99:0,5853,79686
2825	G	A	7325.83	PASS	AC=2;AF=1.770e-03;AN=1130;BaseQRankSum=-11.253;DP=1979615;Dels=0.00;ExcessHet=3.0141;FS=0.000;HaplotypeScore=95.8014;InbreedingCoeff=-0.0009;MLEAC=2;MLEAF=1.770e-03;MQ=59.08;MQ0=7934;MQRankSum=8.961;QD=1.13;ReadPosRankSum=-2.602;SOR=0.853	GT:AD:DP:GQ:PL	0/0:3084,1:3085:99:0,6260,86130	0/0:2783,2:2789:99:0,5766,78834	0/0:4754,5:4761:99:0,9309,129780	0/0:2813,0:2814:99:0,5640,78192	0/0:3882,0:3887:99:0,7750,107517	0/0:2604,1:2606:99:0,6479,85099	0/0:4218,0:4219:99:0,8797,120473	0/0:3552,1:3556:99:0,7610,104085	0/0:4283,1:4288:99:0,8992,123495	0/0:3387,2:3392:99:0,6771,94328	0/0:2122,0:2124:99:0,5083,68417	0/0:3968,4:3975:99:0,8149,112894	0/0:396,0:396:99:0,581,8271	0/0:2832,1:2833:99:0,5673,78411	0/0:3295,1:3301:99:0,6612,91481	0/0:1519,0:1521:99:0,3109,42802	0/0:3279,0:3280:99:0,6453,89494	0/0:2163,2:2168:99:0,3793,54260	0/0:5021,0:5025:99:0,11244,152281	0/0:3607,5:3614:99:0,7335,102141	0/0:4883,2:4888:99:0,8722,123952	0/0:4555,6:4564:99:0,10078,137760	0/0:3066,2:3074:99:0,5690,80318	0/0:2520,0:2522:99:0,4821,67223	0/1:1767,403:2170:99:6494,0,42736	0/0:3561,2:3564:99:0,6292,89630	0/0:2889,2:2892:99:0,4998,71424	0/0:2419,4:2423:99:0,4125,59686	0/0:3514,4:3524:99:0,6310,90328	0/0:3496,2:3502:99:0,6360,89955	0/0:4705,1:4708:99:0,9919,135783	0/0:2507,2:2512:99:0,4654,65887	0/0:4569,2:4575:99:0,9678,133011	0/1:3955,343:4302:99:905,0,105486	0/0:4498,2:4504:99:0,9601,131154	0/0:4493,3:4499:99:0,9348,128360	0/0:4899,2:4901:99:0,10341,141544	0/0:3903,3:3911:99:0,9036,121860	0/0:4175,0:4181:99:0,8884,121213	0/0:4347,0:4351:99:0,7882,111001	0/0:3991,2:3997:99:0,6914,99180	0/0:5240,3:5246:99:0,10082,141355	0/0:2479,1:2483:99:0,5823,78354
2756	G	A	1724.33	PASS	AC=1;AF=8.865e-04;AN=1128;BaseQRankSum=-6.924;DP=1928597;Dels=0.00;ExcessHet=3.0103;FS=0.000;HaplotypeScore=97.2012;InbreedingCoeff=-0.0009;MLEAC=1;MLEAF=8.865e-04;MQ=59.01;MQ0=9002;MQRankSum=19.842;QD=0.61;ReadPosRankSum=-1.767;SOR=0.855	GT:AD:DP:GQ:PL	0/0:3103,1:3104:99:0,6436,88810	0/0:2781,2:2784:99:0,5889,81115	0/0:4675,5:4685:99:0,9257,130166	0/0:2785,1:2787:99:0,5743,79292	0/0:3926,2:3929:99:0,8042,111539	0/0:2688,0:2688:99:0,6792,89497	0/0:4152,8:4161:99:0,8764,122202	0/0:3506,1:3513:99:0,7804,106024	0/0:4191,1:4197:99:0,9074,124439	0/0:3329,0:3330:99:0,6820,94201	0/0:2200,7:2210:99:0,5383,74004	0/0:3884,0:3890:99:0,8481,115655	0/0:273,0:273:99:0,448,6341	0/0:2788,0:2789:99:0,5755,79317	0/0:3192,0:3195:99:0,6612,90871	0/0:1414,0:1415:99:0,3055,41673	0/0:3322,0:3322:99:0,6730,92863	0/0:2186,1:2188:99:0,3909,55731	0/0:4957,1:4958:99:0,11413,154444	0/0:3369,3:3375:99:0,7205,98649	0/0:4920,1:4924:99:0,8960,126550	0/0:4455,3:4464:99:0,10163,138130	0/0:3035,0:3036:99:0,5776,80784	0/0:2639,2:2642:99:0,5093,71496	0/0:1985,0:1987:99:0,3949,54924	0/0:3588,0:3592:99:0,6564,92545	0/0:2808,4:2813:99:0,4969,70753	0/0:2237,0:2239:99:0,3898,55443	0/0:3364,3:3371:99:0,6254,87996	0/0:3468,1:3472:99:0,6267,88922	0/0:4542,0:4545:99:0,9823,133946	0/0:2462,1:2464:99:0,4801,67053	0/0:4385,2:4393:99:0,9674,132544	0/0:4268,4:4276:99:0,9179,125905	0/0:4356,1:4360:99:0,9628,131030	0/0:4746,0:4753:99:0,10019,137409	0/0:4947,2:4953:99:0,10659,145887	0/0:3893,0:3895:99:0,9282,124568	0/0:4112,2:4116:99:0,8768,120784	0/0:4574,1:4578:99:0,8345,117925	0/0:3884,4:3892:99:0,6727,96747	0/0:5196,2:5202:99:0,10288,143623	0/0:2566,0:2568:99:0,6145,82584
2712	C	T	612.84	PASS	AC=2;AF=1.773e-03;AN=1128;BaseQRankSum=-30.187;DP=1946825;Dels=0.00;ExcessHet=3.0142;FS=0.000;HaplotypeScore=97.6667;InbreedingCoeff=-0.0018;MLEAC=2;MLEAF=1.773e-03;MQ=59.17;MQ0=9136;MQRankSum=16.319;QD=0.11;ReadPosRankSum=1.464;SOR=1.450	GT:AD:DP:GQ:PL	0/0:3099,7:3113:99:0,6157,85436	0/0:2873,5:2884:99:0,5970,81959	0/0:4782,0:4789:99:0,9375,129665	0/0:2777,1:2783:99:0,5532,76500	0/0:4019,2:4026:99:0,8002,110979	0/0:2722,4:2729:99:0,6553,86677	0/0:4202,4:4216:99:0,8688,119350	0/0:3574,2:3584:99:0,7670,104092	0/0:4253,4:4267:99:0,8844,121166	0/0:3302,0:3307:99:0,6633,91190	0/0:2293,2:2299:99:0,5484,73942	0/0:3884,1:3890:99:0,8104,110809	0/0:277,0:277:99:0,442,6375	0/0:2832,1:2836:99:0,5634,77753	0/0:3213,1:3219:99:0,6441,88952	0/0:1392,2:1396:99:0,2837,39225	0/0:3382,3:3389:99:0,6593,91779	0/0:2258,1:2263:99:0,4024,56813	0/0:4982,3:4997:99:0,11043,148879	0/0:3393,3:3403:99:0,7069,96341	0/0:4937,3:4946:99:0,8858,124895	0/0:4533,4:4544:99:0,10065,135843	0/0:3072,2:3077:99:0,5733,80032	0/0:2687,1:2695:99:0,5028,70464	0/0:1963,0:1964:99:0,3822,53061	0/0:3558,0:3560:99:0,6417,90419	0/0:2849,3:2855:99:0,4896,70248	0/0:2310,5:2319:99:0,3928,56465	0/0:3357,1:3359:99:0,6182,86770	0/0:3542,0:3547:99:0,6426,90192	0/0:4528,3:4543:99:0,9451,128713	0/0:2437,2:2441:99:0,4600,64477	0/0:4362,0:4363:99:0,9278,126200	0/0:4294,7:4303:99:0,8787,121672	0/0:4466,2:4474:99:0,9413,128661	0/0:4771,1:4781:99:0,9838,134467	0/0:4975,1:4982:99:0,10445,142774	0/0:4003,2:4011:99:0,9275,123130	0/0:4216,5:4230:99:0,8641,118583	0/0:4649,3:4656:99:0,8283,117047	0/0:3997,2:4002:99:0,6922,98877	0/0:5257,1:5271:99:0,10140,140798	0/0:2627,1:2630:99:0,6148,82083
2623	C	T	18163.8	PASS	AC=2;AF=1.773e-03;AN=1128;BaseQRankSum=-6.934;DP=1813161;Dels=0.00;ExcessHet=3.0142;FS=0.000;HaplotypeScore=90.7332;InbreedingCoeff=-0.0018;MLEAC=2;MLEAF=1.773e-03;MQ=58.00;MQ0=9504;MQRankSum=32.046;QD=2.74;ReadPosRankSum=-2.867;SOR=0.759	GT:AD:DP:GQ:PL	0/0:2804,3:2810:99:0,5772,80404	0/0:2579,2:2587:99:0,5549,75705	0/0:4229,1:4233:99:0,8499,117689	0/0:2598,2:2603:99:0,5322,74041	0/0:3461,2:3467:99:0,7115,98197	0/0:2510,3:2515:99:0,6256,83805	0/0:3759,2:3761:99:0,8135,111558	0/0:3282,3:3288:99:0,7229,99185	0/0:3763,3:3766:99:0,8164,111907	0/0:3041,0:3044:99:0,6224,85850	0/0:2137,1:2141:99:0,5213,70205	0/0:3342,1:3346:99:0,7347,99870	0/0:314,0:314:99:0,497,7135	0/0:2614,3:2620:99:0,5230,73395	0/0:3013,2:3017:99:0,6122,84985	0/0:1259,1:1260:99:0,2742,37474	0/0:3077,6:3087:99:0,6101,85638	0/0:1927,1:1933:99:0,3388,48598	0/0:4589,1:4593:99:0,10356,140817	0/0:3217,2:3223:99:0,6780,93468	0/0:4493,3:4498:99:0,8030,114392	0/0:4067,1:4072:99:0,9489,128228	0/0:2600,0:2603:99:0,5002,69914	0/0:2320,0:2323:99:0,4512,62957	0/0:1718,0:1719:99:0,3407,47326	0/0:3101,1:3106:99:0,5646,79647	0/0:2498,5:2507:99:0,4293,62101	0/0:2072,1:2074:99:0,3476,50138	0/0:3023,2:3030:99:0,5534,78255	0/0:3069,1:3071:99:0,5673,80322	0/0:4029,2:4032:99:0,8668,118554	0/0:2187,0:2188:99:0,4187,58520	0/0:3948,0:3949:99:0,8776,119200	0/0:3820,1:3824:99:0,8406,114205	0/0:4210,6:4218:99:0,9033,125116	0/0:4126,1:4134:99:0,8891,121273	0/0:4650,8:4663:99:0,9841,137147	0/0:3820,2:3825:99:0,9050,121771	0/0:3948,2:3952:99:0,8431,115848	0/0:3935,0:3940:99:0,7100,100437	0/0:3616,1:3625:99:0,6223,89245	0/0:4587,7:4595:99:0,9111,127819	0/0:2244,0:2245:99:0,5532,74415
2618	C	T	282.33	PASS	AC=1;AF=8.865e-04;AN=1128;BaseQRankSum=-15.119;DP=1757040;Dels=0.00;ExcessHet=3.0103;FS=0.000;HaplotypeScore=93.6773;InbreedingCoeff=-0.0009;MLEAC=1;MLEAF=8.865e-04;MQ=57.59;MQ0=12211;MQRankSum=26.250;QD=0.10;ReadPosRankSum=-0.003;SOR=0.794	GT:AD:DP:GQ:PL	0/0:2693,0:2695:99:0,5733,78446	0/0:2516,2:2520:99:0,5498,74754	0/0:4077,0:4080:99:0,8331,115046	0/0:2502,0:2504:99:0,5228,71919	0/0:3310,2:3317:99:0,6918,95396	0/0:2450,0:2453:99:0,6296,82977	0/0:3640,1:3641:99:0,8031,109757	0/0:3203,2:3205:99:0,7186,98058	0/0:3650,0:3655:99:0,8120,110332	0/0:2956,1:2958:99:0,6053,83731	0/0:2065,3:2069:99:0,5120,69253	0/0:3219,0:3221:99:0,7235,98036	0/0:306,0:306:99:0,482,6905	0/0:2533,0:2534:99:0,5267,72495	0/0:2937,4:2944:99:0,5986,83713	0/0:1213,0:1214:99:0,2664,36241	0/0:2983,1:2986:99:0,6016,83623	0/0:1865,0:1865:99:0,3368,47511	0/0:4431,2:4437:99:0,10140,137729	0/0:3082,0:3083:99:0,6675,91048	0/0:4368,0:4373:99:0,7952,112083	0/0:3958,5:3966:99:0,9225,125822	0/0:2513,0:2514:99:0,4918,68447	0/0:2245,1:2246:99:0,4457,61776	0/0:1660,5:1665:99:0,3287,46451	0/0:3024,0:3025:99:0,5565,78219	0/0:2427,0:2429:99:0,4307,61149	0/0:2027,2:2029:99:0,3399,49009	0/0:2945,2:2950:99:0,5424,76676	0/0:2971,2:2976:99:0,5494,78080	0/0:3890,1:3894:99:0,8546,116624	0/0:2105,0:2107:99:0,4102,57196	0/0:3817,0:3818:99:0,8614,116769	0/0:3708,3:3715:99:0,8208,111915	0/0:4128,3:4136:99:0,9071,124353	0/0:3974,0:3977:99:0,8731,118815	0/0:4478,3:4484:99:0,9781,133909	0/0:3686,3:3690:99:0,8866,118932	0/0:3820,0:3820:99:0,8331,113624	0/0:3824,2:3829:99:0,6907,98288	0/0:3479,1:3482:99:0,6098,86686	0/0:4442,0:4443:99:0,9059,125177	0/0:2167,0:2169:99:0,5471,73308
2567	C	T	2346.83	PASS	AC=2;AF=1.773e-03;AN=1128;BaseQRankSum=-9.298;DP=1806186;Dels=0.00;ExcessHet=3.0142;FS=0.000;HaplotypeScore=114.7655;InbreedingCoeff=-0.0018;MLEAC=2;MLEAF=1.773e-03;MQ=52.88;MQ0=19502;MQRankSum=6.214;QD=0.37;ReadPosRankSum=-4.373;SOR=0.715	GT:AD:DP:GQ:PL	0/0:2742,0:2744:99:0,5592,77199	0/0:2578,2:2582:99:0,5496,75238	0/0:4100,1:4103:99:0,8226,114298	0/0:2551,1:2553:99:0,5134,71596	0/0:3336,1:3337:99:0,6768,94153	0/0:2439,1:2441:99:0,6178,82249	0/0:3800,1:3806:99:0,8002,110792	0/0:3274,0:3276:99:0,7061,96543	0/0:3725,1:3726:99:0,8009,109649	0/0:2900,0:2906:99:0,5869,81342	0/0:2103,0:2106:99:0,5125,68990	0/0:3305,1:3308:99:0,7115,97271	0/0:215,0:215:99:0,313,4438	0/0:2517,0:2517:99:0,5053,70035	0/0:3026,3:3030:99:0,6034,84455	0/0:1287,0:1287:99:0,2649,36608	0/0:2955,0:2962:99:0,5884,81674	0/0:1810,4:1814:99:0,3191,46145	0/0:4393,1:4397:99:0,9905,134445	0/0:3244,2:3249:99:0,6814,94269	0/1:4052,331:4387:99:627,0,93103	0/0:4093,2:4098:99:0,9199,125497	0/0:2538,0:2540:99:0,4831,67615	0/0:2281,1:2283:99:0,4437,61853	0/0:1789,6:1796:99:0,3383,48721	0/0:3089,1:3094:99:0,5494,78133	0/0:2367,0:2367:99:0,4085,58143	0/1:1805,212:2019:99:1793,0,38850	0/0:2928,0:2931:99:0,5358,75494	0/0:3047,0:3049:99:0,5568,78467	0/0:4034,2:4040:99:0,8543,117577	0/0:2089,0:2091:99:0,3949,55248	0/0:3978,2:3984:99:0,8529,117631	0/0:3755,3:3762:99:0,7921,109535	0/0:4245,0:4248:99:0,9032,123908	0/0:4126,1:4130:99:0,8647,118864	0/0:4631,0:4635:99:0,9800,134673	0/0:3755,1:3756:99:0,8804,118775	0/0:3909,1:3912:99:0,8174,112383	0/0:3659,5:3666:99:0,6513,93316	0/0:3354,0:3354:99:0,5698,81304	0/0:4486,0:4489:99:0,8750,122333	0/0:2287,0:2289:99:0,5381,72700
2492	C	T	13933.8	PASS	AC=2;AF=1.770e-03;AN=1130;BaseQRankSum=-30.134;DP=2061821;Dels=0.00;ExcessHet=3.0141;FS=0.000;HaplotypeScore=98.9995;InbreedingCoeff=-0.0020;MLEAC=2;MLEAF=1.770e-03;MQ=51.02;MQ0=7175;MQRankSum=1.314;QD=1.28;ReadPosRankSum=-1.643;SOR=1.127	GT:AD:DP:GQ:PL	0/0:3196,0:3200:99:0,6435,88692	0/0:3184,3:3188:99:0,6467,89617	0/0:4719,2:4736:99:0,9144,127403	0/0:2877,3:2884:99:0,5788,80014	0/0:3868,0:3874:99:0,7720,106856	0/0:2739,5:2747:99:0,6654,88178	0/0:4351,4:4362:99:0,8960,123120	0/0:3712,7:3725:99:0,7862,108177	0/0:4299,4:4305:99:0,9130,124711	0/0:3293,5:3302:99:0,6472,90418	0/0:2210,1:2215:99:0,5329,71410	0/0:3907,3:3915:99:0,8126,111448	0/0:368,0:368:99:0,563,8157	0/0:2994,1:3003:99:0,5911,81890	0/0:3453,4:3459:99:0,6906,95886	0/0:1500,0:1502:99:0,3103,42543	0/0:3502,3:3510:99:0,6694,94187	0/0:2197,3:2204:99:0,3793,55167	0/0:4876,2:4886:99:0,10904,147076	0/0:3854,3:3863:99:0,7847,108789	0/0:5529,5:5544:99:0,9653,138067	0/0:4804,2:4818:99:0,10626,144195	0/0:3142,3:3149:99:0,5749,81463	0/0:2813,5:2823:99:0,5207,74359	0/0:2274,1:2278:99:0,4222,59737	0/0:3765,1:3772:99:0,6613,93801	0/0:3094,6:3103:99:0,5169,75032	0/0:2456,1:2458:99:0,4139,59340	0/0:3440,1:3444:99:0,6287,88689	0/0:3832,4:3838:99:0,6908,98044	0/0:4915,4:4925:99:0,10095,138620	0/0:2469,1:2477:99:0,4536,63986	0/0:4538,2:4545:99:0,9557,131165	0/0:4316,3:4324:99:0,8941,123622	0/0:4756,1:4765:99:0,10000,136947	0/0:4783,6:4798:99:0,9869,135316	0/0:5248,6:5261:99:0,11064,151343	0/0:3807,4:3817:99:0,8822,117720	0/0:4439,3:4449:99:0,9186,126747	0/0:4572,5:4582:99:0,7979,114556	0/0:4039,4:4048:99:0,6812,98176	0/0:5060,5:5076:99:0,9672,134816	0/0:2682,2:2690:99:0,6362,84961
2486	C	T	9514.61	PASS	AC=4;AF=3.540e-03;AN=1130;BaseQRankSum=-22.206;DP=2075748;Dels=0.00;ExcessHet=3.0334;FS=0.000;HaplotypeScore=99.7409;InbreedingCoeff=-0.0038;MLEAC=4;MLEAF=3.540e-03;MQ=51.79;MQ0=3838;MQRankSum=-222.555;QD=0.74;ReadPosRankSum=-49.404;SOR=0.757	GT:AD:DP:GQ:PL	0/0:3099,136:3236:99:0,2500,82449	0/0:3061,157:3222:99:0,1742,81784	0/0:4634,87:4723:99:0,6777,124003	0/0:2844,82:2927:99:0,3227,76747	0/0:3796,99:3899:99:0,4704,102168	0/0:2647,136:2785:99:0,2596,83065	0/0:4283,103:4389:99:0,6209,120152	0/0:3608,114:3724:99:0,4202,103124	0/0:4242,102:4347:99:0,6085,121242	0/0:3271,63:3334:99:0,4543,88318	0/0:2151,105:2258:99:0,2006,66866	0/0:3856,98:3956:99:0,5139,107889	0/0:368,1:369:99:0,522,8074	0/0:2930,93:3024:99:0,3178,77789	0/0:3384,98:3486:99:0,4128,91787	0/0:1468,44:1512:99:0,1684,40587	0/0:3428,89:3522:99:0,4111,89817	0/0:2179,54:2236:99:0,2444,53476	0/0:4751,157:4913:99:0,6087,139821	0/0:3830,55:3887:99:0,6472,107130	0/0:5431,210:5647:99:0,4648,131953	0/0:4691,166:4864:99:0,5543,137542	0/0:3162,70:3236:99:0,3873,80265	0/0:2781,79:2862:99:0,2897,70888	0/0:2264,66:2331:99:0,2312,57423	0/0:3752,67:3820:99:0,4928,92536	0/0:3111,64:3181:99:0,3834,74172	0/0:2477,62:2541:99:0,2731,58811	0/0:3373,82:3457:99:0,4107,85239	0/0:3784,114:3900:99:0,3775,93345	0/0:4823,155:4985:99:0,5336,132436	0/0:2476,59:2537:99:0,3138,62772	0/0:4411,145:4561:99:0,5204,124890	0/0:4224,152:4378:99:0,4512,117961	0/0:4682,146:4833:99:0,5859,132177	0/0:4653,143:4799:99:0,5573,128678	0/0:5142,164:5314:99:0,6023,144249	0/0:3713,142:3859:99:0,4163,112016	0/0:4360,140:4500:99:0,4928,120141	0/0:4547,114:4664:99:0,5203,112050	0/0:4038,62:4102:99:0,5701,98221	0/0:5032,59:5098:99:0,8139,134235	0/0:2515,161:2678:99:0,931,75258
2328	C	T	20873.8	PASS	AC=2;AF=1.773e-03;AN=1128;BaseQRankSum=-13.543;DP=1892811;Dels=0.00;ExcessHet=3.0142;FS=0.000;HaplotypeScore=104.8643;InbreedingCoeff=-0.0018;MLEAC=2;MLEAF=1.773e-03;MQ=59.42;MQ0=2623;MQRankSum=41.744;QD=2.87;ReadPosRankSum=-0.099;SOR=0.742	GT:AD:DP:GQ:PL	0/0:2888,2:2891:99:0,5931,82369	0/0:2827,0:2833:99:0,5950,81913	0/0:4395,0:4395:99:0,8599,120143	0/0:2699,1:2700:99:0,5532,76687	0/0:3734,1:3736:99:0,7576,105087	0/0:2611,1:2614:99:0,6567,86720	0/0:3819,2:3824:99:0,7997,110706	0/0:3215,0:3217:99:0,7094,96513	0/0:3948,1:3949:99:0,8579,117342	0/0:3189,0:3189:99:0,6480,89617	0/0:2204,1:2206:99:0,5317,72344	0/0:3590,0:3593:99:0,7696,105576	0/0:228,0:228:99:0,385,5469	0/0:2842,3:2845:99:0,5662,79264	0/0:3133,4:3137:99:0,6233,88122	0/0:1384,0:1384:99:0,2919,40146	0/0:3037,1:3040:99:0,6037,84444	0/0:2056,1:2059:99:0,3786,53627	0/0:4697,1:4703:99:0,10659,145219	0/0:3344,0:3345:99:0,6923,95671	0/0:4730,10:4745:99:0,8558,122902	0/0:4353,1:4357:99:0,9882,134212	0/0:2777,3:2780:99:0,5189,73837	0/0:2227,1:2230:99:0,4358,60879	0/0:2042,0:2043:99:0,3904,54710	0/0:3453,0:3454:99:0,6233,88583	0/0:2598,0:2601:99:0,4617,65864	0/0:2378,0:2381:99:0,4145,59421	0/0:3079,1:3080:99:0,5710,80613	0/0:3380,2:3382:99:0,6218,88336	0/0:4545,0:4546:99:0,9610,132206	0/0:2431,0:2434:99:0,4536,63993	0/0:4232,0:4234:99:0,9162,125444	0/0:4062,2:4070:99:0,8697,119532	0/0:4248,4:4253:99:0,9086,125145	0/0:4383,3:4388:99:0,9158,126975	0/0:4835,3:4839:99:0,10296,142130	0/0:3544,0:3546:99:0,8364,112450	0/0:4056,2:4060:99:0,8500,117701	0/0:4285,0:4288:99:0,7796,110650	0/0:3841,0:3843:99:0,6685,95832	0/0:4857,0:4858:99:0,9379,131363	0/0:2479,0:2483:99:0,5905,79881
2285	C	T	1889.33	PASS	AC=1;AF=8.850e-04;AN=1130;BaseQRankSum=-15.795;DP=1814926;Dels=0.00;ExcessHet=3.0103;FS=0.000;HaplotypeScore=117.2096;InbreedingCoeff=0.0008;MLEAC=1;MLEAF=8.850e-04;MQ=58.99;MQ0=6537;MQRankSum=22.481;QD=0.36;ReadPosRankSum=-0.533;SOR=1.072	GT:AD:DP:GQ:PL	0/0:2662,0:2665:99:0,5348,73897	0/0:2672,0:2679:99:0,5484,75200	0/0:4112,0:4115:99:0,7952,110727	0/0:2525,1:2529:99:0,4996,69632	0/0:3619,1:3624:99:0,7097,98585	0/0:2600,2:2605:99:0,6417,84745	0/0:3649,0:3652:99:0,7509,103440	0/0:3063,3:3069:99:0,6606,90181	0/0:3688,5:3697:99:0,7832,107418	0/0:3117,0:3120:99:0,6152,85304	0/0:2082,0:2083:99:0,4954,66534	0/0:3463,0:3467:99:0,7202,98643	0/0:215,0:215:99:0,337,4758	0/0:2759,2:2761:99:0,5402,75091	0/0:3064,0:3066:99:0,6058,83759	0/0:1296,1:1300:99:0,2658,36571	0/0:2975,2:2977:99:0,5683,79718	0/0:2052,0:2053:99:0,3591,50973	0/0:4517,2:4525:99:0,10106,137167	0/0:3145,1:3148:99:0,6522,89690	0/0:4483,3:4491:99:0,7973,113255	0/0:4141,1:4149:99:0,9340,125966	0/0:2603,1:2606:99:0,4803,67871	0/0:2132,0:2137:99:0,4042,56521	0/0:1905,2:1910:99:0,3561,50246	0/0:3327,1:3332:99:0,5992,84821	0/0:2432,1:2434:99:0,4195,60275	0/0:2280,2:2283:99:0,3838,55541	0/0:2878,3:2883:99:0,5183,73559	0/0:3209,0:3213:99:0,5818,82046	0/0:4317,7:4330:99:0,8743,121474	0/0:2382,3:2385:99:0,4318,61755	0/0:4016,0:4018:99:0,8400,114926	0/0:3941,1:3946:99:0,8337,113821	0/0:4040,1:4047:99:0,8644,117912	0/0:4163,7:4177:99:0,8457,117866	0/0:4516,4:4521:99:0,9541,130842	0/0:3412,1:3416:99:0,7960,106344	0/0:3919,0:3925:99:0,8177,112160	0/0:4091,0:4095:99:0,7269,103209	0/0:3737,2:3744:99:0,6405,91703	0/0:4679,1:4681:99:0,9083,126561	0/0:2336,2:2342:99:0,5399,72823
2283	C	T	1633.83	PASS	AC=2;AF=1.770e-03;AN=1130;BaseQRankSum=-9.408;DP=1812274;Dels=0.00;ExcessHet=3.0141;FS=0.000;HaplotypeScore=120.6787;InbreedingCoeff=-0.0009;MLEAC=2;MLEAF=1.770e-03;MQ=58.98;MQ0=6661;MQRankSum=32.585;QD=0.43;ReadPosRankSum=-1.727;SOR=0.888	GT:AD:DP:GQ:PL	0/0:2662,0:2665:99:0,5378,74449	0/0:2677,2:2680:99:0,5487,75443	0/0:4115,0:4116:99:0,7958,111012	0/0:2519,1:2523:99:0,4995,69711	0/0:3623,3:3630:99:0,7082,99060	0/0:2602,1:2603:99:0,6506,85687	0/0:3632,1:3636:99:0,7445,103040	0/0:3072,0:3074:99:0,6699,91048	0/0:3700,2:3703:99:0,7895,108525	0/0:3108,0:3118:99:0,6152,85591	0/0:2082,1:2087:99:0,4952,67172	0/0:3453,1:3457:99:0,7156,98728	0/0:210,0:211:99:0,328,4654	0/0:2747,0:2748:99:0,5379,75082	0/0:3069,2:3071:99:0,6056,84445	0/0:1298,0:1300:99:0,2660,36559	0/0:2971,1:2973:99:0,5713,80132	0/0:2053,0:2054:99:0,3612,51306	0/0:4514,0:4518:99:0,10161,137702	0/0:3139,0:3142:99:0,6525,89866	0/0:4469,2:4477:99:0,7958,113393	0/0:4157,0:4159:99:0,9402,126887	0/0:2585,2:2592:99:0,4810,67517	0/0:2130,0:2133:99:0,4060,56849	0/0:1899,2:1903:99:0,3549,50196	0/0:3338,0:3340:99:0,6008,85219	0/0:2433,2:2437:99:0,4199,60553	0/0:2271,3:2274:99:0,3823,55392	0/0:2867,0:2871:99:0,5213,73680	0/0:3219,0:3220:99:0,5839,82465	0/0:4324,2:4328:99:0,8867,122691	0/0:2380,1:2381:99:0,4410,62141	0/0:4006,0:4010:99:0,8391,114867	0/0:3943,4:3953:99:0,8322,114673	0/0:4031,2:4033:99:0,8656,118414	0/0:4168,1:4172:99:0,8590,118155	0/0:4498,1:4507:99:0,9540,131122	0/0:3404,1:3410:99:0,7969,106680	0/0:3903,1:3908:99:0,8186,112615	0/0:4062,1:4067:99:0,7242,102871	0/0:3731,1:3737:99:0,6399,91660	0/0:4679,0:4682:99:0,9090,126960	0/0:2340,0:2342:99:0,5447,73113
[truncated: 73 more rows]
[truncated: 522 more columns]

## Sheet: TraesCS1D02G211000
GENE LOCI	REF	ALT	QUAL	FILTER	INFO	FORMAT	L-P1-A1-A12	L-P1-A1-H1	L-P1-A10-H10	L-P1-A11-H11	L-P1-A12-H12	L-P1-A2-H2	L-P1-A3-H3	L-P1-A4-H4	L-P1-A5-H5	L-P1-A6-H6	L-P1-A7-H7	L-P1-A8-H8	L-P1-A9-H9	L-P1-B1-B12	L-P1-C1-C12	L-P1-D1-D12	L-P1-E1-E12	L-P1-F1-F12	L-P1-G1-G12	L-P1-H1-H12	L-P10-A1-A12	L-P10-A1-H1	L-P10-A10-H10	L-P10-A11-H11	L-P10-A12-H12	L-P10-A2-H2	L-P10-A3-H3	L-P10-A4-H4	L-P10-A5-H5	L-P10-A6-H6	L-P10-A7-H7	L-P10-A8-H8	L-P10-A9-H9	L-P10-B1-B12	L-P10-C1-C12	L-P10-D1-D12	L-P10-E1-E12	L-P10-F1-F12	L-P10-G1-G12	L-P10-H1-H12	L-P11-A1-A12	L-P11-A1-H1	L-P11-A10-H10
[truncated: 114 more rows]
[truncated: 522 more columns]

## Sheet: TraesCS7A02G160700
GENE LOCI	REF	ALT	QUAL	FILTER	INFO	FORMAT	M-7P12-A10-H10	M-7P13-D1-D12	L-P1-A1-A12	L-P1-A1-H1	L-P1-A10-H10	L-P1-A11-H11	L-P1-A12-H12	L-P1-A2-H2	L-P1-A3-H3	L-P1-A4-H4	L-P1-A5-H5	L-P1-A6-H6	L-P1-A7-H7	L-P1-A8-H8	L-P1-A9-H9	L-P1-B1-B12	L-P1-C1-C12	L-P1-D1-D12	L-P1-E1-E12	L-P1-F1-F12	L-P1-G1-G12	L-P1-H1-H12	L-P10-A1-A12	L-P10-A1-H1	L-P10-A10-H10	L-P10-A11-H11	L-P10-A12-H12	L-P10-A2-H2	L-P10-A3-H3	L-P10-A4-H4	L-P10-A5-H5	L-P10-A6-H6	L-P10-A7-H7	L-P10-A8-H8	L-P10-A9-H9	L-P10-B1-B12	L-P10-C1-C12	L-P10-D1-D12	L-P10-E1-E12	L-P10-F1-F12	L-P10-G1-G12	L-P10-H1-H12	L-P11-A1-A12
[truncated: 126 more rows]
[truncated: 532 more columns]

## Sheet: TraesCS7B02G065700
GENE LOCI	REF	ALT	QUAL	FILTER	INFO	FORMAT	M-7P12-A10-H10	M-7P13-D1-D12	L-P1-A1-A12	L-P1-A1-H1	L-P1-A10-H10	L-P1-A11-H11	L-P1-A12-H12	L-P1-A2-H2	L-P1-A3-H3	L-P1-A4-H4	L-P1-A5-H5	L-P1-A6-H6	L-P1-A7-H7	L-P1-A8-H8	L-P1-A9-H9	L-P1-B1-B12	L-P1-C1-C12	L-P1-D1-D12	L-P1-E1-E12	L-P1-F1-F12	L-P1-G1-G12	L-P1-H1-H12	L-P10-A1-A12	L-P10-A1-H1	L-P10-A10-H10	L-P10-A11-H11	L-P10-A12-H12	L-P10-A2-H2	L-P10-A3-H3	L-P10-A4-H4	L-P10-A5-H5	L-P10-A6-H6	L-P10-A7-H7	L-P10-A8-H8	L-P10-A9-H9	L-P10-B1-B12	L-P10-C1-C12	L-P10-D1-D12	L-P10-E1-E12	L-P10-F1-F12	L-P10-G1-G12	L-P10-H1-H12	L-P11-A1-A12
[truncated: 96 more rows]
[truncated: 532 more columns]

[truncated: 1 more sheets: TraesCS7D02G161800]
