# Supplementary material for: Identification of Rice Blast Loss-of-Function Mutant Alleles in the Wheat Genome as a New Strategy for Wheat Blast Resistance Breeding
Source: Front Genet. 2021 May 19;12:623419. doi: 10.3389/fgene.2021.623419 (PMC8170139; doi:10.3389/fgene.2021.623419)
Supplement: Supplementary file 7 [file Data_Sheet_2.XLSX]

## Sheet: plate 4
Individual sample ID of plate 4
	1	2	3	4	5	6	7	8	9	10	11	12
A	E289	E297	E305	E313	E321	E329	E337	E345	E353	E361	E369	E377	Pooled sample named as P4-A1-A12
B	E290	E298	E306	E314	E322	E330	E338	E346	E354	E362	E370	E378	P4-B1-B12
C	E291	E299	E307	E315	E323	E331	E339	E347	E355	E363	E371	E379	P4-C1-C12
D	E292	E300	E308	E316	E324	E332	E340	E348	E356	E364	E372	E380	P4-D1-D12
E	E293	E301	E309	E317	E325	E333	E341	E349	E357	E365	E373	E381	P4-E1-E12
F	E294	E302	E310	E318	E326	E334	E342	E350	E358	E366	E374	E382	P4-F1-F12
G	E295	E303	E311	E319	E327	E335	E343	E351	E359	E367	E375	E383	P4-G1-G12
H	E296	E304	E312	E320	E328	E336	E344	E352	E360	E368	E376	E384	P4-H1-H12
	Pooled sample namend as P4-A1-H1	P4-A2-H2	P4-A2-H3	P4-A2-H4	P4-A2-H5	P4-A2-H6	P4-A2-H7	P4-A2-H8	P4-A2-H9	P4-A2-H10	P4-A2-H11	P4-A2-H12
Genotype and alter alleles depth to read depth of Gene TraesCS1A02G207700 in Plate 4
Gene	Position	L-P4-A1-H1	L-P4-A2-H2	L-P4-A3-H3	L-P4-A4-H4	L-P4-A5-H5	L-P4-A6-H6	L-P4-A7-H7	L-P4-A8-H8	L-P4-A9-H9	L-P4-A10-H10	L-P4-A11-H11	L-P4-A12-H12	L-P4-A1-A12	L-P4-B1-B12	L-P4-C1-C12	L-P4-D1-D12	L-P4-E1-E12	L-P4-F1-F12	L-P4-G1-G12	L-P4-H1-H12
TraesCS1A02G207700	6548
	6526
	6439
	6403					1644/12371=0.13289, >0.05												1180/11457=0.10299, >0.05
	6388
	6342
	6293
	6273
	6231							2536/12189=0.20806, >0.05						0/0	0/0	0/0	0/0	0/0	0/0	0/0	0/0
	6131										1577/17822=0.08849, >0.05			0/0	0/0	0/0	0/0	0/0	0/0	0/0	0/0
	The same threshold of >0.05 & <0.95 was used for both row-pooling sample (12×) and column-pooling sample (8×)
Variations of Gene TraesCS1A02G207700 in Plate 4
Gene	Position	L-P4-A1-H1	L-P4-A2-H2	L-P4-A3-H3	L-P4-A4-H4	L-P4-A5-H5	L-P4-A6-H6	L-P4-A7-H7	L-P4-A8-H8	L-P4-A9-H9	L-P4-A10-H10	L-P4-A11-H11	L-P4-A12-H12	L-P4-A1-A12	L-P4-B1-B12	L-P4-C1-C12	L-P4-D1-D12	L-P4-E1-E12	L-P4-F1-F12	L-P4-G1-G12	L-P4-H1-H12
TraesCS1A02G207700	6548	GG	GG	GG	GG	GG	GG	GG	GG	GG	GG	GG	GG	GG	GG	GG	GG	GG	GG	GG	GG
	6526	GG	GG	GG	GG	GG	GG	GG	GG	GG	GG	GG	GG	GG	GG	GG	GG	GG	GG	GG	GG
	6439	GG	GG	GG	GG	GG	GG	GG	GG	GG	GG	GG	GG	GG	GG	GG	GG	GG	GG	GG	GG
	6403	CC	CC	CC	CC	CT	CC	CC	CC	CC	CC	CC	CC	CC	CC	CC	CC	CT	CC	CC	CC
	6388	CC	CC	CC	CC	CC	CC	CC	CC	CC	CC	CC	CC	CC	CC	CC	CC	CC	CC	CC	CC
	6342	CC	CC	CC	CC	CC	CC	CC	CC	CC	CC	CC	CC	CC	CC	CC	CC	CC	CC	CC	CC
	6293	CC	CC	CC	CC	CC	CC	CC	CC	CC	CC	CC	CC	CC	CC	CC	CC	CC	CC	CC	CC
	6273	GG	GG	GG	GG	GG	GG	GG	GG	GG	GG	GG	GG	GG	GG	GG	GG	GG	GG	GG	GG
	6231	GG	GG	GG	GG	GG	GG	GA	GG	GG	GG	GG	GG	GG	GG	GG	GG	GG	GG	GG	GG
	6131	CC	CC	CC	CC	CC	CC	CC	CC	CC	CT	CC	CC	CC	CC	CC	CC	CC	CC	CC	CC
Variant was at 5E postion, and the individual was Line E325 in the plate 4
	1	2	3	4	5	6	7	8	9	10	11	12
A
B
C
D
E					T
F
G
H
	T was subsituted by the complementary A in the sense strand and listed in talbe 2

## Sheet: C6629T
Specific example of mutant C6629T
The same threshold of >0.05 & <0.95 was used for both row-pooling sample (12×) and column-pooling sample (8×)
GENE LOCI	GT	Reference Depth	Alter Depth	Sample Depth	Genotype Qualit	Ratio	Note
M-4P13-D1-D12	0/0	6	0	6	15	0
L-P1-A1-A12	0/0	7560	3	7574	99	0.000396092
L-P1-A1-H1	0/0	3576	3	3585	99	0.00083682
L-P1-A10-H10	0/0	9955	4	9972	99	0.000401123
L-P1-A11-H11	0/0	14187	4	14205	99	0.000281591
L-P1-A12-H12	0/0	12671	6	12686	99	0.000472962
L-P1-A2-H2	0/0	6103	4	6115	99	0.000654129
L-P1-A3-H3	0/0	7556	2	7570	99	0.000264201
L-P1-A4-H4	0/0	5486	2	5496	99	0.000363901
L-P1-A5-H5	0/0	7307	4	7319	99	0.000546523
L-P1-A6-H6	0/0	7544	4	7556	99	0.000529381
L-P1-A7-H7	0/0	8105	5	8116	99	0.000616067
L-P1-A8-H8	0/0	9777	1	9787	99	0.000102176
L-P1-A9-H9	0/0	8854	1	8869	99	0.000112752
L-P1-B1-B12	0/0	7157	8	7169	99	0.00111592
L-P1-C1-C12	0/0	8367	2	8378	99	0.00023872
L-P1-D1-D12	0/0	9470	5	9482	99	0.000527315
L-P1-E1-E12	0/0	9865	11	9884	99	0.00111291
L-P1-F1-F12	0/0	4637	5	4648	99	0.00107573
L-P1-G1-G12	0/0	9298	3	9313	99	0.00032213
L-P1-H1-H12	0/0	16068	12	16094	99	0.000745619
L-P10-A1-A12	0/0	14221	6	14243	99	0.00042126
L-P10-A1-H1	0/0	13285	4	13305	99	0.000300639
L-P10-A10-H10	0/0	10768	13	10792	99	0.0012046
L-P10-A11-H11	0/0	9204	4	9218	99	0.000433934
L-P10-A12-H12	0/0	10038	4	10053	99	0.000397891
L-P10-A2-H2	0/0	11744	3	11755	99	0.000255211
L-P10-A3-H3	0/0	10231	8	10249	99	0.000780564
L-P10-A4-H4	0/0	12589	6	12601	99	0.000476153
L-P10-A5-H5	0/0	13329	4	13352	99	0.000299581
L-P10-A6-H6	0/0	11763	3	11780	99	0.000254669
L-P10-A7-H7	0/0	11221	5	11241	99	0.0004448
L-P10-A8-H8	0/0	12754	4	12772	99	0.000313185
L-P10-A9-H9	0/0	14055	7	14074	99	0.000497371
L-P10-B1-B12	0/0	16329	12	16356	99	0.000733676
L-P10-C1-C12	0/0	19690	5	19712	99	0.000253653
L-P10-D1-D12	0/0	12537	11	12558	99	0.000875936
L-P10-E1-E12	0/0	19422	7	19446	99	0.000359971
L-P10-F1-F12	0/0	15341	9	15371	99	0.000585518
L-P10-G1-G12	0/0	15047	9	15072	99	0.000597134
L-P10-H1-H12	0/0	13410	5	13428	99	0.000372356
L-P11-A1-A12	0/0	14864	7	14895	99	0.000469956
L-P11-A1-H1	0/0	18314	8	18341	99	0.000436181
L-P11-A10-H10	0/0	10706	6	10723	99	0.000559545
L-P11-A11-H11	0/0	13887	8	13911	99	0.000575084
L-P11-A12-H12	0/0	12176	4	12189	99	0.000328165
L-P11-A2-H2	0/0	17987	5	18013	99	0.000277577
L-P11-A3-H3	0/0	20620	12	20659	99	0.000580861
L-P11-A4-H4	0/0	19183	6	19210	99	0.000312337
L-P11-A5-H5	0/0	18713	16	18751	99	0.000853288
L-P11-A6-H6	0/0	17546	6	17573	99	0.000341433
L-P11-A7-H7	0/0	18392	10	18421	99	0.000542859
L-P11-A8-H8	0/0	16804	6	16830	99	0.000356506
L-P11-A9-H9	0/0	16402	18	16440	99	0.00109489
L-P11-B1-B12	0/0	13796	5	13817	99	0.000361873
L-P11-C1-C12	0/0	14999	5	15015	99	0.000333
L-P11-D1-D12	0/0	18168	3	18185	99	0.000164971
L-P11-E1-E12	0/0	12910	14	12937	99	0.00108217
L-P11-F1-F12	0/0	7022	1	7027	99	0.000142308
L-P11-G1-G12	0/0	17016	14	17048	99	0.000821211
L-P11-H1-H12	0/0	12301	7	12320	99	0.000568182
L-P12-A1-A12	0/0	17413	5	17440	99	0.000286697
L-P12-A1-H1	0/0	17848	7	17866	99	0.000391806
L-P12-A10-H10	0/0	17500	13	17528	99	0.00074167
L-P12-A11-H11	0/0	12664	7	12683	99	0.00055192
L-P12-A12-H12	0/0	16611	9	16644	99	0.000540735
L-P12-A2-H2	0/0	17688	4	17708	99	0.000225887
L-P12-A3-H3	0/0	19507	13	19536	99	0.000665438
L-P12-A4-H4	0/0	23537	11	23576	99	0.000466576
L-P12-A5-H5	0/0	16691	3	16711	99	0.000179522
L-P12-A6-H6	0/0	20324	10	20346	99	0.000491497
L-P12-A7-H7	0/0	18698	11	18724	99	0.000587481
L-P12-A8-H8	0/0	20152	8	20176	99	0.000396511
L-P12-A9-H9	0/0	16046	7	16067	99	0.000435676
L-P12-B1-B12	0/0	17975	16	18004	99	0.000888691
L-P12-C1-C12	0/0	14736	9	14753	99	0.000610045
L-P12-D1-D12	0/0	21356	7	21383	99	0.000327363
L-P12-E1-E12	0/0	15431	3	15448	99	0.0001942
L-P12-F1-F12	0/0	22926	11	22956	99	0.000479178
L-P12-G1-G12	0/0	17662	3	17677	99	0.000169712
L-P12-H1-H12	0/0	17248	14	17287	99	0.000809857
L-P13-A1-A12	0/0	6583	4	6592	99	0.000606796
L-P13-A1-H1	0/0	14966	5	14982	99	0.000333734
L-P13-A10-H10	0/0	14298	9	14321	99	0.000628448
L-P13-A11-H11	0/0	16112	5	16128	99	0.00031002
L-P13-A12-H12	0/0	7999	3	8011	99	0.000374485
L-P13-A2-H2	0/0	15105	17	15137	99	0.00112308
L-P13-A3-H3	0/0	18185	11	18211	99	0.000604031
L-P13-A4-H4	0/0	15436	4	15451	99	0.000258883
L-P13-A5-H5	0/0	17324	13	17354	99	0.000749107
L-P13-A6-H6	0/0	15030	3	15050	99	0.000199336
L-P13-A7-H7	0/0	22053	8	22077	99	0.000362368
L-P13-A8-H8	0/0	17552	6	17576	99	0.000341375
L-P13-A9-H9	0/0	17550	5	17566	99	0.000284641
L-P13-B1-B12	0/0	10867	8	10883	99	0.000735091
L-P13-C1-C12	0/0	11946	6	11964	99	0.000501505
L-P13-D1-D12	0/0	11458	7	11476	99	0.000609969
L-P13-E1-E12	0/0	12454	7	12470	99	0.000561347
L-P13-F1-F12	0/0	12685	3	12704	99	0.000236146
L-P13-G1-G12	0/0	15393	9	15416	99	0.000583809
L-P13-H1-H12	0/0	14189	4	14203	99	0.000281631
L-P14-A1-A12	0/0	10915	19	10947	99	0.00173564
L-P14-A1-H1	0/0	18736	94	18851	99	0.00498647
L-P14-A10-H10	0/0	15496	2	15516	99	0.000128899
L-P14-A11-H11	0/0	15102	6	15122	99	0.000396773
L-P14-A12-H12	0/0	16788	6	16812	99	0.000356888
L-P14-A2-H2	0/1	14032	2478	16530	99	0.149909	>0.05 & <0.95, so the pooling sample was a mutant
L-P14-A3-H3	0/0	16983	68	17063	99	0.00398523
L-P14-A4-H4	0/0	24091	10	24122	99	0.000414559
L-P14-A5-H5	0/0	18935	6	18958	99	0.000316489
L-P14-A6-H6	0/0	25567	17	25609	99	0.000663829
L-P14-A7-H7	0/0	16207	10	16235	99	0.000615953
L-P14-A8-H8	0/0	18687	14	18714	99	0.000748103
L-P14-A9-H9	0/0	16934	10	16959	99	0.000589657
L-P14-B1-B12	0/1	14507	1682	16206	99	0.103789	>0.05 & <0.95, so the pooling sample was a mutant
L-P14-C1-C12	0/0	17595	104	17717	99	0.00587007
L-P14-D1-D12	0/0	14976	14	15001	99	0.000933271
L-P14-E1-E12	0/0	12924	5	12940	99	0.000386399
L-P14-F1-F12	0/0	11267	6	11279	99	0.000531962
L-P14-G1-G12	0/0	11972	62	12045	99	0.00514736
L-P14-H1-H12	0/0	12505	4	12524	99	0.000319387
L-P15-A1-A12	0/0	11521	9	11547	99	0.000779423
L-P15-A1-H1	0/0	21496	12	21532	99	0.00055731
L-P15-A10-H10	0/0	18974	7	19009	99	0.000368247
L-P15-A11-H11	0/0	26041	14	26081	99	0.000536789
L-P15-A12-H12	0/0	27643	9	27673	99	0.000325227
L-P15-A2-H2	0/0	21429	8	21453	99	0.000372908
L-P15-A3-H3	0/0	21502	7	21526	99	0.000325188
L-P15-A4-H4	0/0	20494	8	20532	99	0.000389636
L-P15-A5-H5	0/0	14823	3	14847	99	0.000202061
L-P15-A6-H6	0/0	21029	10	21053	99	0.000474992
L-P15-A7-H7	0/0	19865	16	19905	99	0.000803818
L-P15-A8-H8	0/0	23501	10	23528	99	0.000425026
L-P15-A9-H9	0/0	20532	13	20570	99	0.000631988
L-P15-B1-B12	0/0	12925	9	12944	99	0.000695303
L-P15-C1-C12	0/0	13186	8	13206	99	0.000605785
L-P15-D1-D12	0/0	13838	7	13861	99	0.000505014
L-P15-E1-E12	0/0	11164	3	11178	99	0.000268384
L-P15-F1-F12	0/0	12543	10	12565	99	0.000795862
L-P15-G1-G12	0/0	14315	11	14336	99	0.000767299
L-P15-H1-H12	0/0	13416	6	13434	99	0.000446628
L-P2-A1-A12	0/0	4499	1	4505	99	0.000221976
L-P2-A1-H1	0/0	8277	5	8290	99	0.000603136
L-P2-A10-H10	0/0	10311	2	10324	99	0.000193723
L-P2-A11-H11	0/0	11846	10	11864	99	0.000842886
L-P2-A12-H12	0/0	14589	7	14612	99	0.000479058
L-P2-A2-H2	0/0	9862	8	9880	99	0.000809717
L-P2-A3-H3	0/0	9645	3	9656	99	0.000310688
L-P2-A4-H4	0/0	9299	0	9314	99	0
L-P2-A5-H5	0/0	8387	2	8393	99	0.000238294
L-P2-A6-H6	0/0	14568	7	14590	99	0.000479781
L-P2-A7-H7	0/0	13915	5	13933	99	0.00035886
L-P2-A8-H8	0/0	10067	8	10083	99	0.000793415
L-P2-A9-H9	0/0	10845	3	10853	99	0.000276421
L-P2-B1-B12	0/0	5953	3	5960	99	0.000503356
L-P2-C1-C12	0/0	13360	5	13374	99	0.00037386
L-P2-D1-D12	0/0	12955	5	12976	99	0.000385327
L-P2-E1-E12	0/0	14736	4	14755	99	0.000271095
L-P2-F1-F12	0/0	12310	6	12330	99	0.000486618
L-P2-G1-G12	0/0	14494	4	14503	99	0.000275805
L-P2-H1-H12	0/0	10781	2	10790	99	0.000185357
L-P3-A1-A12	0/0	8958	9	8976	99	0.00100267
L-P3-A1-H1	0/0	10399	7	10417	99	0.000671978
L-P3-A10-H10	0/0	11457	10	11481	99	0.000871004
L-P3-A11-H11	0/0	14176	3	14185	99	0.000211491
L-P3-A12-H12	0/0	13730	7	13758	99	0.000508795
L-P3-A2-H2	0/0	8707	4	8722	99	0.00045861
L-P3-A3-H3	0/0	9439	8	9458	99	0.000845845
L-P3-A4-H4	0/0	8183	2	8188	99	0.00024426
L-P3-A5-H5	0/0	10314	5	10330	99	0.000484027
L-P3-A6-H6	0/0	10350	5	10362	99	0.000482532
L-P3-A7-H7	0/0	7408	1	7416	99	0.000134844
L-P3-A8-H8	0/0	10887	5	10902	99	0.000458631
L-P3-A9-H9	0/0	7800	3	7809	99	0.000384172
L-P3-B1-B12	0/0	10921	21	10953	99	0.00191728
L-P3-C1-C12	0/0	8501	3	8511	99	0.000352485
L-P3-D1-D12	0/0	11430	1	11456	99	8.72905e-05
L-P3-E1-E12	0/0	11443	7	11457	99	0.00061098
L-P3-F1-F12	0/0	16100	4	16123	99	0.000248093
L-P3-G1-G12	0/0	13032	2	13049	99	0.000153268
L-P3-H1-H12	0/0	17679	12	17710	99	0.000677583
L-P4-A1-A12	0/0	11946	15	11977	99	0.0012524
L-P4-A1-H1	0/0	12143	7	12167	99	0.000575327
L-P4-A10-H10	0/0	13481	5	13504	99	0.000370261
L-P4-A11-H11	0/0	11944	1	11953	99	8.3661e-05
L-P4-A12-H12	0/0	11223	9	11237	99	0.000800926
L-P4-A2-H2	0/0	13899	6	13924	99	0.000430911
L-P4-A3-H3	0/0	11575	8	11594	99	0.000690012
L-P4-A4-H4	0/0	12248	10	12268	99	0.000815129
L-P4-A5-H5	0/0	11148	4	11161	99	0.000358391
L-P4-A6-H6	0/0	10405	3	10416	99	0.000288018
L-P4-A7-H7	0/0	11652	4	11671	99	0.00034273
L-P4-A8-H8	0/0	11250	3	11262	99	0.000266383
L-P4-A9-H9	0/0	12030	5	12053	99	0.000414834
L-P4-B1-B12	0/0	13587	7	13611	99	0.00051429
L-P4-C1-C12	0/0	13377	4	13395	99	0.000298619
L-P4-D1-D12	0/0	12236	5	12247	99	0.000408263
L-P4-E1-E12	0/0	10156	5	10173	99	0.000491497
L-P4-F1-F12	0/0	12106	5	12124	99	0.000412405
L-P4-G1-G12	0/0	9971	32	10014	99	0.00319553
L-P4-H1-H12	0/0	10628	9	10651	99	0.000844991
L-P5-A1-A12	0/0	9394	3	9407	99	0.000318911
L-P5-A1-H1	0/0	10833	6	10850	99	0.000552995
L-P5-A10-H10	0/0	11960	11	11981	99	0.00091812
L-P5-A11-H11	0/0	11544	5	11556	99	0.000432676
L-P5-A12-H12	0/0	15016	5	15034	99	0.000332579
L-P5-A2-H2	0/0	10716	10	10735	99	0.000931532
L-P5-A3-H3	0/0	10193	6	10211	99	0.000587602
L-P5-A4-H4	0/0	11480	2	11494	99	0.000174004
L-P5-A5-H5	0/0	11295	5	11314	99	0.00044193
L-P5-A6-H6	0/0	9609	9	9625	99	0.000935065
L-P5-A7-H7	0/0	2484	2	2489	99	0.000803536
L-P5-A8-H8	0/0	10346	3	10358	99	0.000289631
L-P5-A9-H9	0/0	11804	7	11825	99	0.000591966
L-P5-B1-B12	0/0	14988	7	15009	99	0.000466387
L-P5-C1-C12	0/0	12782	7	12801	99	0.000546832
L-P5-D1-D12	0/0	14314	8	14335	99	0.000558075
L-P5-E1-E12	0/0	12694	7	12714	99	0.000550574
L-P5-F1-F12	0/0	14149	11	14177	99	0.000775905
L-P5-G1-G12	0/0	10666	5	10678	99	0.000468252
L-P5-H1-H12	0/0	15253	5	15277	99	0.000327289
L-P6-A1-A12	0/0	9994	6	10015	99	0.000599101
L-P6-A1-H1	0/0	10236	7	10255	99	0.000682594
L-P6-A10-H10	0/0	9708	10	9727	99	0.00102807
L-P6-A11-H11	0/0	13383	10	13405	99	0.00074599
L-P6-A12-H12	0/0	13216	5	13235	99	0.000377786
L-P6-A2-H2	0/0	12890	7	12908	99	0.000542299
L-P6-A3-H3	0/0	10443	3	10460	99	0.000286807
L-P6-A4-H4	0/0	12596	4	12612	99	0.000317158
L-P6-A5-H5	0/0	11153	2	11171	99	0.000179035
L-P6-A6-H6	0/0	12629	4	12688	99	0.000315259
L-P6-A7-H7	0/0	12024	6	12048	99	0.000498008
L-P6-A8-H8	0/0	10991	6	11008	99	0.000545058
L-P6-A9-H9	0/0	9500	4	9511	99	0.000420566
L-P6-B1-B12	0/0	12854	8	12869	99	0.000621649
L-P6-C1-C12	0/0	9290	3	9305	99	0.000322407
L-P6-D1-D12	0/0	12978	5	12994	99	0.000384793
L-P6-E1-E12	0/0	12620	5	12635	99	0.000395726
L-P6-F1-F12	0/0	10907	13	10934	99	0.00118895
L-P6-G1-G12	0/0	14135	7	14153	99	0.000494595
L-P6-H1-H12	0/0	11022	13	11047	99	0.00117679
L-P7-A1-A12	0/0	16425	7	16449	99	0.000425558
L-P7-A1-H1	0/0	18046	14	18074	99	0.000774593
L-P7-A10-H10	0/0	13537	8	13567	99	0.000589666
L-P7-A11-H11	0/0	15085	4	15108	99	0.00026476
L-P7-A12-H12	0/0	13455	2	13477	99	0.000148401
L-P7-A2-H2	0/0	19006	12	19038	99	0.000630318
L-P7-A3-H3	0/0	19678	9	19705	99	0.000456737
L-P7-A4-H4	0/0	18141	8	18168	99	0.000440335
L-P7-A5-H5	0/0	16424	10	16449	99	0.00060794
L-P7-A6-H6	0/0	15357	15	15393	99	0.000974469
L-P7-A7-H7	0/0	19553	38	19610	99	0.00193779
L-P7-A8-H8	0/0	14671	8	14694	99	0.00054444
L-P7-A9-H9	0/0	13224	4	13237	99	0.000302183
L-P7-B1-B12	0/0	580	0	581	99	0
L-P7-C1-C12	0/0	17532	5	17561	99	0.000284722
L-P7-D1-D12	0/0	23792	17	23834	99	0.000713267
L-P7-E1-E12	0/0	17655	9	17681	99	0.000509021
L-P7-F1-F12	0/0	17265	11	17294	99	0.000636059
L-P7-G1-G12	0/0	17156	8	17178	99	0.000465712
L-P7-H1-H12	0/0	18587	5	18604	99	0.000268759
L-P8-A1-A12	0/0	15608	6	15626	99	0.000383975
L-P8-A1-H1	0/0	12652	6	12668	99	0.000473634
L-P8-A10-H10	0/0	10958	2	10974	99	0.000182249
L-P8-A11-H11	0/0	10652	6	10671	99	0.000562272
L-P8-A12-H12	0/0	11023	2	11035	99	0.000181242
L-P8-A2-H2	0/0	13726	9	13744	99	0.000654831
L-P8-A3-H3	0/0	18963	6	18986	99	0.000316022
L-P8-A4-H4	0/0	17482	7	17506	99	0.000399863
L-P8-A5-H5	0/0	13022	3	13035	99	0.00023015
L-P8-A6-H6	0/0	13082	5	13101	99	0.00038165
L-P8-A7-H7	0/0	12907	7	12926	99	0.000541544
L-P8-A8-H8	0/0	13420	2	13438	99	0.000148832
L-P8-A9-H9	0/0	12954	5	12972	99	0.000385446
L-P8-B1-B12	0/0	13635	4	13650	99	0.00029304
L-P8-C1-C12	0/0	17103	4	17115	99	0.000233713
L-P8-D1-D12	0/0	24410	11	24445	99	0.00044999
L-P8-E1-E12	0/0	13585	5	13605	99	0.000367512
L-P8-F1-F12	0/0	12481	7	12499	99	0.000560045
L-P8-G1-G12	0/0	11749	2	11758	99	0.000170097
L-P8-H1-H12	0/0	14304	9	14328	99	0.000628141
L-P9-A1-A12	0/0	14015	3	14034	99	0.000213767
L-P9-A1-H1	0/0	11031	4	11056	99	0.000361795
L-P9-A10-H10	0/0	4785	7	4799	99	0.00145864
L-P9-A11-H11	0/0	6664	4	6673	99	0.000599431
L-P9-A12-H12	0/0	5213	4	5222	99	0.00076599
L-P9-A2-H2	0/0	10826	1	10836	99	9.2285e-05
L-P9-A3-H3	0/0	13358	3	13376	99	0.000224282
L-P9-A4-H4	0/0	13548	7	13570	99	0.000515844
L-P9-A5-H5	0/0	15211	7	15240	99	0.000459318
L-P9-A6-H6	0/0	10805	11	10824	99	0.00101626
L-P9-A7-H7	0/0	10069	2	10082	99	0.000198373
L-P9-A8-H8	0/0	9575	5	9587	99	0.00052154
L-P9-A9-H9	0/0	6370	3	6381	99	0.000470146
L-P9-B1-B12	0/0	11319	5	11340	99	0.000440917
L-P9-C1-C12	0/0	13911	10	13934	99	0.000717669
L-P9-D1-D12	0/0	8636	1	8646	99	0.00011566
L-P9-E1-E12	0/0	9732	7	9745	99	0.000718317
L-P9-F1-F12	0/0	12553	7	12574	99	0.000556704
L-P9-G1-G12	0/0	16845	9	16861	99	0.000533776
L-P9-H1-H12	0/0	14269	3	14282	99	0.000210055
L-WT1	0/0	18301	12	18330	99	0.000654664
L-WT2	0/0	14754	5	14772	99	0.000338478
L-WT3	0/0	18168	11	18202	99	0.000604329
L-WT4	0/0	3449	0	3451	99	0
M-P10-A1-A12	0/0	9463	4	9481	99	0.000421896
M-P10-A1-H1	0/0	9391	6	9424	99	0.000636672
M-P10-A10-H10	0/0	8660	3	8680	99	0.000345622
M-P10-A11-H11	0/0	7648	9	7671	99	0.00117325
M-P10-A12-H12	0/0	7919	4	7938	99	0.000503905
M-P10-A2-H2	0/0	9429	2	9446	99	0.00021173
M-P10-A3-H3	0/0	8504	5	8523	99	0.000586648
M-P10-A4-H4	0/0	8830	5	8845	99	0.000565291
M-P10-A5-H5	0/0	8623	9	8648	99	0.0010407
M-P10-A6-H6	0/0	7777	7	7794	99	0.000898127
M-P10-A7-H7	0/0	8752	3	8770	99	0.000342075
M-P10-A8-H8	0/0	10580	4	10596	99	0.000377501
M-P10-A9-H9	0/0	8163	3	8173	99	0.000367062
M-P10-B1-B12	0/0	9729	3	9740	99	0.000308008
M-P10-C1-C12	0/0	9326	12	9350	99	0.00128342
M-P10-D1-D12	0/0	8848	4	8866	99	0.000451162
M-P10-E1-E12	0/0	10466	9	10485	99	0.000858369
M-P10-F1-F12	0/0	8492	3	8506	99	0.000352692
M-P10-G1-G12	0/0	9131	6	9148	99	0.000655881
M-P10-H1-H12	0/0	9050	10	9076	99	0.00110181
M-P11-A1-A12	0/0	9098	5	9115	99	0.000548546
M-P11-A1-H1	0/0	8223	0	8235	99	0
M-P11-A10-H10	0/0	6299	0	6308	99	0
M-P11-A11-H11	0/0	8735	2	8749	99	0.000228598
M-P11-A12-H12	0/0	4987	6	4998	99	0.00120048
M-P11-A2-H2	0/0	7454	5	7471	99	0.000669254
M-P11-A3-H3	0/0	7235	6	7253	99	0.000827244
M-P11-A4-H4	0/0	6900	2	6914	99	0.000289268
M-P11-A5-H5	0/0	9078	1	9089	99	0.000110023
M-P11-A6-H6	0/0	6033	1	6040	99	0.000165563
M-P11-A7-H7	0/0	5270	1	5282	99	0.000189322
M-P11-A8-H8	0/0	8898	8	8918	99	0.000897062
M-P11-A9-H9	0/0	8165	2	8179	99	0.000244529
M-P11-B1-B12	0/0	9000	10	9029	99	0.00110754
M-P11-C1-C12	0/0	7913	1	7922	99	0.000126231
M-P11-D1-D12	0/0	8291	6	8308	99	0.000722195
M-P11-E1-E12	0/0	8915	3	8931	99	0.000335909
M-P11-F1-F12	0/0	10256	10	10283	99	0.000972479
M-P11-G1-G12	0/0	4759	56	4823	99	0.011611
M-P11-H1-H12	0/0	5805	5	5818	99	0.000859402
M-P12-A1-A12	0/0	9477	4	9495	99	0.000421274
M-P12-A1-H1	0/0	5596	3	5611	99	0.000534664
M-P12-A10-H10	0/0	401	0	403	99	0
M-P12-A11-H11	0/0	5793	7	5808	99	0.00120523
M-P12-A12-H12	0/0	8816	3	8828	99	0.000339828
M-P12-A2-H2	0/0	9312	4	9326	99	0.000428908
M-P12-A3-H3	0/0	9155	2	9177	99	0.000217936
M-P12-A4-H4	0/0	9027	7	9050	99	0.000773481
M-P12-A5-H5	0/0	9776	3	9794	99	0.00030631
M-P12-A6-H6	0/0	5588	2	5600	99	0.000357143
M-P12-A7-H7	0/0	10689	5	10708	99	0.000466941
M-P12-A8-H8	0/0	6253	4	6269	99	0.00063806
M-P12-A9-H9	0/0	7513	2	7527	99	0.00026571
M-P12-B1-B12	0/0	9303	3	9314	99	0.000322096
M-P12-C1-C12	0/0	3605	0	3611	99	0
M-P12-D1-D12	0/0	8994	2	9016	99	0.000221828
M-P12-E1-E12	0/0	4213	0	4220	99	0
M-P12-F1-F12	0/0	8428	6	8448	99	0.000710227
M-P12-G1-G12	0/0	8243	4	8256	99	0.000484496
M-P12-H1-H12	0/0	6651	3	6664	99	0.00045018
M-P13-A1-A12	0/0	8326	6	8345	99	0.000718993
M-P13-A1-H1	0/0	4921	1	4928	99	0.000202922
M-P13-A10-H10	0/0	7464	5	7483	99	0.000668181
M-P13-A11-H11	0/0	9996	5	10027	99	0.000498654
M-P13-A2-H2	0/0	8013	5	8028	99	0.00062282
M-P13-A3-H3	0/0	9600	3	9617	99	0.000311948
M-P13-A4-H4	0/0	8694	3	8715	99	0.000344234
M-P13-A5-H5	0/0	7961	4	7973	99	0.000501693
M-P13-A6-H6	0/0	7024	4	7041	99	0.000568101
M-P13-A7-H7	0/0	8590	2	8607	99	0.000232369
M-P13-A8-H8	0/0	7298	0	7302	99	0
M-P13-A9-H9	0/0	2175	3	2180	99	0.00137615
M-P13-B1-B12	0/0	8575	3	8589	99	0.000349284
M-P13-C1-C12	0/0	6790	5	6812	99	0.000733999
M-P13-E1-E12	0/0	9656	0	9672	99	0
M-P13-F1-F12	0/0	8080	5	8088	99	0.0006182
M-P13-G1-G12	0/0	9645	8	9667	99	0.000827558
M-P13-H1-H12	0/0	7899	7	7920	99	0.000883838
M-P14-A1-A12	0/0	7830	5	7846	99	0.000637267
M-P14-A1-H1	0/0	9659	1	9679	99	0.000103316
M-P14-A10-H10	0/0	7848	4	7866	99	0.000508518
M-P14-A11-H11	0/0	6867	3	6883	99	0.000435856
M-P14-A2-H2	0/0	7864	5	7881	99	0.000634437
M-P14-A3-H3	0/0	8292	24	8327	99	0.00288219
M-P14-A4-H4	0/0	8433	3	8453	99	0.000354904
M-P14-A5-H5	0/0	6945	6	6964	99	0.000861574
M-P14-A8-H8	0/0	7987	7	8003	99	0.000874672
M-P14-A9-H9	0/0	3028	0	3031	99	0
M-P14-B1-B12	0/0	6858	1	6870	99	0.00014556
M-P14-C1-C12	0/0	8274	6	8298	99	0.000723066
M-P14-D1-D12	0/0	1341	2	1344	99	0.0014881
M-P14-E1-E12	0/0	10234	4	10256	99	0.000390016
M-P14-F1-F12	0/0	7685	3	7701	99	0.00038956
M-P14-G1-G12	0/0	7452	0	7467	99	0
M-P14-H1-H12	0/0	7737	7	7751	99	0.000903109
M-P15-A1-A12	0/0	9862	23	9899	99	0.00232347
M-P15-A1-H1	0/0	3802	1	3808	99	0.000262605
M-P15-A10-H10	0/0	10688	6	10711	99	0.000560172
M-P15-A11-H11	0/0	9802	8	9820	99	0.000814664
M-P15-A12-H12	0/0	9663	2	9688	99	0.000206441
M-P15-A3-H3	0/0	8681	9	8705	99	0.00103389
M-P15-A4-H4	0/0	9436	3	9452	99	0.000317393
M-P15-A5-H5	0/0	9294	6	9313	99	0.000644261
M-P15-A6-H6	0/0	7566	4	7578	99	0.000527844
M-P15-A7-H7	0/0	7982	5	8001	99	0.000624922
M-P15-A8-H8	0/0	6265	4	6284	99	0.000636537
M-P15-A9-H9	0/0	11077	2	11096	99	0.000180245
M-P15-B1-B12	0/0	8909	2	8933	99	0.000223889
M-P15-C1-C12	0/0	8980	4	8993	99	0.00044479
M-P15-D1-D12	0/0	8070	5	8083	99	0.000618582
M-P15-E1-E12	0/0	9747	6	9769	99	0.000614188
M-P15-F1-F12	0/0	9143	8	9167	99	0.000872696
M-P15-G1-G12	0/0	10750	4	10771	99	0.000371368
M-P15-H1-H12	0/0	10181	6	10212	99	0.000587544
M-P16-A1-A12	0/0	8406	2	8421	99	0.000237501
M-P16-A10-H10	0/0	8613	1	8627	99	0.000115915
M-P16-A11-H11	0/0	9739	5	9760	99	0.000512295
M-P16-A12-H12	0/0	9931	7	9945	99	0.000703871
M-P16-A3-H3	0/0	9130	5	9148	99	0.000546568
M-P16-A4-H4	0/0	9153	2	9170	99	0.000218103
M-P16-A5-H5	0/0	9370	11	9399	99	0.00117034
M-P16-A6-H6	0/0	9433	10	9457	99	0.00105742
M-P16-A7-H7	0/0	7515	5	7530	99	0.000664011
M-P16-A8-H8	0/0	10230	18	10261	99	0.00175421
M-P16-A9-H9	0/0	9296	5	9315	99	0.000536769
M-P16-B1-B12	0/0	8258	3	8271	99	0.000362713
M-P16-C1-C12	0/0	9171	9	9189	99	0.000979432
M-P16-D1-D12	0/0	8571	5	8588	99	0.000582208
M-P16-E1-E12	0/0	9118	3	9131	99	0.000328551
M-P16-F1-F12	0/0	10362	9	10393	99	0.000865967
M-P16-G1-G12	0/0	8948	12	8973	99	0.00133735
M-P16-H1-H12	0/0	8658	3	8674	99	0.000345861
M-P17-A1-A12	0/0	9184	5	9200	99	0.000543478
M-P17-A1-H1	0/0	10389	4	10406	99	0.000384394
M-P17-A10-H10	0/0	8709	2	8727	99	0.000229174
M-P17-A11-H11	0/0	6632	6	6646	99	0.000902799
M-P17-A12-H12	0/0	7608	3	7624	99	0.000393494
M-P17-A2-H2	0/0	10070	0	10086	99	0
M-P17-A3-H3	0/0	8752	7	8769	99	0.000798267
M-P17-A4-H4	0/0	10367	9	10385	99	0.000866635
M-P17-A5-H5	0/0	10513	4	10540	99	0.000379507
M-P17-A6-H6	0/0	10532	3	10552	99	0.000284306
M-P17-A7-H7	0/0	8358	6	8375	99	0.000716418
M-P17-A8-H8	0/0	9947	9	9964	99	0.000903252
M-P17-A9-H9	0/0	8311	2	8326	99	0.000240211
M-P17-B1-B12	0/0	8884	6	8898	99	0.000674309
M-P17-C1-C12	0/0	7988	6	8003	99	0.000749719
M-P17-D1-D12	0/0	7684	10	7708	99	0.00129735
M-P17-E1-E12	0/0	8596	8	8611	99	0.000929044
M-P17-F1-F12	0/0	9653	6	9672	99	0.000620347
M-P17-G1-G12	0/0	9306	8	9331	99	0.000857357
M-P17-H1-H12	0/0	8018	13	8046	99	0.00161571
M-P18-A1-A12	0/0	9921	3	9945	99	0.000301659
M-P18-A1-H1	0/0	7218	2	7234	99	0.000276472
M-P18-A10-H10	0/0	10266	3	10287	99	0.00029163
M-P18-A11-H11	0/0	8758	5	8774	99	0.000569866
M-P18-A12-H12	0/0	8572	3	8587	99	0.000349365
M-P18-A2-H2	0/0	7651	2	7675	99	0.000260586
M-P18-A3-H3	0/0	6277	6	6293	99	0.00095344
M-P18-A4-H4	0/0	7466	2	7481	99	0.000267344
M-P18-A5-H5	0/0	6847	4	6862	99	0.00058292
M-P18-A6-H6	0/0	7667	3	7683	99	0.000390472
M-P18-A7-H7	0/0	7314	2	7329	99	0.000272889
M-P18-A8-H8	0/0	8133	4	8145	99	0.000491099
M-P18-A9-H9	0/0	9268	1	9284	99	0.000107712
M-P18-B1-B12	0/0	9151	7	9163	99	0.000763942
M-P18-C1-C12	0/0	10090	22	10123	99	0.00217327
M-P18-D1-D12	0/0	7833	9	7856	99	0.00114562
M-P18-E1-E12	0/0	9292	3	9310	99	0.000322234
M-P18-F1-F12	0/0	6300	2	6312	99	0.000316857
M-P18-G1-G12	0/0	7133	6	7148	99	0.000839396
M-P18-H1-H12	0/0	8575	5	8597	99	0.000581598
M-P19-A1-A12	0/0	8942	4	8963	99	0.000446279
M-P19-A1-H1	0/0	9194	8	9219	99	0.000867773
M-P19-A10-H10	0/0	8432	1	8442	99	0.000118455
M-P19-A11-H11	0/0	8988	3	9012	99	0.000332889
M-P19-A12-H12	0/0	9014	7	9038	99	0.000774508
M-P19-A2-H2	0/0	8981	2	8995	99	0.000222346
M-P19-A3-H3	0/0	9102	24	9142	99	0.00262525
M-P19-A4-H4	0/0	9357	4	9373	99	0.000426758
M-P19-A5-H5	0/0	8609	4	8624	99	0.000463822
M-P19-A6-H6	0/0	9835	6	9855	99	0.000608828
M-P19-A7-H7	0/0	9554	2	9571	99	0.000208965
M-P19-A8-H8	0/0	10032	3	10053	99	0.000298418
M-P19-A9-H9	0/0	8814	6	8834	99	0.000679194
M-P19-B1-B12	0/0	7076	3	7093	99	0.000422952
M-P19-C1-C12	0/0	8256	5	8277	99	0.000604084
M-P19-D1-D12	0/0	8222	6	8244	99	0.000727802
M-P19-E1-E12	0/0	5691	2	5696	99	0.000351124
M-P19-F1-F12	0/0	9016	1	9031	99	0.00011073
M-P19-G1-G12	0/0	10190	5	10210	99	0.000489716
M-P19-H1-H12	0/0	9023	5	9044	99	0.000552853
M-P20-A1-A12	0/0	7253	2	7262	99	0.000275406
M-P20-A1-H1	0/0	9182	3	9197	99	0.000326193
M-P20-A10-H10	0/0	7219	4	7236	99	0.000552792
M-P20-A11-H11	0/0	5957	3	5976	99	0.000502008
M-P20-A12-H12	0/0	6616	2	6625	99	0.000301887
M-P20-A2-H2	0/0	8774	0	8787	99	0
M-P20-A3-H3	0/0	7251	2	7269	99	0.000275141
M-P20-A4-H4	0/0	8604	8	8620	99	0.000928074
M-P20-A5-H5	0/0	7710	5	7729	99	0.000646914
M-P20-A6-H6	0/0	8534	5	8557	99	0.000584317
M-P20-A7-H7	0/0	9491	3	9511	99	0.000315424
M-P20-A8-H8	0/0	9652	6	9673	99	0.000620283
M-P20-A9-H9	0/0	6276	1	6290	99	0.000158983
M-P20-B1-B12	0/0	8319	9	8335	99	0.00107978
M-P20-C1-C12	0/0	9561	8	9583	99	0.000834812
M-P20-D1-D12	0/0	8716	6	8733	99	0.000687049
M-P20-E1-E12	0/0	6097	2	6113	99	0.000327172
M-P20-F1-F12	0/0	8615	9	8630	99	0.00104287
M-P20-G1-G12	0/0	8470	8	8496	99	0.00094162
M-P20-H1-H12	0/0	5874	6	5885	99	0.00101954
M-P21-A1-A12	0/0	8247	5	8269	99	0.000604668
M-P21-A1-H1	0/0	5936	4	5946	99	0.000672721
M-P21-A10-H10	0/0	8427	6	8443	99	0.000710648
M-P21-A11-H11	0/0	8939	2	8961	99	0.000223189
M-P21-A12-H12	0/0	9514	6	9536	99	0.000629195
M-P21-A2-H2	0/0	6639	4	6658	99	0.000600781
M-P21-A3-H3	0/0	6920	7	6936	99	0.00100923
M-P21-A4-H4	0/0	5549	13	5576	99	0.00233142
M-P21-A5-H5	0/0	5734	3	5750	99	0.000521739
M-P21-A6-H6	0/0	5889	0	5897	99	0
M-P21-A8-H8	0/0	6343	6	6359	99	0.000943545
M-P21-A9-H9	0/0	8687	2	8706	99	0.000229727
M-P21-B1-B12	0/0	9796	3	9812	99	0.000305748
M-P21-C1-C12	0/0	9964	6	9987	99	0.000600781
M-P21-D1-D12	0/0	7526	2	7536	99	0.000265393
M-P21-E1-E12	0/0	7256	2	7269	99	0.000275141
M-P21-F1-F12	0/0	8637	1	8650	99	0.000115607
M-P21-G1-G12	0/0	9968	4	9981	99	0.000400761
M-P21-H1-H12	0/0	10125	3	10141	99	0.000295829
M-P22-A1-A12	0/0	11639	3	11658	99	0.000257334
M-P22-A1-H1	0/0	8428	9	8455	99	0.00106446
M-P22-A10-H10	0/0	7882	4	7899	99	0.000506393
M-P22-A11-H11	0/0	9521	2	9537	99	0.00020971
M-P22-A2-H2	0/0	9237	8	9262	99	0.000863744
M-P22-A3-H3	0/0	8837	6	8856	99	0.000677507
M-P22-A4-H4	0/0	8497	2	8504	99	0.000235183
M-P22-A5-H5	0/0	8610	0	8627	99	0
M-P22-A6-H6	0/0	8911	9	8934	99	0.00100739
M-P22-A7-H7	0/0	9122	4	9144	99	0.000437445
M-P22-A8-H8	0/0	9390	5	9411	99	0.000531293
M-P22-A9-H9	0/0	8148	9	8172	99	0.00110132
M-P22-B1-B12	0/0	10410	4	10428	99	0.000383583
M-P22-C1-C12	0/0	9162	2	9183	99	0.000217794
M-P22-D1-D12	0/0	10888	5	10910	99	0.000458295
M-P22-E1-E12	0/0	10786	2	10806	99	0.000185082
M-P22-F1-F12	0/0	10328	4	10343	99	0.000386735
M-P22-G1-G12	0/0	10521	1	10534	99	9.49307e-05
M-P22-H1-H12	0/0	8520	4	8534	99	0.000468713
M-P9-A1-A12	0/0	6011	11	6033	99	0.00182331
M-P9-A1-H1	0/0	10863	7	10881	99	0.000643323
M-P9-A10-H10	0/0	11815	12	11833	99	0.00101411
M-P9-A11-H11	0/0	10130	5	10151	99	0.000492562
M-P9-A12-H12	0/0	8359	7	8372	99	0.00083612
M-P9-A2-H2	0/0	9415	1	9427	99	0.000106078
M-P9-A3-H3	0/0	9908	0	9923	99	0
M-P9-A4-H4	0/0	11114	2	11130	99	0.000179695
M-P9-A5-H5	0/0	10728	8	10750	99	0.000744186
M-P9-A6-H6	0/0	8602	2	8615	99	0.000232153
M-P9-A7-H7	0/0	9815	5	9834	99	0.00050844
M-P9-A8-H8	0/0	10012	7	10033	99	0.000697698
M-P9-A9-H9	0/0	9833	6	9854	99	0.00060889
M-P9-B1-B12	0/0	11544	10	11567	99	0.000864528
M-P9-C1-C12	0/0	11583	9	11617	99	0.000774727
M-P9-D1-D12	0/0	9857	2	9868	99	0.000202675
M-P9-E1-E12	0/0	8678	4	8696	99	0.000459982
M-P9-F1-F12	0/0	9334	4	9349	99	0.000427853
M-P9-G1-G12	0/0	10368	6	10393	99	0.000577312
M-P9-H1-H12	0/0	8281	2	8294	99	0.000241138
